# Supplementary material for: Integrating in vitro metabolomics with a 96-well high-throughput screening platform
Source: Metabolomics. 2022 Jan 9;18(1):11. doi: 10.1007/s11306-021-01867-3 (PMC8743266; doi:10.1007/s11306-021-01867-3)
Supplement: Supplementary file 2 — Supplementary file2 (XLSX 246 kb) [file 11306_2021_1867_MOESM2_ESM.xlsx]

## Sheet: Summary
Putative annotations conducted using the Python package BEAMSpy (v1.1.0)
https://github.com/computational-metabolomics/beamspy
Assay and ionisation mode	Table	Study	Extraction solvent	Database	Excel sheet	Feature count	Number of annotations
Polar negative	Table SI-1	Pilot study into effects of CdCl2 on the HepaRG metabolome	1:3:1 (v/v) water:methanol:chloroform	In-house HMDB-based list of quantified or non-quantified metabolites: see Sostare et al. (2021)*	PolNeg_CdCl2	4983	418
Polar negative	Table SI-2	Pilot study into effects of CdCl2 on the HepaRG metabolome - Venn Diagram of 22 overlapping features across 5 time points for control samples	1:3:1 (v/v) water:methanol:chloroform	In-house HMDB-based list of quantified or non-quantified metabolites: see Sostare et al. (2021)*	PolNeg_CdCl2study_VD	22	4
Polar positive	Table SI-3	Modification of solvent system to extract polar metabolites	4:1 (v/v) methanol:water	In-house HMDB-based list of quantified or non-quantified metabolites: see Sostare et al. (2021)*	PolarPos_Mod_41MW	6153	366
Lipid positive	Table SI-4	Modification of solvent system to extract lipids	2:1 (v/v) methanol:chloroform	LIPID_MAPS - Full database (2020-10-1, v1)	LipPos_Mod_21MC	4605	892
Annotation settings
Ionisation mode		Adducts	Mass error (ppm)
Positive		[M+H]+,[M+Na]+,[M+NH4]+	5
Negative		[M-H]-, [M+Cl]-,[M+Hac-H]-,[M+Na-2H]-,[M+K-2H]-	5
* Sostare, E., Lawson, T. N., Saunders, L. R., Colbourne, J. K., Weber, R. J. M., Sobanski, T., & Viant, M. R. V. (2021). Knowledge-driven approaches to create the MTox700+ metabolite panel for predicting toxicity. Toxicological Sciences (Submitted).

## Sheet: TableSI-1_PolNeg_CdCl2study
measured m/z	molecular formula	adduct	HMDB ID	putative name	mass error (ppm)
88.0403	C3H7NO2||C3H7NO2||C3H7NO2||C3H7NO2||C3H7NO2	[M-H]-||[M-H]-||[M-H]-||[M-H]-||[M-H]-	HMDB0000056||HMDB0000161||HMDB0000271||HMDB0001310||HMDB0062251	beta-Alanine||L-Alanine||Sarcosine||D-Alanine||(alpha-D-mannosyl)7-beta-D-mannosyl-diacetylchitobiosyl-L-asparagine, isoform A (protein)	-0.74||-0.74||-0.74||-0.74||-0.74
96.9694	C2H4O2||CH2O3||CH2O3	[M+K-2H]-||[M+Cl]-||[M+Cl]-	HMDB0000042||HMDB0000595||HMDB0003538	Acetic acid||Hydrogen carbonate||Carbonic acid	-3.26||-3.89||-3.89
102.056	C4H9NO2||C4H9NO2||C4H9NO2||C4H9NO2||C4H9NO2||C4H9NO2||C4H9NO2||C4H9NO2||C4H9NO2||C4H9NO2||C4H9NO2	[M-H]-||[M-H]-||[M-H]-||[M-H]-||[M-H]-||[M-H]-||[M-H]-||[M-H]-||[M-H]-||[M-H]-||[M-H]-	HMDB0000092||HMDB0000112||HMDB0000452||HMDB0000650||HMDB0001906||HMDB0002166||HMDB0002299||HMDB0003911||HMDB0031654||HMDB0094692||HMDB0094693	Dimethylglycine||gamma-Aminobutyric acid||L-alpha-Aminobutyric acid||D-alpha-Aminobutyric acid||2-Aminoisobutyric acid||(S)-b-aminoisobutyric acid||(R)-b-aminoisobutyric acid||3-Aminoisobutanoic acid||3-Aminobutanoic acid||N-Methylalanine||3-Aminobutyrate	-0.96||-0.96||-0.96||-0.96||-0.96||-0.96||-0.96||-0.96||-0.96||-0.96||-0.96
104.035	C3H7NO3||C3H7NO3	[M-H]-||[M-H]-	HMDB0000187||HMDB0003406	L-Serine||D-Serine	-1.2||-1.2
115.004	C4H4O4||C4H4O4	[M-H]-||[M-H]-	HMDB0000134||HMDB0000176	Fumaric acid||Maleic acid	0.17||0.17
122.985	C4H6O2||C3H4O3||C3H4O3	[M+K-2H]-||[M+Cl]-||[M+Cl]-	HMDB0000549||HMDB0000243||HMDB0011111	Gamma-Butyrolactone||Pyruvic acid||Malonic semialdehyde	-0.22||-0.72||-0.72
124.007	C2H7NO3S	[M-H]-	HMDB0000251	Taurine	-4.47
125	C2H7O4P||C4H8O2||C4H8O2||C4H8O2||C4H8O2||C4H8O2	[M-H]-||[M+K-2H]-||[M+K-2H]-||[M+K-2H]-||[M+K-2H]-||[M+K-2H]-	HMDB0061734||HMDB0000039||HMDB0001873||HMDB0003243||HMDB0030062||HMDB0031507	Dimethylphosphate||Butyric acid||Isobutyric acid||Acetoin||Methyl propionate||1-Hydroxy-2-butanone	-4.05||-4.96||-4.96||-4.96||-4.96||-4.96
127.051	C3H4N2||C5H8N2O2||C5H8N2O2	[M+Hac-H]-||[M-H]-||[M-H]-	HMDB0001525||HMDB0000079||HMDB0062558	Imidazole||Dihydrothymine||Pyroglutamine	-4.45||-4.46||-4.46
130.062	C4H9N3O2||C4H9N3O2	[M-H]-||[M-H]-	HMDB0000064||HMDB0013222	Creatine||Beta-Guanidinopropionic acid	-4.66||-4.66
130.062	C4H9N3O2||C4H9N3O2	[M-H]-||[M-H]-	HMDB0000064||HMDB0013222	Creatine||Beta-Guanidinopropionic acid	1.01||1.01
130.087	C6H13NO2||C6H13NO2||C6H13NO2||C6H13NO2||C6H13NO2||C6H13NO2||C6H13NO2	[M-H]-||[M-H]-||[M-H]-||[M-H]-||[M-H]-||[M-H]-||[M-H]-	HMDB0000172||HMDB0000557||HMDB0000687||HMDB0001645||HMDB0001901||HMDB0003640||HMDB0033923	L-Isoleucine||L-Alloisoleucine||L-Leucine||L-Norleucine||Aminocaproic acid||Beta-Leucine||(Â±)-erythro-Isoleucine	-4.29||-4.29||-4.29||-4.29||-4.29||-4.29||-4.29
131.046	C4H8N2O3||C4H8N2O3||C4H8N2O3||C4H8N2O3||C4H8N2O3	[M-H]-||[M-H]-||[M-H]-||[M-H]-||[M-H]-	HMDB0000026||HMDB0000168||HMDB0011733||HMDB0012265||HMDB0062812	Ureidopropionic acid||L-Asparagine||Glycyl-glycine||N-Carbamoylsarcosine||N-carbamoyl-beta-alaninate	-4.63||-4.63||-4.63||-4.63||-4.63
131.046	C4H8N2O3||C4H8N2O3||C4H8N2O3||C4H8N2O3||C4H8N2O3	[M-H]-||[M-H]-||[M-H]-||[M-H]-||[M-H]-	HMDB0000026||HMDB0000168||HMDB0011733||HMDB0012265||HMDB0062812	Ureidopropionic acid||L-Asparagine||Glycyl-glycine||N-Carbamoylsarcosine||N-carbamoyl-beta-alaninate	0.56||0.56||0.56||0.56||0.56
132.012	C4H7NO2S	[M-H]-	HMDB0062164	Thioproline	-4.49
132.03	C4H7NO4||C4H7NO4||C4H7NO4	[M-H]-||[M-H]-||[M-H]-	HMDB0000191||HMDB0006483||HMDB0011753	L-Aspartic acid||D-Aspartic acid||Iminodiacetic acid	-4.14||-4.14||-4.14
133.014	C2H2O3||C4H6O5||C4H6O5||C4H6O5	[M+Hac-H]-||[M-H]-||[M-H]-||[M-H]-	HMDB0000119||HMDB0000156||HMDB0000744||HMDB0031518	Glyoxylic acid||L-Malic acid||Malic acid||D-Malic acid	-4.08||-4.08||-4.08||-4.08
133.033	C3H6S	[M+Hac-H]-	HMDB0031635	2-Propene-1-thiol	-0.18
134.034	C4H7N3O	[M+Na-2H]-	HMDB0000562	Creatinine	1.04
134.047	C5H5N5	[M-H]-	HMDB0000034	Adenine	0.07
135.018	C4H6N2O2||C4H6N2O2	[M+Na-2H]-||[M+Na-2H]-	HMDB0000076||HMDB0003646	Dihydrouracil||N-Methylhydantoin	0.94||0.94
135.031	C2H4O3||C4H8O5||C4H8O5||C4H8O5	[M+Hac-H]-||[M-H]-||[M-H]-||[M-H]-	HMDB0000115||HMDB0000613||HMDB0000943||HMDB0062620	Glycolic acid||Erythronic acid||Threonic acid||L-threonic Acid	4.7||4.7||4.7||4.7
135.031	C5H4N4O	[M-H]-	HMDB0000157	Hypoxanthine	0.79
140.011	C2H8NO4P	[M-H]-	HMDB0000224	O-Phosphoethanolamine	-4.23
140.012	C4H9NO2||C4H9NO2||C4H9NO2||C4H9NO2||C4H9NO2||C4H9NO2||C4H9NO2||C4H9NO2||C4H9NO2||C4H9NO2||C4H9NO2||C2H8NO4P||C3H7NO3||C3H7NO3	[M+K-2H]-||[M+K-2H]-||[M+K-2H]-||[M+K-2H]-||[M+K-2H]-||[M+K-2H]-||[M+K-2H]-||[M+K-2H]-||[M+K-2H]-||[M+K-2H]-||[M+K-2H]-||[M-H]-||[M+Cl]-||[M+Cl]-	HMDB0000092||HMDB0000112||HMDB0000452||HMDB0000650||HMDB0001906||HMDB0002166||HMDB0002299||HMDB0003911||HMDB0031654||HMDB0094692||HMDB0094693||HMDB0000224||HMDB0000187||HMDB0003406	Dimethylglycine||gamma-Aminobutyric acid||L-alpha-Aminobutyric acid||D-alpha-Aminobutyric acid||2-Aminoisobutyric acid||(S)-b-aminoisobutyric acid||(R)-b-aminoisobutyric acid||3-Aminoisobutanoic acid||3-Aminobutanoic acid||N-Methylalanine||3-Aminobutyrate||O-Phosphoethanolamine||L-Serine||D-Serine	-0.21||-0.21||-0.21||-0.21||-0.21||-0.21||-0.21||-0.21||-0.21||-0.21||-0.21||0.61||-0.64||-0.64
142.975	C3H6O4||C3H6O4	[M+K-2H]-||[M+K-2H]-	HMDB0000139||HMDB0006372	Glyceric acid||L-Glyceric acid	-4.15||-4.15
142.975	C3H6O4||C3H6O4	[M+K-2H]-||[M+K-2H]-	HMDB0000139||HMDB0006372	Glyceric acid||L-Glyceric acid	1.11||1.11
145.061	C5H10N2O3||C5H10N2O3||C5H10N2O3||C5H10N2O3	[M-H]-||[M-H]-||[M-H]-||[M-H]-	HMDB0000641||HMDB0002031||HMDB0003423||HMDB0006899	L-Glutamine||Ureidoisobutyric acid||D-Glutamine||Alanylglycine	-4.09||-4.09||-4.09||-4.09
145.999	C2H8NO3P	[M+Na-2H]-	HMDB0011747	Ciliatine	-2.11
145.999	C2H8NO3P	[M+Na-2H]-	HMDB0011747	Ciliatine	1.96
146.045	C3H5NO2||C5H9NO4||C5H9NO4||C5H9NO4||C5H9NO4||C5H9NO4	[M+Hac-H]-||[M-H]-||[M-H]-||[M-H]-||[M-H]-||[M-H]-	HMDB0003609||HMDB0000148||HMDB0002931||HMDB0003011||HMDB0003339||HMDB0060475	2-Aminoacrylic acid||L-Glutamic acid||N-Acetylserine||O-Acetylserine||D-Glutamic acid||DL-Glutamate	-4.35||-4.36||-4.36||-4.36||-4.36||-4.36
147.049	C4H8S||C4H8S||C4H8S	[M+Hac-H]-||[M+Hac-H]-||[M+Hac-H]-	HMDB0031653||HMDB0059843||HMDB0061876	3-(Methylthio)-1-propene||(1E)-1-(methylthio)prop-1-ene||(Z)-1-(Methylthio)-1-propene	1.19||1.19||1.19
148.043	C5H11NO2S||C5H11NO2S	[M-H]-||[M-H]-	HMDB0000696||HMDB0033951	L-Methionine||Racemethionine	-4.47||-4.47
148.044	C5H11NO2S||C5H11NO2S	[M-H]-||[M-H]-	HMDB0000696||HMDB0033951	L-Methionine||Racemethionine	0.57||0.57
151.026	C5H4N4O2||C5H4N4O2	[M-H]-||[M-H]-	HMDB0000292||HMDB0000786	Xanthine||Oxypurinol	-4.17||-4.17
151.026	C5H4N4O2||C5H4N4O2	[M-H]-||[M-H]-	HMDB0000292||HMDB0000786	Xanthine||Oxypurinol	1.39||1.39
151.061	C3H8O3||C5H12O5||C5H12O5||C5H12O5||C5H12O5	[M+Hac-H]-||[M-H]-||[M-H]-||[M-H]-||[M-H]-	HMDB0000131||HMDB0000508||HMDB0000568||HMDB0001851||HMDB0002917	Glycerol||Ribitol||D-Arabitol||L-Arabitol||D-Xylitol	-2.46||-2.46||-2.46||-2.46||-2.46
152.048	C9H9N	[M+Na-2H]-	HMDB0000466	3-Methylindole	-4.2
152.048	C9H9N||C5H11NO2||C5H11NO2||C5H11NO2	[M+Na-2H]-||[M+Cl]-||[M+Cl]-||[M+Cl]-	HMDB0000466||HMDB0000883||HMDB0003355||HMDB0013716	3-Methylindole||L-Valine||5-Aminopentanoic acid||Norvaline	-1.05||-2.45||-2.45||-2.45
152.049	C5H11NO2||C5H11NO2||C5H11NO2||C9H9N	[M+Cl]-||[M+Cl]-||[M+Cl]-||[M+Na-2H]-	HMDB0000883||HMDB0003355||HMDB0013716||HMDB0000466	L-Valine||5-Aminopentanoic acid||Norvaline||3-Methylindole	1.49||1.49||1.49||2.89
152.996	C4H6O4||C4H6O4||C4H6O4||C5H8O3||C5H8O3||C5H8O3||C5H8O3	[M+Cl]-||[M+Cl]-||[M+Cl]-||[M+K-2H]-||[M+K-2H]-||[M+K-2H]-||[M+K-2H]-	HMDB0000202||HMDB0000254||HMDB0000940||HMDB0000019||HMDB0000720||HMDB0001865||HMDB0003771	Methylmalonic acid||Succinic acid||Threonolactone||alpha-Ketoisovaleric acid||Levulinic acid||2-Oxovaleric acid||2-Methylacetoacetic acid	-0.01||-0.01||-0.01||0.39||0.39||0.39||0.39
154.012	C4H7NO4||C4H7NO4||C4H7NO4	[M+Na-2H]-||[M+Na-2H]-||[M+Na-2H]-	HMDB0000191||HMDB0006483||HMDB0011753	L-Aspartic acid||D-Aspartic acid||Iminodiacetic acid	-2.42||-2.42||-2.42
154.012	C4H7NO4||C4H7NO4||C4H7NO4	[M+Na-2H]-||[M+Na-2H]-||[M+Na-2H]-	HMDB0000191||HMDB0006483||HMDB0011753	L-Aspartic acid||D-Aspartic acid||Iminodiacetic acid	1.67||1.67||1.67
154.027	C8H7NO||C8H7NO	[M+Na-2H]-||[M+Na-2H]-	HMDB0059805||HMDB0061918	5-Hydroxyindole||1,3-Dihydro-(2H)-indol-2-one	-4.15||-4.15
154.028	C4H9NO3||C4H9NO3||C4H9NO3||C4H9NO3||C5H11NO2||C5H11NO2||C5H11NO2||C8H7NO||C8H7NO	[M+Cl]-||[M+Cl]-||[M+Cl]-||[M+Cl]-||[M+K-2H]-||[M+K-2H]-||[M+K-2H]-||[M+Na-2H]-||[M+Na-2H]-	HMDB0000167||HMDB0000719||HMDB0004041||HMDB0061877||HMDB0000883||HMDB0003355||HMDB0013716||HMDB0059805||HMDB0061918	L-Threonine||L-Homoserine||L-Allothreonine||4-Amino-3-hydroxybutyrate||L-Valine||5-Aminopentanoic acid||Norvaline||5-Hydroxyindole||1,3-Dihydro-(2H)-indol-2-one	0.34||0.34||0.34||0.34||0.73||0.73||0.73||1.72||1.72
154.062	C6H9N3O2	[M-H]-	HMDB0000177	L-Histidine	-2.48
154.062	C6H9N3O2	[M-H]-	HMDB0000177	L-Histidine	1.71
154.996	C4H6O5||C4H6O5||C4H6O5	[M+Na-2H]-||[M+Na-2H]-||[M+Na-2H]-	HMDB0000156||HMDB0000744||HMDB0031518	L-Malic acid||Malic acid||D-Malic acid	1.45||1.45||1.45
156.99	C4H8O4||C4H8O4||C4H8O4||C4H8O4||C4H8O4||C4H8O4||C4H8O4	[M+K-2H]-||[M+K-2H]-||[M+K-2H]-||[M+K-2H]-||[M+K-2H]-||[M+K-2H]-||[M+K-2H]-	HMDB0000337||HMDB0000360||HMDB0000498||HMDB0002453||HMDB0002601||HMDB0002649||HMDB0006293	(S)-3,4-Dihydroxybutyric acid||2,4-Dihydroxybutanoic acid||4-Deoxyerythronic acid||4-Deoxythreonic acid||A,b-Dihydroxyisobutyric acid||Erythrose||L-Erythrulose	-2.64||-2.64||-2.64||-2.64||-2.64||-2.64||-2.64
161.972	C2H8NO3P	[M+K-2H]-	HMDB0011747	Ciliatine	-4.67
161.973	C2H8NO3P	[M+K-2H]-	HMDB0011747	Ciliatine	3.06
161.994	C2H8NO4P	[M+Na-2H]-	HMDB0000224	O-Phosphoethanolamine	-1.4
162.023	C5H9NO3S	[M-H]-	HMDB0001890	Acetylcysteine	1.7
162.956	C2H7O4P	[M+K-2H]-	HMDB0061734	Dimethylphosphate	-4.85
162.957	C2H7O4P	[M+K-2H]-	HMDB0061734	Dimethylphosphate	2.8
163.04	C9H8O3||C9H8O3||C9H8O3||C9H8O3||C9H8O3||C9H8O3||C9H8O3	[M-H]-||[M-H]-||[M-H]-||[M-H]-||[M-H]-||[M-H]-||[M-H]-	HMDB0000205||HMDB0001713||HMDB0002035||HMDB0002641||HMDB0012225||HMDB0030677||HMDB0041592	Phenylpyruvic acid||m-Coumaric acid||4-Hydroxycinnamic acid||2-Hydroxycinnamic acid||Enol-phenylpyruvate||cis-p-Coumaric acid||Coumaric acid	1.88||1.88||1.88||1.88||1.88||1.88||1.88
164.039	C5H11NO3S	[M-H]-	HMDB0002005	Methionine sulfoxide	2.09
164.072	C9H11NO2	[M-H]-	HMDB0000159	L-Phenylalanine	1.69
165.041	C5H10O6||C5H10O6||C5H10O6||C5H10O6||C5H10O6||C3H6O4||C3H6O4||C6H6N4O2||C6H6N4O2||C6H6N4O2	[M-H]-||[M-H]-||[M-H]-||[M-H]-||[M-H]-||[M+Hac-H]-||[M+Hac-H]-||[M-H]-||[M-H]-||[M-H]-	HMDB0000539||HMDB0000867||HMDB0059750||HMDB0060255||HMDB0060256||HMDB0000139||HMDB0006372||HMDB0001886||HMDB0001991||HMDB0010738	Arabinonic acid||Ribonic acid||2,3,4,5-Tetrahydroxypentanoic acid||L-Lyxonate||L-Xylonate||Glyceric acid||L-Glyceric acid||3-Methylxanthine||7-Methylxanthine||1-Methylxanthine	3.23||3.23||3.23||3.23||3.23||3.23||3.23||-4.87||-4.87||-4.87
165.056	C9H10O3||C9H10O3||C9H10O3||C9H10O3||C9H10O3||C9H10O3||C9H10O3||C9H10O3||C9H10O3||C9H10O3||C9H10O3	[M-H]-||[M-H]-||[M-H]-||[M-H]-||[M-H]-||[M-H]-||[M-H]-||[M-H]-||[M-H]-||[M-H]-||[M-H]-	HMDB0000375||HMDB0000563||HMDB0000748||HMDB0000779||HMDB0002072||HMDB0002199||HMDB0029817||HMDB0033752||HMDB0041683||HMDB0059969||HMDB0142137	3-(3-Hydroxyphenyl)propanoic acid||D-Phenyllactic acid||L-3-Phenyllactic acid||Phenyllactic acid||4-Methoxyphenylacetic acid||Desaminotyrosine||Ethyl salicylate||3-(2-Hydroxyphenyl)propanoic acid||4-Hydroxyphenyl-2-propionic acid||3-Methoxyphenylacetic acid||2-hydroxy-2-phenylpropanoic acid	2.12||2.12||2.12||2.12||2.12||2.12||2.12||2.12||2.12||2.12||2.12
166.014	C5H3N4O3	[M-H]-	HMDB0060260	Urate radical	2.44
166.015	C7H5NO4||C7H5NO4	[M-H]-||[M-H]-	HMDB0000232||HMDB0033161	Quinolinic acid||2,6-Pyridinedicarboxylic acid	2.16||2.16
166.018	C4H9NO4S	[M-H]-	HMDB0240253	N-Acetyltaurine	2.02
166.051	C8H9NO3||C8H9NO3	[M-H]-||[M-H]-	HMDB0001545||HMDB0240370	Pyridoxal||2-Hydroxy-N-(2-hydroxyphenyl)acetamide	2.12||2.12
167.02	C3H8S2	[M+Hac-H]-	HMDB0031317	Bis(methylthio)methane	-2.55
167.035	C8H8O4||C8H8O4||C8H8O4||C8H8O4||C8H8O4||C8H8O4||C8H8O4||C8H8O4	[M-H]-||[M-H]-||[M-H]-||[M-H]-||[M-H]-||[M-H]-||[M-H]-||[M-H]-	HMDB0000130||HMDB0000484||HMDB0000750||HMDB0000822||HMDB0001336||HMDB0001868||HMDB0059713||HMDB0060003	Homogentisic acid||Vanillic acid||3-Hydroxymandelic acid||p-Hydroxymandelic acid||3,4-Dihydroxybenzeneacetic acid||5-Methoxysalicylic acid||3-Methoxysalicylic acid||Isovanillic acid	2.05||2.05||2.05||2.05||2.05||2.05||2.05||2.05
167.044	C5H10N2O3||C5H10N2O3||C5H10N2O3||C5H10N2O3	[M+Na-2H]-||[M+Na-2H]-||[M+Na-2H]-||[M+Na-2H]-	HMDB0000641||HMDB0002031||HMDB0003423||HMDB0006899	L-Glutamine||Ureidoisobutyric acid||D-Glutamine||Alanylglycine	1.73||1.73||1.73||1.73
168.027	C5H9NO4||C5H9NO4||C5H9NO4||C5H9NO4||C5H9NO4	[M+Na-2H]-||[M+Na-2H]-||[M+Na-2H]-||[M+Na-2H]-||[M+Na-2H]-	HMDB0000148||HMDB0002931||HMDB0003011||HMDB0003339||HMDB0060475	L-Glutamic acid||N-Acetylserine||O-Acetylserine||D-Glutamic acid||DL-Glutamate	-2.33||-2.33||-2.33||-2.33||-2.33
168.042	C9H9NO||C6H13NO2||C6H13NO2||C6H13NO2||C6H13NO2||C6H13NO2||C6H13NO2||C6H13NO2	[M+Na-2H]-||[M+K-2H]-||[M+K-2H]-||[M+K-2H]-||[M+K-2H]-||[M+K-2H]-||[M+K-2H]-||[M+K-2H]-	HMDB0005785||HMDB0000172||HMDB0000557||HMDB0000687||HMDB0001645||HMDB0001901||HMDB0003640||HMDB0033923	Indole-3-carbinol||L-Isoleucine||L-Alloisoleucine||L-Leucine||L-Norleucine||Aminocaproic acid||Beta-Leucine||(Â±)-erythro-Isoleucine	-3.63||-4.54||-4.54||-4.54||-4.54||-4.54||-4.54||-4.54
169.124	C10H18O2||C10H18O2	[M-H]-||[M-H]-	HMDB0035907||HMDB0040726	Linalyl oxide||(Â±)-cis-Linalyl oxide	1.53||1.53
170.97	C4H6O5||C4H6O5||C4H6O5	[M+K-2H]-||[M+K-2H]-||[M+K-2H]-	HMDB0000156||HMDB0000744||HMDB0031518	L-Malic acid||Malic acid||D-Malic acid	-0.61||-0.61||-0.61
171.006	CH5O4P||C3H9O6P||C3H9O6P||C5H10O4||C5H10O4||C4H8O5||C4H8O5||C4H8O5	[M+Hac-H]-||[M-H]-||[M-H]-||[M+K-2H]-||[M+K-2H]-||[M+Cl]-||[M+Cl]-||[M+Cl]-	HMDB0061711||HMDB0000126||HMDB0002520||HMDB0003224||HMDB0012141||HMDB0000613||HMDB0000943||HMDB0062620	Methylphosphate||Glycerol 3-phosphate||Beta-Glycerophosphoric acid||Deoxyribose||(R)-2,3-Dihydroxy-isovalerate||Erythronic acid||Threonic acid||L-threonic Acid	-1.2||-1.2||-1.2||-1.87||-1.87||-2.22||-2.22||-2.22
171.007	C4H8O5||C4H8O5||C4H8O5||C5H10O4||C5H10O4||C3H9O6P||C3H9O6P||CH5O4P	[M+Cl]-||[M+Cl]-||[M+Cl]-||[M+K-2H]-||[M+K-2H]-||[M-H]-||[M-H]-||[M+Hac-H]-	HMDB0000613||HMDB0000943||HMDB0062620||HMDB0003224||HMDB0012141||HMDB0000126||HMDB0002520||HMDB0061711	Erythronic acid||Threonic acid||L-threonic Acid||Deoxyribose||(R)-2,3-Dihydroxy-isovalerate||Glycerol 3-phosphate||Beta-Glycerophosphoric acid||Methylphosphate	2.59||2.59||2.59||2.94||2.94||3.61||3.61||3.61
171.041	C4H4N2O2||C6H8N2O4	[M+Hac-H]-||[M-H]-	HMDB0000300||HMDB0001212	Uracil||Hydantoin-5-propionic acid	-1.21||-1.21
171.042	C6H8N2O4||C4H4N2O2	[M-H]-||[M+Hac-H]-	HMDB0001212||HMDB0000300	Hydantoin-5-propionic acid||Uracil	3.6||3.61
171.067	C8H12O4||C8H12O4||C8H12O4||C6H8O2	[M-H]-||[M-H]-||[M-H]-||[M+Hac-H]-	HMDB0000341||HMDB0004982||HMDB0013312||HMDB0029581	2-Octenedioic acid||cis-4-Octenedioic acid||trans-3-Octenedioic acid||(2E,4E)-2,4-Hexadienoic acid	3.73||3.73||3.73||3.74
172.023	C5H5N5O||C5H5N5O	[M+Na-2H]-||[M+Na-2H]-	HMDB0000132||HMDB0000403	Guanine||2-Hydroxyadenine	-4.0||-4.0
172.061	C5H7NO2	[M+Hac-H]-	HMDB0001301	1-Pyrroline-5-carboxylic acid	-1.12
172.062	C5H7NO2	[M+Hac-H]-	HMDB0001301	1-Pyrroline-5-carboxylic acid	3.72
173.008	C5H4N4O2||C5H4N4O2	[M+Na-2H]-||[M+Na-2H]-	HMDB0000292||HMDB0000786	Xanthine||Oxypurinol	-3.25||-3.25
173.009	C6H6O6||C6H6O6||C6H6O6	[M-H]-||[M-H]-||[M-H]-	HMDB0000072||HMDB0000958||HMDB0001264	cis-Aconitic acid||trans-Aconitic acid||Dehydroascorbic acid	-0.91||-0.91||-0.91
173.104	C6H14N4O2	[M-H]-	HMDB0000517	L-Arginine	-0.91
173.105	C6H14N4O2	[M-H]-	HMDB0000517	L-Arginine	4.09
175.026	C6H8O6||C4H4O4||C4H4O4||C6H8O6	[M-H]-||[M+Hac-H]-||[M+Hac-H]-||[M-H]-	HMDB0000044||HMDB0000134||HMDB0000176||HMDB0031193	Ascorbic acid||Fumaric acid||Maleic acid||1,2,3-Propanetricarboxylic acid	4.14||4.14||4.14||4.14
176.056	C4H7NO3	[M+Hac-H]-	HMDB0000532	Acetylglycine	-1.43
176.093	C5H11NO2||C5H11NO2||C5H11NO2	[M+Hac-H]-||[M+Hac-H]-||[M+Hac-H]-	HMDB0000883||HMDB0003355||HMDB0013716	L-Valine||5-Aminopentanoic acid||Norvaline	-1.05||-1.05||-1.05
176.094	C5H11NO2||C5H11NO2||C5H11NO2	[M+Hac-H]-||[M+Hac-H]-||[M+Hac-H]-	HMDB0000883||HMDB0003355||HMDB0013716	L-Valine||5-Aminopentanoic acid||Norvaline	4.11||4.11||4.11
177.06	C5H10OS	[M+Hac-H]-	HMDB0031191	S-Methyl butanethioate	3.05
177.968	C2H8NO4P	[M+K-2H]-	HMDB0000224	O-Phosphoethanolamine	-0.05
178.051	C9H9NO3||C9H9NO3	[M-H]-||[M-H]-	HMDB0000714||HMDB0062583	Hippuric acid||N-benzoylglycinate	-1.11||-1.11
179.046	C8H8N2O3||C8H8N2O3	[M-H]-||[M-H]-	HMDB0003269||HMDB0059766	Nicotinuric acid||Picolinoylglycine	-0.69||-0.69
179.047	C8H8N2O3||C8H8N2O3	[M-H]-||[M-H]-	HMDB0003269||HMDB0059766	Nicotinuric acid||Picolinoylglycine	4.3||4.3
179.056	C4H8O4||C4H8O4||C4H8O4||C4H8O4||C4H8O4||C4H8O4||C4H8O4||C6H12O6||C6H12O6||C6H12O6||C6H12O6||C6H12O6||C6H12O6||C6H12O6||C6H12O6||C6H12O6||C6H12O6||C6H12O6||C6H12O6||C6H12O6||C6H12O6||C6H12O6||C6H12O6||C6H12O6	[M+Hac-H]-||[M+Hac-H]-||[M+Hac-H]-||[M+Hac-H]-||[M+Hac-H]-||[M+Hac-H]-||[M+Hac-H]-||[M-H]-||[M-H]-||[M-H]-||[M-H]-||[M-H]-||[M-H]-||[M-H]-||[M-H]-||[M-H]-||[M-H]-||[M-H]-||[M-H]-||[M-H]-||[M-H]-||[M-H]-||[M-H]-||[M-H]-	HMDB0000337||HMDB0000360||HMDB0000498||HMDB0002453||HMDB0002601||HMDB0002649||HMDB0006293||HMDB0000122||HMDB0000143||HMDB0000169||HMDB0000211||HMDB0000516||HMDB0000660||HMDB0001151||HMDB0001266||HMDB0003345||HMDB0003418||HMDB0003449||HMDB0006088||HMDB0033704||HMDB0034220||HMDB0061922||HMDB0240209||HMDB0240211	(S)-3,4-Dihydroxybutyric acid||2,4-Dihydroxybutanoic acid||4-Deoxyerythronic acid||4-Deoxythreonic acid||A,b-Dihydroxyisobutyric acid||Erythrose||L-Erythrulose||D-Glucose||D-Galactose||D-Mannose||myo-Inositol||Beta-D-Glucose||D-Fructose||Allose||L-Sorbose||Alpha-D-Glucose||D-Tagatose||Beta-D-Galactose||scyllo-Inositol||L-Galactose||Levoinositol||Alpha-D-Glucopyranoside||D-chiro-inositol||allo-ino…	-2.39||-2.39||-2.39||-2.39||-2.39||-2.39||-2.39||-2.39||-2.39||-2.39||-2.39||-2.39||-2.39||-2.39||-2.39||-2.39||-2.39||-2.39||-2.39||-2.39||-2.39||-2.39||-2.39||-2.39
180.065	C7H13NO3||C7H13NO3||C7H13NO3||C7H13NO3||C7H13NO3||C7H13NO3||C7H13NO3||C7H13NO3	[M+Na-2H]-||[M+Na-2H]-||[M+Na-2H]-||[M+Na-2H]-||[M+Na-2H]-||[M+Na-2H]-||[M+Na-2H]-||[M+Na-2H]-	HMDB0000339||HMDB0000678||HMDB0000927||HMDB0011757||HMDB0012154||HMDB0012175||HMDB0029412||HMDB0061678	2-Methylbutyrylglycine||Isovalerylglycine||Valerylglycine||N-Acetylvaline||3-Dehydrocarnitine||5-Acetamidovalerate||Betonicine||Methyl 5-(hydroxymethyl)pyrrolidine-3-carboxylate	4.57||4.57||4.57||4.57||4.57||4.57||4.57||4.57
181.06	C6H12N2O3||C6H12N2O3	[M+Na-2H]-||[M+Na-2H]-	HMDB0003459||HMDB0028680	D-Alanyl-D-alanine||Alanyl-Alanine	3.87||3.87
182.043	C6H11NO4||C6H11NO4||C6H11NO4||C6H11NO4||C6H11NO4||C6H11NO4	[M+Na-2H]-||[M+Na-2H]-||[M+Na-2H]-||[M+Na-2H]-||[M+Na-2H]-||[M+Na-2H]-	HMDB0000510||HMDB0029423||HMDB0061715||HMDB0062557||HMDB0062660||HMDB0094716	Aminoadipic acid||Acetylhomoserine||Glutamate, gamma-methyl ester||N-Acetylthreonine||N-methyl-L-glutamic Acid||hydroxybutyrylglycine	-0.81||-0.81||-0.81||-0.81||-0.81||-0.81
182.044	C6H11NO4||C6H11NO4||C6H11NO4||C6H11NO4||C6H11NO4||C6H11NO4	[M+Na-2H]-||[M+Na-2H]-||[M+Na-2H]-||[M+Na-2H]-||[M+Na-2H]-||[M+Na-2H]-	HMDB0000510||HMDB0029423||HMDB0061715||HMDB0062557||HMDB0062660||HMDB0094716	Aminoadipic acid||Acetylhomoserine||Glutamate, gamma-methyl ester||N-Acetylthreonine||N-methyl-L-glutamic Acid||hydroxybutyrylglycine	3.65||3.65||3.65||3.65||3.65||3.65
182.047	C8H9NO4||C6H5NO2||C6H5NO2	[M-H]-||[M+Hac-H]-||[M+Hac-H]-	HMDB0000017||HMDB0001488||HMDB0002243	4-Pyridoxic acid||Nicotinic acid||Picolinic acid	4.12||4.12||4.12
184.098	C9H15NO3||C9H15NO3||C9H15NO3||C9H15NO3	[M-H]-||[M-H]-||[M-H]-||[M-H]-	HMDB0094728||HMDB0094729||HMDB0094730||HMDB0094731	2-Hepteneoylglycine||3-Hepteneoylglycine||4-Hepteneoylglycine||5-Hepteneoylglycine	-1.03||-1.03||-1.03||-1.03
184.985	C3H7O7P||C3H7O7P||C3H7O7P||C3H7O7P||C5H8O5||C5H8O5||C5H8O5||C5H8O5||C5H8O5||C5H8O5||C4H6O6	[M-H]-||[M-H]-||[M-H]-||[M-H]-||[M+K-2H]-||[M+K-2H]-||[M+K-2H]-||[M+K-2H]-||[M+K-2H]-||[M+K-2H]-||[M+Cl]-	HMDB0000362||HMDB0000807||HMDB0003391||HMDB0060180||HMDB0000426||HMDB0000428||HMDB0000606||HMDB0000694||HMDB0001900||HMDB0059655||HMDB0000956	2-Phosphoglyceric acid||3-Phosphoglyceric acid||2-Phospho-D-glyceric acid||(2R)-2-Hydroxy-3-(phosphonatooxy)propanoate||Citramalic acid||3-Hydroxyglutaric acid||D-2-Hydroxyglutaric acid||L-2-Hydroxyglutaric acid||Ribonolactone||2-Hydroxyglutarate||Tartaric acid	-1.27||-1.27||-1.27||-1.27||-1.88||-1.88||-1.88||-1.88||-1.88||-1.88||-2.21
184.986	C4H6O6||C5H8O5||C5H8O5||C5H8O5||C5H8O5||C5H8O5||C5H8O5||C3H7O7P||C3H7O7P||C3H7O7P||C3H7O7P	[M+Cl]-||[M+K-2H]-||[M+K-2H]-||[M+K-2H]-||[M+K-2H]-||[M+K-2H]-||[M+K-2H]-||[M-H]-||[M-H]-||[M-H]-||[M-H]-	HMDB0000956||HMDB0000426||HMDB0000428||HMDB0000606||HMDB0000694||HMDB0001900||HMDB0059655||HMDB0000362||HMDB0000807||HMDB0003391||HMDB0060180	Tartaric acid||Citramalic acid||3-Hydroxyglutaric acid||D-2-Hydroxyglutaric acid||L-2-Hydroxyglutaric acid||Ribonolactone||2-Hydroxyglutarate||2-Phosphoglyceric acid||3-Phosphoglyceric acid||2-Phospho-D-glyceric acid||(2R)-2-Hydroxy-3-(phosphonatooxy)propanoate	3.21||3.54||3.54||3.54||3.54||3.54||3.54||4.16||4.16||4.16||4.16
185.022	C9H8O3||C9H8O3||C9H8O3||C9H8O3||C9H8O3||C9H8O3||C9H8O3||C2H7O4P||C6H12O4||C6H12O4||C5H10O5||C5H10O5||C5H10O5||C5H10O5||C5H10O5||C5H10O5||C5H10O5||C5H10O5||C5H10O5||C5H10O5||C5H10O5||C5H10O5	[M+Na-2H]-||[M+Na-2H]-||[M+Na-2H]-||[M+Na-2H]-||[M+Na-2H]-||[M+Na-2H]-||[M+Na-2H]-||[M+Hac-H]-||[M+K-2H]-||[M+K-2H]-||[M+Cl]-||[M+Cl]-||[M+Cl]-||[M+Cl]-||[M+Cl]-||[M+Cl]-||[M+Cl]-||[M+Cl]-||[M+Cl]-||[M+Cl]-||[M+Cl]-||[M+Cl]-	HMDB0000205||HMDB0001713||HMDB0002035||HMDB0002641||HMDB0012225||HMDB0030677||HMDB0041592||HMDB0061734||HMDB0000227||HMDB0059705||HMDB0000098||HMDB0000283||HMDB0000366||HMDB0000621||HMDB0000646||HMDB0000646||HMDB0000751||HMDB0001644||HMDB0003371||HMDB0012325||HMDB0029942||HMDB0059753	Phenylpyruvic acid||m-Coumaric acid||4-Hydroxycinnamic acid||2-Hydroxycinnamic acid||Enol-phenylpyruvate||cis-p-Coumaric acid||Coumaric acid||Dimethylphosphate||Mevalonic acid||(2-Methoxyethoxy)propanoic acid||D-Xylose||D-Ribose||2-Deoxyribonic acid||D-Ribulose||L-Arabinose||beta-Arabinose||L-Threo-2-pentulose||D-Xylulose||L-Ribulose||Arabinofuranose||D-Arabinose||2-Deoxypentonic acid	-0.16||-0.16||-0.16||-0.16||-0.16||-0.16||-0.16||-0.36||-0.98||-0.98||-1.31||-1.31||-1.31||-1.31||-1.31||-1.31||-1.31||-1.31||-1.31||-1.31||-1.31||-1.31
185.043	C6H12O5||C6H12O5||C6H12O5||C6H12O5||C6H12O5	[M+Na-2H]-||[M+Na-2H]-||[M+Na-2H]-||[M+Na-2H]-||[M+Na-2H]-	HMDB0000174||HMDB0000849||HMDB0002712||HMDB0010207||HMDB0029196	L-Fucose||Rhamnose||1,5-Anhydrosorbitol||L-Rhamnulose||D-Fucose	-1.2||-1.2||-1.2||-1.2||-1.2
185.119	C8H14O||C8H14O||C8H14O||C8H14O||C8H14O	[M+Hac-H]-||[M+Hac-H]-||[M+Hac-H]-||[M+Hac-H]-||[M+Hac-H]-	HMDB0013809||HMDB0031309||HMDB0033547||HMDB0035915||HMDB0061945	(E)-2-octenal||1-Octen-3-one||3-Octen-2-one||Sulcatone||2-Ethyl-2-hexenal	3.96||3.96||3.96||3.96||3.96
186.017	C8H7NO3	[M+Na-2H]-	HMDB0004089	Formylanthranilic acid	-0.34
186.039	C6H7N5O||C6H7N5O	[M+Na-2H]-||[M+Na-2H]-	HMDB0000897||HMDB0006040	7-Methylguanine||N2-Methylguanine	-2.91||-2.91
187.001	C8H6O4||C5H10O5||C5H10O5||C5H10O5||C5H10O5||C5H10O5||C5H10O5||C5H10O5||C5H10O5||C5H10O5||C5H10O5||C5H10O5||C5H10O5	[M+Na-2H]-||[M+K-2H]-||[M+K-2H]-||[M+K-2H]-||[M+K-2H]-||[M+K-2H]-||[M+K-2H]-||[M+K-2H]-||[M+K-2H]-||[M+K-2H]-||[M+K-2H]-||[M+K-2H]-||[M+K-2H]-	HMDB0002428||HMDB0000098||HMDB0000283||HMDB0000366||HMDB0000621||HMDB0000646||HMDB0000646||HMDB0000751||HMDB0001644||HMDB0003371||HMDB0012325||HMDB0029942||HMDB0059753	Terephthalic acid||D-Xylose||D-Ribose||2-Deoxyribonic acid||D-Ribulose||L-Arabinose||beta-Arabinose||L-Threo-2-pentulose||D-Xylulose||L-Ribulose||Arabinofuranose||D-Arabinose||2-Deoxypentonic acid	-0.46||-1.27||-1.27||-1.27||-1.27||-1.27||-1.27||-1.27||-1.27||-1.27||-1.27||-1.27||-1.27
187.072	C5H8N2O2||C5H8N2O2||C7H12N2O4	[M+Hac-H]-||[M+Hac-H]-||[M-H]-	HMDB0000079||HMDB0062558||HMDB0006029	Dihydrothymine||Pyroglutamine||N-Acetylglutamine	-1.32||-1.32||-1.32
188.019	C5H5N5O2	[M+Na-2H]-	HMDB0002032	8-Hydroxyguanine	-0.64
188.035	C10H7NO3||C5H7N5O	[M-H]-||[M+Cl]-	HMDB0000715||HMDB0004816	Kynurenic acid||FAPy-adenine	-1.23||3.32
189.003	C5H4N4O3	[M+Na-2H]-	HMDB0000289	Uric acid	-0.82
189.028	C7H8N2O3	[M+Na-2H]-	HMDB0013159	2,3-Diaminosalicylic acid	-1.11
189.051	C6H10N2O5||C9H14S	[M-H]-||[M+Cl]-	HMDB0015673||HMDB0040240	Carglumic acid||2-Pentylthiophene	-1.44||2.12
190.051	C10H9NO3||C10H9NO3||C10H9NO3	[M-H]-||[M-H]-||[M-H]-	HMDB0000763||HMDB0035514||HMDB0094657	5-Hydroxyindoleacetic acid||xi-2,3-Dihydro-2-oxo-1H-indole-3-acetic acid||2-Oxindole-3-acetate	-1.5||-1.5||-1.5
190.973	C3H7O6P||C3H7O6P	[M+Na-2H]-||[M+Na-2H]-	HMDB0001112||HMDB0001473	D-Glyceraldehyde 3-phosphate||Dihydroxyacetone phosphate	-0.79||-0.79
191.019	C4H4O5||C6H8O7||C6H8O7	[M+Hac-H]-||[M-H]-||[M-H]-	HMDB0000223||HMDB0000094||HMDB0000193	Oxalacetic acid||Citric acid||Isocitric acid	-1.44||-1.45||-1.45
192.019	C6H9N3O2	[M+K-2H]-	HMDB0000177	L-Histidine	3.68
192.033	C4H7NO2S	[M+Hac-H]-	HMDB0062164	Thioproline	-1.52
192.991	C7H8O4	[M+K-2H]-	HMDB0059731	2,3-Methyleneglutaric acid	-1.86
193.024	C6H8N2O4	[M+Na-2H]-	HMDB0001212	Hydantoin-5-propionic acid	3.57
193.035	C4H6O5||C4H6O5||C4H6O5||C6H10O7||C6H10O7||C6H10O7||C6H10O7||C6H10O7||C6H10O7||C6H10O7	[M+Hac-H]-||[M+Hac-H]-||[M+Hac-H]-||[M-H]-||[M-H]-||[M-H]-||[M-H]-||[M-H]-||[M-H]-||[M-H]-	HMDB0000156||HMDB0000744||HMDB0031518||HMDB0000127||HMDB0002545||HMDB0002704||HMDB0003363||HMDB0003402||HMDB0011731||HMDB0011732	L-Malic acid||Malic acid||D-Malic acid||D-Glucuronic acid||Galacturonic acid||Iduronic acid||Pectic acid||Pectin||5-Keto-D-gluconate||2-Keto-L-gluconate	-1.3||-1.3||-1.3||-1.3||-1.3||-1.3||-1.3||-1.3||-1.3||-1.3
193.036	C6H10O7||C6H10O7||C6H10O7||C6H10O7||C6H10O7||C6H10O7||C6H10O7||C4H6O5||C4H6O5||C4H6O5	[M-H]-||[M-H]-||[M-H]-||[M-H]-||[M-H]-||[M-H]-||[M-H]-||[M+Hac-H]-||[M+Hac-H]-||[M+Hac-H]-	HMDB0000127||HMDB0002545||HMDB0002704||HMDB0003363||HMDB0003402||HMDB0011731||HMDB0011732||HMDB0000156||HMDB0000744||HMDB0031518	D-Glucuronic acid||Galacturonic acid||Iduronic acid||Pectic acid||Pectin||5-Keto-D-gluconate||2-Keto-L-gluconate||L-Malic acid||Malic acid||D-Malic acid	4.51||4.51||4.51||4.51||4.51||4.51||4.51||4.52||4.52||4.52
193.059	C7H12N2O3||C7H12N2O3	[M+Na-2H]-||[M+Na-2H]-	HMDB0000721||HMDB0011178	Glycylproline||Prolylglycine	-1.12||-1.12
196.023	C6H9NO5	[M+Na-2H]-	HMDB0000812	N-Acetyl-L-aspartic acid	-1.22
196.038	C10H9NO2||C10H9NO2||C7H13NO3||C7H13NO3||C7H13NO3||C7H13NO3||C7H13NO3||C7H13NO3||C7H13NO3||C7H13NO3||C6H11NO4||C6H11NO4||C6H11NO4||C6H11NO4||C6H11NO4||C6H11NO4	[M+Na-2H]-||[M+Na-2H]-||[M+K-2H]-||[M+K-2H]-||[M+K-2H]-||[M+K-2H]-||[M+K-2H]-||[M+K-2H]-||[M+K-2H]-||[M+K-2H]-||[M+Cl]-||[M+Cl]-||[M+Cl]-||[M+Cl]-||[M+Cl]-||[M+Cl]-	HMDB0000197||HMDB0004073||HMDB0000339||HMDB0000678||HMDB0000927||HMDB0011757||HMDB0012154||HMDB0012175||HMDB0029412||HMDB0061678||HMDB0000510||HMDB0029423||HMDB0061715||HMDB0062557||HMDB0062660||HMDB0094716	Indoleacetic acid||5-Hydroxyindoleacetaldehyde||2-Methylbutyrylglycine||Isovalerylglycine||Valerylglycine||N-Acetylvaline||3-Dehydrocarnitine||5-Acetamidovalerate||Betonicine||Methyl 5-(hydroxymethyl)pyrrolidine-3-carboxylate||Aminoadipic acid||Acetylhomoserine||Glutamate, gamma-methyl ester||N-Acetylthreonine||N-methyl-L-glutamic Acid||hydroxybutyrylglycine	-1.0||-1.0||-1.77||-1.77||-1.77||-1.77||-1.77||-1.77||-1.77||-1.77||-2.08||-2.08||-2.08||-2.08||-2.08||-2.08
196.054	C10H11NO	[M+Cl]-	HMDB0003447	Tryptophanol	3.73
196.059	C7H13NO4||C7H13NO4||C7H13NO4	[M+Na-2H]-||[M+Na-2H]-||[M+Na-2H]-	HMDB0002201||HMDB0034252||HMDB0094717	N-Carboxyethyl-g-aminobutyric acid||2-Aminoheptanedioic acid||hydroxyvalerylglycine	-1.24||-1.24||-1.24
197.007	C6H8O6||C6H8O6	[M+Na-2H]-||[M+Na-2H]-	HMDB0000044||HMDB0031193	Ascorbic acid||1,2,3-Propanetricarboxylic acid	-1.16||-1.16
197.057	C6H6N2O2||C6H6N2O2||C6H6N2O2	[M+Hac-H]-||[M+Hac-H]-||[M+Hac-H]-	HMDB0000301||HMDB0002730||HMDB0062562	Urocanic acid||Nicotinamide N-oxide||Trans-urocanate	-1.24||-1.24||-1.24
198.017	C4H10NO6P||C6H11NO4||C6H11NO4||C6H11NO4||C6H11NO4||C6H11NO4||C6H11NO4||C5H9NO5	[M-H]-||[M+K-2H]-||[M+K-2H]-||[M+K-2H]-||[M+K-2H]-||[M+K-2H]-||[M+K-2H]-||[M+Cl]-	HMDB0011185||HMDB0000510||HMDB0029423||HMDB0061715||HMDB0062557||HMDB0062660||HMDB0094716||HMDB0002273	O-Phosphothreonine||Aminoadipic acid||Acetylhomoserine||Glutamate, gamma-methyl ester||N-Acetylthreonine||N-methyl-L-glutamic Acid||hydroxybutyrylglycine||4-Hydroxy-L-glutamic acid	-1.0||-1.59||-1.59||-1.59||-1.59||-1.59||-1.59||-1.89
199.001	C4H9O7P||C6H10O5||C6H10O5||C6H10O5||C6H10O5||C6H10O5	[M-H]-||[M+K-2H]-||[M+K-2H]-||[M+K-2H]-||[M+K-2H]-||[M+K-2H]-	HMDB0001321||HMDB0000321||HMDB0000345||HMDB0000355||HMDB0059737||HMDB0059758	D-Erythrose 4-phosphate||2-Hydroxyadipic acid||3-Hydroxyadipic acid||3-Hydroxymethylglutaric acid||3-Methyl-3-hydroxypentanedioate||2-Hydroxy-2-ethylsuccinic acid	-1.25||-1.82||-1.82||-1.82||-1.82||-1.82
199.016	C5H10N2O3S	[M+Na-2H]-	HMDB0000078	Cysteinylglycine	-1.2
199.072	C6H8N2O2||C6H8N2O2||C6H8N2O2	[M+Hac-H]-||[M+Hac-H]-||[M+Hac-H]-	HMDB0002271||HMDB0002820||HMDB0004988	Imidazolepropionic acid||Methylimidazoleacetic acid||Pi-Methylimidazoleacetic acid	-1.33||-1.33||-1.33
202.048	C9H11NO3||C9H11NO3||C9H11NO3||C9H11NO3	[M+Na-2H]-||[M+Na-2H]-||[M+Na-2H]-||[M+Na-2H]-	HMDB0000158||HMDB0003831||HMDB0006050||HMDB0059720	L-Tyrosine||Beta-Tyrosine||o-Tyrosine||Meta-Tyrosine	-1.12||-1.12||-1.12||-1.12
203.019	C6H6N4O3||C6H6N4O3||C6H6N4O3	[M+Na-2H]-||[M+Na-2H]-||[M+Na-2H]-	HMDB0001970||HMDB0003099||HMDB0011107	3-Methyluric acid||1-Methyluric acid||7-Methyluric acid	0.72||0.72||0.72
203.067	C7H12N2O5	[M-H]-	HMDB0011667	gamma-Glutamylglycine	-1.68
203.082	C11H12N2O2||C11H12N2O2||C11H12N2O2	[M-H]-||[M-H]-||[M-H]-	HMDB0000929||HMDB0013609||HMDB0030396	L-Tryptophan||D-Tryptophan||(Â±)-Tryptophan	-1.32||-1.32||-1.32
204.051	C5H7NO4	[M+Hac-H]-	HMDB0001552	2-Keto-glutaramic acid	-1.16
204.981	C6H6O6S||C6H6O6S	[M-H]-||[M-H]-	HMDB0060016||HMDB0060018	Pyrogallol-1-O-sulphate||Pyrogallol-2-O-sulphate	-0.76||-0.76
205.017	C11H8N2	[M+K-2H]-	HMDB0012897	Beta-Carboline	-1.3
206.947	C3H7O6P||C3H7O6P	[M+K-2H]-||[M+K-2H]-	HMDB0001112||HMDB0001473	D-Glyceraldehyde 3-phosphate||Dihydroxyacetone phosphate	-0.4||-0.4
206.967	C3H7O7P||C3H7O7P||C3H7O7P||C3H7O7P	[M+Na-2H]-||[M+Na-2H]-||[M+Na-2H]-||[M+Na-2H]-	HMDB0000362||HMDB0000807||HMDB0003391||HMDB0060180	2-Phosphoglyceric acid||3-Phosphoglyceric acid||2-Phospho-D-glyceric acid||(2R)-2-Hydroxy-3-(phosphonatooxy)propanoate	-1.34||-1.34||-1.34||-1.34
207.038	C7H10N2O4	[M+Na-2H]-	HMDB0061890	Pyroglutamylglycine	-1.64
207.051	C5H8O5||C5H8O5||C5H8O5||C5H8O5||C5H8O5||C5H8O5	[M+Hac-H]-||[M+Hac-H]-||[M+Hac-H]-||[M+Hac-H]-||[M+Hac-H]-||[M+Hac-H]-	HMDB0000426||HMDB0000428||HMDB0000606||HMDB0000694||HMDB0001900||HMDB0059655	Citramalic acid||3-Hydroxyglutaric acid||D-2-Hydroxyglutaric acid||L-2-Hydroxyglutaric acid||Ribonolactone||2-Hydroxyglutarate	-1.1||-1.1||-1.1||-1.1||-1.1||-1.1
207.077	C10H12N2O3||C10H12N2O3	[M-H]-||[M-H]-	HMDB0000684||HMDB0012948	L-Kynurenine||Formyl-5-hydroxykynurenamine	-1.34||-1.34
209.03	C4H6O6||C6H10O8||C6H10O8	[M+Hac-H]-||[M-H]-||[M-H]-	HMDB0000956||HMDB0000639||HMDB0000663	Tartaric acid||Galactaric acid||Glucaric acid	-0.98||-0.98||-0.98
209.054	C7H12N2O4	[M+Na-2H]-	HMDB0006029	N-Acetylglutamine	-0.87
210.028	C4H10N3O5P||C6H11N3O3||C5H9N3O4	[M-H]-||[M+K-2H]-||[M+Cl]-	HMDB0001511||HMDB0004225||HMDB0003157	Phosphocreatine||2-Oxoarginine||Guanidinosuccinic acid	-1.85||-2.39||-2.68
211.001	C7H10O5||C6H8O6||C6H8O6	[M+K-2H]-||[M+Cl]-||[M+Cl]-	HMDB0003070||HMDB0000044||HMDB0031193	Shikimic acid||Ascorbic acid||1,2,3-Propanetricarboxylic acid	-1.94||-2.22||-2.22
211.033	C6H10N2O5	[M+Na-2H]-	HMDB0015673	Carglumic acid	-0.84
211.059	C8H14O5||C8H14O5	[M+Na-2H]-||[M+Na-2H]-	HMDB0000325||HMDB0061681	3-Hydroxysuberic acid||6-(2-Hydroxyethoxy)-6-oxohexanoic acid	-0.93||-0.93
212.033	C10H9NO3||C10H9NO3||C10H9NO3||C7H13NO4||C7H13NO4||C7H13NO4	[M+Na-2H]-||[M+Na-2H]-||[M+Na-2H]-||[M+K-2H]-||[M+K-2H]-||[M+K-2H]-	HMDB0000763||HMDB0035514||HMDB0094657||HMDB0002201||HMDB0034252||HMDB0094717	5-Hydroxyindoleacetic acid||xi-2,3-Dihydro-2-oxo-1H-indole-3-acetic acid||2-Oxindole-3-acetate||N-Carboxyethyl-g-aminobutyric acid||2-Aminoheptanedioic acid||hydroxyvalerylglycine	-0.69||-0.69||-0.69||-1.4||-1.4||-1.4
213.001	C6H8O7||C6H8O7	[M+Na-2H]-||[M+Na-2H]-	HMDB0000094||HMDB0000193	Citric acid||Isocitric acid	-1.14||-1.14
213.017	C7H12O5||C6H10O6||C6H10O6||C6H10O6	[M+K-2H]-||[M+Cl]-||[M+Cl]-||[M+Cl]-	HMDB0000402||HMDB0000150||HMDB0001353||HMDB0003466	2-Isopropylmalic acid||Gluconolactone||2-Keto-3-deoxy-D-gluconic acid||L-Gulonolactone	-1.17||-1.45||-1.45||-1.45
214.048	C10H11NO3||C10H11NO3||C10H11NO3||C10H11NO3||C10H11NO3||C5H14NO6P||C6H13NO5||C6H13NO5	[M+Na-2H]-||[M+Na-2H]-||[M+Na-2H]-||[M+Na-2H]-||[M+Na-2H]-||[M-H]-||[M+Cl]-||[M+Cl]-	HMDB0000821||HMDB0011723||HMDB0013245||HMDB0013292||HMDB0240317||HMDB0000114||HMDB0001514||HMDB0002030	Phenylacetylglycine||2-Methylhippuric acid||m-Methylhippuric acid||p-Methylhippuric acid||N-Formylphenylalanine||Glycerylphosphorylethanolamine||Glucosamine||Fructosamine	-2.99||-2.99||-2.99||-2.99||-2.99||-3.16||-3.99||-3.99
215.032	C10H10O4||C10H10O4||C10H10O4||C10H10O4||C6H12O6||C6H12O6||C6H12O6||C6H12O6||C6H12O6||C6H12O6||C6H12O6||C6H12O6||C6H12O6||C6H12O6||C6H12O6||C6H12O6||C6H12O6||C6H12O6||C6H12O6||C6H12O6||C6H12O6	[M+Na-2H]-||[M+Na-2H]-||[M+Na-2H]-||[M+Na-2H]-||[M+Cl]-||[M+Cl]-||[M+Cl]-||[M+Cl]-||[M+Cl]-||[M+Cl]-||[M+Cl]-||[M+Cl]-||[M+Cl]-||[M+Cl]-||[M+Cl]-||[M+Cl]-||[M+Cl]-||[M+Cl]-||[M+Cl]-||[M+Cl]-||[M+Cl]-	HMDB0000954||HMDB0000955||HMDB0059721||HMDB0061686||HMDB0000122||HMDB0000143||HMDB0000169||HMDB0000211||HMDB0000516||HMDB0000660||HMDB0001151||HMDB0001266||HMDB0003345||HMDB0003418||HMDB0003449||HMDB0006088||HMDB0033704||HMDB0034220||HMDB0061922||HMDB0240209||HMDB0240211	trans-Ferulic acid||Isoferulic acid||mono-Benzyl malonate||2,5-Dihydroxycinnamic acid methyl ester||D-Glucose||D-Galactose||D-Mannose||myo-Inositol||Beta-D-Glucose||D-Fructose||Allose||L-Sorbose||Alpha-D-Glucose||D-Tagatose||Beta-D-Galactose||scyllo-Inositol||L-Galactose||Levoinositol||Alpha-D-Glucopyranoside||D-chiro-inositol||allo-inositol	-1.46||-1.46||-1.46||-1.46||-2.44||-2.44||-2.44||-2.44||-2.44||-2.44||-2.44||-2.44||-2.44||-2.44||-2.44||-2.44||-2.44||-2.44||-2.44||-2.44||-2.44
228.064	C11H13NO3||C11H13NO3	[M+Na-2H]-||[M+Na-2H]-	HMDB0000512||HMDB0000860	N-Acetyl-L-phenylalanine||Phenylpropionylglycine	-0.86||-0.86
228.099	C7H11N3O2||C7H11N3O2	[M+Hac-H]-||[M+Hac-H]-	HMDB0000001||HMDB0000479	1-Methylhistidine||3-Methylhistidine	-0.28||-0.28
228.976	C6H8O7||C6H8O7	[M+K-2H]-||[M+K-2H]-	HMDB0000094||HMDB0000193	Citric acid||Isocitric acid	0.06||0.06
229.012	C5H11O8P||C5H11O8P||C5H11O8P||C5H11O8P||C3H7O6P||C3H7O6P||C7H12O6||C6H10O7||C6H10O7||C6H10O7||C6H10O7||C6H10O7||C6H10O7||C6H10O7	[M-H]-||[M-H]-||[M-H]-||[M-H]-||[M+Hac-H]-||[M+Hac-H]-||[M+K-2H]-||[M+Cl]-||[M+Cl]-||[M+Cl]-||[M+Cl]-||[M+Cl]-||[M+Cl]-||[M+Cl]-	HMDB0000618||HMDB0000868||HMDB0001489||HMDB0001548||HMDB0001112||HMDB0001473||HMDB0003072||HMDB0000127||HMDB0002545||HMDB0002704||HMDB0003363||HMDB0003402||HMDB0011731||HMDB0011732	D-Ribulose 5-phosphate||Xylulose 5-phosphate||Ribose 1-phosphate||D-Ribose 5-phosphate||D-Glyceraldehyde 3-phosphate||Dihydroxyacetone phosphate||Quinic acid||D-Glucuronic acid||Galacturonic acid||Iduronic acid||Pectic acid||Pectin||5-Keto-D-gluconate||2-Keto-L-gluconate	-0.13||-0.13||-0.13||-0.13||-0.13||-0.13||-0.63||-0.9||-0.9||-0.9||-0.9||-0.9||-0.9||-0.9
229.059	C10H12N2O3||C10H12N2O3	[M+Na-2H]-||[M+Na-2H]-	HMDB0000684||HMDB0012948	L-Kynurenine||Formyl-5-hydroxykynurenamine	-0.17||-0.17
232.01	C4H10N3O5P	[M+Na-2H]-	HMDB0001511	Phosphocreatine	-0.8
232.059	C10H13NO4	[M+Na-2H]-	HMDB0001434	3-Methoxytyrosine	0.2
233.078	C6H10N2O4||C6H10N2O4||C11H18OS	[M+Hac-H]-||[M+Hac-H]-||[M+Cl]-	HMDB0000854||HMDB0006028||HMDB0094658	Formiminoglutamic acid||N-Acetylasparagine||1-[2-Methyl-3-(methylthio) allyl]cyclohex-2-enol	0.11||0.11||3.0
234.984	C8H8O4S	[M+Cl]-	HMDB0062775	4-Vinylphenol sulfate	-0.45
235.037	C10H14O4||C10H14O4	[M+K-2H]-||[M+K-2H]-	HMDB0059768||HMDB0059779	3,4-Methylene suberic acid||2,3-Methylene suberic acid	-3.19||-3.19
236.03	C5H14NO6P	[M+Na-2H]-	HMDB0000114	Glycerylphosphorylethanolamine	-0.41
236.078	C9H19NO2S2	[M-H]-	HMDB0013639	8-[(Aminomethyl)sulfanyl]-6-sulfanyloctanoic acid	-3.68
236.105	C10H19NO3||C10H19NO3	[M+Cl]-||[M+Cl]-	HMDB0000832||HMDB0059745	Capryloylglycine||N-Acetylaminooctanoic acid	-1.97||-1.97
236.999	C8H10O4S||C8H10O4S	[M+Cl]-||[M+Cl]-	HMDB0062551||HMDB0062721	4-ethylphenylsulfate||3-ethylphenyl Sulfate	-1.17||-1.17
238.081	C8H15N3O4	[M+Na-2H]-	HMDB0000856	N-a-Acetylcitrulline	-0.06
239.077	C6H12O6||C6H12O6||C6H12O6||C6H12O6||C6H12O6||C6H12O6||C6H12O6||C6H12O6||C6H12O6||C6H12O6||C6H12O6||C6H12O6||C6H12O6||C6H12O6||C6H12O6||C6H12O6||C6H12O6	[M+Hac-H]-||[M+Hac-H]-||[M+Hac-H]-||[M+Hac-H]-||[M+Hac-H]-||[M+Hac-H]-||[M+Hac-H]-||[M+Hac-H]-||[M+Hac-H]-||[M+Hac-H]-||[M+Hac-H]-||[M+Hac-H]-||[M+Hac-H]-||[M+Hac-H]-||[M+Hac-H]-||[M+Hac-H]-||[M+Hac-H]-	HMDB0000122||HMDB0000143||HMDB0000169||HMDB0000211||HMDB0000516||HMDB0000660||HMDB0001151||HMDB0001266||HMDB0003345||HMDB0003418||HMDB0003449||HMDB0006088||HMDB0033704||HMDB0034220||HMDB0061922||HMDB0240209||HMDB0240211	D-Glucose||D-Galactose||D-Mannose||myo-Inositol||Beta-D-Glucose||D-Fructose||Allose||L-Sorbose||Alpha-D-Glucose||D-Tagatose||Beta-D-Galactose||scyllo-Inositol||L-Galactose||Levoinositol||Alpha-D-Glucopyranoside||D-chiro-inositol||allo-inositol	-0.89||-0.89||-0.89||-0.89||-0.89||-0.89||-0.89||-0.89||-0.89||-0.89||-0.89||-0.89||-0.89||-0.89||-0.89||-0.89||-0.89
239.997	C9H7NO5S	[M-H]-	HMDB0060002	Indole-3-carboxilic acid-O-sulphate	0.54
240.028	C8H15NOS2	[M+Cl]-	HMDB0000962	Lipoamide	-4.13
241.012	C7H10O7||C7H10O7||C8H14O2S2	[M+Cl]-||[M+Cl]-||[M+Cl]-	HMDB0000379||HMDB0003518||HMDB0001451	2-Methylcitric acid||Homocitric acid||(R)-lipoic acid	-1.36||-1.36||-4.97
241.06	C8H16N2O4||C8H16N2O4||C8H16N2O4||C11H12N2O3	[M+K-2H]-||[M+K-2H]-||[M+K-2H]-||[M+Na-2H]-	HMDB0029052||HMDB0029136||HMDB0240347||HMDB0000472	Serylvaline||Valyl-Serine||N6-Carboxymethyllysine||5-Hydroxy-L-tryptophan	-0.19||-0.19||-0.19||0.44
241.081	C8H16N2O5	[M+Na-2H]-	HMDB0001104	N-Acetyl-b-glucosaminylamine	3.55
242.08	C9H19NO4	[M+K-2H]-	HMDB0004231	Pantothenol	-1.72
243.042	C7H14N2O4S||C11H12O4||C11H12O4	[M+Na-2H]-||[M+Cl]-||[M+Cl]-	HMDB0000099||HMDB0029185||HMDB0034315	L-Cystathionine||5-(3',4'-Dihydroxyphenyl)-gamma-valerolactone||3-(3,4-Dimethoxyphenyl)-2-propenoic acid	-0.89||-4.45||-4.45
244.023	C3H8NO6P||C3H8NO6P||C10H9NO5	[M+Hac-H]-||[M+Hac-H]-||[M+Na-2H]-	HMDB0000272||HMDB0001721||HMDB0004083	Phosphoserine||DL-O-Phosphoserine||4-(2-Amino-3-hydroxyphenyl)-2,4-dioxobutanoic acid	0.06||0.06||0.21
244.059	C11H13NO4||C11H13NO4||C11H13NO4||C11H13NO4||C11H13NO4||C11H13NO4	[M+Na-2H]-||[M+Na-2H]-||[M+Na-2H]-||[M+Na-2H]-||[M+Na-2H]-||[M+Na-2H]-	HMDB0000866||HMDB0094723||HMDB0094724||HMDB0094725||HMDB0094726||HMDB0094727	N-Acetyl-L-tyrosine||2-hydroxyphenylpropionylglycine||3-hydroxyphenylpropionylglycine||4-hydroxyphenylpropionylglycine||5-hydroxyphenylpropionylglycine||6-hydroxyphenylpropionylglycine	-0.73||-0.73||-0.73||-0.73||-0.73||-0.73
245.043	C11H12O5||C6H15O8P||C8H16O6||C7H14O7	[M+Na-2H]-||[M-H]-||[M+K-2H]-||[M+Cl]-	HMDB0032616||HMDB0240316||HMDB0029968||HMDB0003219	Sinapic acid||Glycerophosphoglycerol||Ethyl beta-D-glucopyranoside||Sedoheptulose	-0.71||-0.86||-1.33||-1.58
246.005	C4H10N3O5P	[M+Cl]-	HMDB0001511	Phosphocreatine	-2.72
246.017	C8H10NO6P||C10H11NO4||C9H9NO5	[M-H]-||[M+K-2H]-||[M+Cl]-	HMDB0001491||HMDB0000735||HMDB0059999	Pyridoxal 5'-phosphate||Hydroxyphenylacetylglycine||Gentisuric acid	-0.29||-0.76||-1.01
249.047	C9H14N2O2S	[M+Cl]-	HMDB0004822	Methyl bisnorbiotinyl ketone	-0.54
249.954	C4H8NO7P	[M+K-2H]-	HMDB0012250	L-Aspartyl-4-phosphate	4.26
250.994	C5H11O8P||C5H11O8P||C5H11O8P||C5H11O8P	[M+Na-2H]-||[M+Na-2H]-||[M+Na-2H]-||[M+Na-2H]-	HMDB0000618||HMDB0000868||HMDB0001489||HMDB0001548	D-Ribulose 5-phosphate||Xylulose 5-phosphate||Ribose 1-phosphate||D-Ribose 5-phosphate	0.49||0.49||0.49||0.49
253.081	C9H16N2O5||C9H16N2O5	[M+Na-2H]-||[M+Na-2H]-	HMDB0001199||HMDB0029123	N2-Succinyl-L-ornithine||Valyl-Aspartate	-0.32||-0.32
256.095	C8H20NO6P	[M-H]-	HMDB0000086	Glycerophosphocholine	-0.85
257.037	C7H14N2O4S||C8H16N2O3S	[M+Cl]-||[M+K-2H]-	HMDB0000099||HMDB0028966	L-Cystathionine||Methionyl-Alanine	0.01||0.24
257.043	C8H14O7	[M+Cl]-	HMDB0010325	Ethyl glucuronide	-1.3
257.091	C12H16N2O3||C12H16N2O3	[M+Na-2H]-||[M+Na-2H]-	HMDB0028694||HMDB0028988	Alanyl-Phenylalanine||Phenylalanyl-Alanine	-0.75||-0.75
258.039	C8H15NO6||C8H15NO6||C8H15NO6||C8H15NO6||C8H15NO6||C4H10NO6P	[M+K-2H]-||[M+K-2H]-||[M+K-2H]-||[M+K-2H]-||[M+K-2H]-||[M+Hac-H]-	HMDB0000212||HMDB0000215||HMDB0000803||HMDB0000853||HMDB0001129||HMDB0011185	N-Acetylgalactosamine||N-Acetyl-D-glucosamine||beta-N-Acetylglucosamine||N-Acetyl-b-D-galactosamine||N-Acetylmannosamine||O-Phosphothreonine	0.51||0.51||0.51||0.51||0.51||0.95
258.06	C9H19NO2S2||C9H11N5O3||C9H11N5O3	[M+Na-2H]-||[M+Na-2H]-||[M+Na-2H]-	HMDB0013639||HMDB0000238||HMDB0000468	8-[(Aminomethyl)sulfanyl]-6-sulfanyloctanoic acid||Sepiapterin||Biopterin	-2.41||-4.22||-4.22
258.075	C12H15NO4||C12H15NO4	[M+Na-2H]-||[M+Na-2H]-	HMDB0062175||HMDB0240628	N-lactoyl-Phenylalanine||1-Carboxyethylphenylalanine	1.46||1.46
258.183	C12H25N3O3||C12H25N3O3	[M-H]-||[M-H]-	HMDB0028954||HMDB0028955	Lysyl-Isoleucine||Lysyl-Leucine	0.99||0.99
259.023	C8H14O7||C6H13O9P||C6H13O9P||C6H13O9P||C6H13O9P||C4H9O7P||C6H13O9P||C6H13O9P||C6H13O9P	[M+K-2H]-||[M-H]-||[M-H]-||[M-H]-||[M-H]-||[M+Hac-H]-||[M-H]-||[M-H]-||[M-H]-	HMDB0010325||HMDB0000124||HMDB0000213||HMDB0000645||HMDB0001078||HMDB0001321||HMDB0001401||HMDB0001586||HMDB0002985	Ethyl glucuronide||Fructose 6-phosphate||Myo-inositol 1-phosphate||Galactose 1-phosphate||Mannose 6-phosphate||D-Erythrose 4-phosphate||Glucose 6-phosphate||Glucose 1-phosphate||Inositol phosphate	0.03||0.47||0.47||0.47||0.47||0.47||0.47||0.47||0.47
259.13	C11H20N2O5||C11H20N2O5||C11H20N2O5||C11H20N2O5||C11H20N2O5||C11H20N2O5	[M-H]-||[M-H]-||[M-H]-||[M-H]-||[M-H]-||[M-H]-	HMDB0011170||HMDB0011171||HMDB0028822||HMDB0028823||HMDB0028906||HMDB0028928	gamma-Glutamylisoleucine||gamma-Glutamylleucine||Glutamylisoleucine||Glutamylleucine||Isoleucyl-Glutamate||Leucyl-Glutamate	0.66||0.66||0.66||0.66||0.66||0.66
259.99	C3H7NO5S2	[M+Hac-H]-	HMDB0000731	Cysteine-S-sulfate	-1.15
259.996	C10H9NO5	[M+K-2H]-	HMDB0004083	4-(2-Amino-3-hydroxyphenyl)-2,4-dioxobutanoic acid	-3.83
261.979	C9H7NO5S	[M+Na-2H]-	HMDB0060002	Indole-3-carboxilic acid-O-sulphate	1.14
262.013	C10H11NO5	[M+K-2H]-	HMDB0060026	Vanilloylglycine	0.75
263.104	C11H12N2O2||C13H16N2O4||C13H16N2O4||C11H12N2O2||C11H12N2O2||C13H16N2O4	[M+Hac-H]-||[M-H]-||[M-H]-||[M+Hac-H]-||[M+Hac-H]-||[M-H]-	HMDB0000929||HMDB0004259||HMDB0006344||HMDB0013609||HMDB0030396||HMDB0062645	L-Tryptophan||Acetyl-N-formyl-5-methoxykynurenamine||Phenylacetylglutamine||D-Tryptophan||(Â±)-Tryptophan||N(2)-phenylacetyl-L-glutaminate	1.19||1.19||1.19||1.19||1.19||1.19
265.12	C13H18N2O4||C13H18N2O4	[M-H]-||[M-H]-	HMDB0029005||HMDB0029068	Phenylalanyl-Threonine||Threoninyl-Phenylalanine	0.53||0.53
266.088	C9H17NO8||C10H13N5O4||C10H13N5O4	[M-H]-||[M-H]-||[M-H]-	HMDB0000830||HMDB0000050||HMDB0000085	Neuraminic acid||Adenosine||Deoxyguanosine	0.48||-4.55||-4.55
267.074	C10H12N4O5||C10H12N4O5||C10H12N4O5	[M-H]-||[M-H]-||[M-H]-	HMDB0000195||HMDB0000481||HMDB0003040	Inosine||Allopurinol riboside||Arabinosylhypoxanthine	0.37||0.37||0.37
269.076	C9H16N2O6	[M+Na-2H]-	HMDB0029159	gamma-Glutamylthreonine	0.8
269.088	C7H14O7||C8H10N4O3	[M+Hac-H]-||[M+Hac-H]-	HMDB0003219||HMDB0002123	Sedoheptulose||1,3,7-Trimethyluric acid	0.57||-4.4
269.984	C8H11NO5S||C8H11NO5S	[M+K-2H]-||[M+K-2H]-	HMDB0004148||HMDB0006275	Dopamine 4-sulfate||Dopamine 3-O-sulfate	-0.06||-0.06
270.049	C4H10N3O5P	[M+Hac-H]-	HMDB0001511	Phosphocreatine	-1.55
272.054	C12H13NO5||C9H19NO2S2	[M+Na-2H]-||[M+Cl]-	HMDB0059747||HMDB0013639	4-Hydroxy-3-methoxy-cinnamoylglycine||8-[(Aminomethyl)sulfanyl]-6-sulfanyloctanoic acid	0.48||-3.49
273.086	C12H16N2O4||C12H16N2O4||C12H16N2O4||C12H16N2O4	[M+Na-2H]-||[M+Na-2H]-||[M+Na-2H]-||[M+Na-2H]-	HMDB0028699||HMDB0029004||HMDB0029046||HMDB0029098	Alanyl-Tyrosine||Phenylalanyl-Serine||Serylphenylalanine||Tyrosyl-Alanine	0.73||0.73||0.73||0.73
273.092	C9H14N2O2S	[M+Hac-H]-	HMDB0004822	Methyl bisnorbiotinyl ketone	2.64
274.104	C10H17N3O6||C10H17N3O6	[M-H]-||[M-H]-	HMDB0011738||HMDB0029147	N2-gamma-Glutamylglutamine||N-gamma-Glutamylglutamine	0.06||0.06
274.141	C11H21N3O5||C11H21N3O5||C11H21N3O5	[M-H]-||[M-H]-||[M-H]-	HMDB0003869||HMDB0004207||HMDB0029154	Epsilon-(gamma-Glutamyl)-lysine||Glutamyllysine||gamma-Glutamyllysine	0.06||0.06||0.06
275.032	C12H14O5	[M+K-2H]-	HMDB0002511	3,4,5-Trimethoxycinnamic acid	-3.31
275.088	C10H16N2O7	[M-H]-	HMDB0011737	gamma-Glutamylglutamic acid	-0.5
276.973	C6H12N2O4S2	[M+K-2H]-	HMDB0000192	L-Cystine	2.17
279.039	C9H12N2O6||C9H12N2O6||C10H14N2O5	[M+Cl]-||[M+Cl]-||[M+K-2H]-	HMDB0000296||HMDB0000767||HMDB0000273	Uridine||Pseudouridine||Thymidine	0.02||0.02||0.24
279.057	C10H16N2O3S	[M+Cl]-	HMDB0000030	Biotin	-0.43
280.104	C8H15NO6||C8H15NO6||C8H15NO6||C8H15NO6||C8H15NO6||C11H15N5O4||C11H15N5O4	[M+Hac-H]-||[M+Hac-H]-||[M+Hac-H]-||[M+Hac-H]-||[M+Hac-H]-||[M-H]-||[M-H]-	HMDB0000212||HMDB0000215||HMDB0000803||HMDB0000853||HMDB0001129||HMDB0003331||HMDB0004044	N-Acetylgalactosamine||N-Acetyl-D-glucosamine||beta-N-Acetylglucosamine||N-Acetyl-b-D-galactosamine||N-Acetylmannosamine||1-Methyladenosine||N6-Methyladenosine	1.68||1.68||1.68||1.68||1.68||-3.1||-3.1
281.005	C6H13O9P||C6H13O9P||C6H13O9P||C6H13O9P||C6H13O9P||C6H13O9P||C6H13O9P	[M+Na-2H]-||[M+Na-2H]-||[M+Na-2H]-||[M+Na-2H]-||[M+Na-2H]-||[M+Na-2H]-||[M+Na-2H]-	HMDB0000124||HMDB0000213||HMDB0000645||HMDB0001078||HMDB0001401||HMDB0001586||HMDB0002985	Fructose 6-phosphate||Myo-inositol 1-phosphate||Galactose 1-phosphate||Mannose 6-phosphate||Glucose 6-phosphate||Glucose 1-phosphate||Inositol phosphate	1.12||1.12||1.12||1.12||1.12||1.12||1.12
281.036	C10H16N2O3S	[M+K-2H]-	HMDB0000030	Biotin	-1.13
282.085	C10H13N5O5||C10H13N5O5	[M-H]-||[M-H]-	HMDB0000133||HMDB0003333	Guanosine||8-Hydroxy-deoxyguanosine	0.69||0.69
286.07	C13H15NO5||C13H15NO5	[M+Na-2H]-||[M+Na-2H]-	HMDB0059732||HMDB0059772	2-(2-Phenylacetoxy)propionylglycine||N-Phenylacetylglutamic acid	0.41||0.41
287.101	C13H18N2O4||C13H18N2O4	[M+Na-2H]-||[M+Na-2H]-	HMDB0029005||HMDB0029068	Phenylalanyl-Threonine||Threoninyl-Phenylalanine	0.53||0.53
288.12	C11H19N3O6	[M-H]-	HMDB0005765	Ophthalmic acid	0.1
289.033	C7H15O10P||C5H11O8P||C5H11O8P||C5H11O8P||C5H11O8P	[M-H]-||[M+Hac-H]-||[M+Hac-H]-||[M+Hac-H]-||[M+Hac-H]-	HMDB0001068||HMDB0000618||HMDB0000868||HMDB0001489||HMDB0001548	D-Sedoheptulose 7-phosphate||D-Ribulose 5-phosphate||Xylulose 5-phosphate||Ribose 1-phosphate||D-Ribose 5-phosphate	0.0||0.0||0.0||0.0||0.0
292.072	C8H20NO6P	[M+Cl]-	HMDB0000086	Glycerophosphocholine	0.32
294.969	C9H8O7S||C9H8O7S	[M+Cl]-||[M+Cl]-	HMDB0041706||HMDB0041708	Caffeic acid 3-sulfate||Caffeic acid 4-sulfate	2.01||2.01
296.086	C10H17N3O6||C10H17N3O6	[M+Na-2H]-||[M+Na-2H]-	HMDB0011738||HMDB0029147	N2-gamma-Glutamylglutamine||N-gamma-Glutamylglutamine	0.0||0.0
296.123	C11H21N3O5||C11H21N3O5||C11H21N3O5	[M+Na-2H]-||[M+Na-2H]-||[M+Na-2H]-	HMDB0003869||HMDB0004207||HMDB0029154	Epsilon-(gamma-Glutamyl)-lysine||Glutamyllysine||gamma-Glutamyllysine	0.05||0.05||0.05
296.999	C6H13O10P	[M+Na-2H]-	HMDB0001316	6-Phosphogluconic acid	-0.04
297.055	C12H14N2O5S	[M-H]-	HMDB0060834	N-Acetylserotonin sulfate	0.07
297.07	C10H16N2O7	[M+Na-2H]-	HMDB0011737	gamma-Glutamylglutamic acid	0.08
298.114	C9H13N5O3||C9H13N5O3	[M+Hac-H]-||[M+Hac-H]-	HMDB0000038||HMDB0002215	Dihydrobiopterin||4a-Carbinolamine tetrahydrobiopterin	-4.66||-4.66
300.039	C8H15NO9S||C8H15NO9S	[M-H]-||[M-H]-	HMDB0000781||HMDB0000814	N-Acetylgalactosamine 4-sulphate||N-Acetylglucosamine 6-sulfate	-2.92||-2.92
300.049	C8H16NO9P||C8H16NO9P||C13H13NO6	[M-H]-||[M-H]-||[M+Na-2H]-	HMDB0001062||HMDB0001367||HMDB0029234	N-Acetyl-D-Glucosamine 6-Phosphate||N-Acetyl-glucosamine 1-phosphate||N-[4'-hydroxy-(E)-cinnamoyl]-L-aspartic acid	0.19||0.19||0.31
300.081	C12H17N4OS	[M+Cl]-	HMDB0000235	Thiamine	-1.08
300.998	C14H6O8	[M-H]-	HMDB0002899	Ellagic acid	-4.29
301.057	C12H14O9	[M-H]-	HMDB0060017	Pyrogallol-2-O-glucuronide	0.62
301.117	C14H20N2O4||C14H20N2O4	[M+Na-2H]-||[M+Na-2H]-	HMDB0029118||HMDB0029139	Tyrosyl-Valine||Valyl-Tyrosine	0.87||0.87
302.06	C12H17N4OS	[M+K-2H]-	HMDB0000235	Thiamine	-2.63
303.05	C10H12N4O5||C10H12N4O5||C10H12N4O5	[M+Cl]-||[M+Cl]-||[M+Cl]-	HMDB0000195||HMDB0000481||HMDB0003040	Inosine||Allopurinol riboside||Arabinosylhypoxanthine	0.33||0.33||0.33
303.083	C9H12N2O6||C9H12N2O6||C11H16N2O8	[M+Hac-H]-||[M+Hac-H]-||[M-H]-	HMDB0000296||HMDB0000767||HMDB0001067	Uridine||Pseudouridine||N-Acetylaspartylglutamic acid	0.33||0.33||0.33
304.034	C9H12N3O7P	[M-H]-	HMDB0011691	Cytidine 2',3'-cyclic phosphate	-0.46
304.115	C9H15N3O5	[M+Hac-H]-	HMDB0028732	Asparaginyl-Hydroxyproline	0.68
306.076	C10H17N3O6S	[M-H]-	HMDB0000125	Glutathione	-1.87
307.005	C11H12O6S	[M+Cl]-	HMDB0059993	5-(Hydroxyphenyl)-gamma-valerolactone-O-sulphate	0.54
307.074	C16H16O4	[M+Cl]-	HMDB0004810	5C-aglycone	-2.45
307.08	C13H18O7	[M+Na-2H]-	HMDB0003546	Salicin	-1.08
307.112	C18H22O2	[M+K-2H]-	HMDB0000145	Estrone	3.16
308.098	C11H19NO9	[M-H]-	HMDB0000230	N-Acetylneuraminic acid	-1.58
308.984	C10H10O7S||C11H12O6S	[M+Cl]-||[M+K-2H]-	HMDB0029200||HMDB0059993	Ferulic acid 4-sulfate||5-(Hydroxyphenyl)-gamma-valerolactone-O-sulphate	0.43||0.63
309.075	C8H14N2O5S||C8H14N2O5S	[M+Hac-H]-||[M+Hac-H]-	HMDB0001049||HMDB0028816	gamma-Glutamylcysteine||Glutamylcysteine	-3.27||-3.27
310.048	C15H15NO4	[M+K-2H]-	HMDB0000667	L-Thyronine	-3.58
310.071	C12H19NO6	[M+K-2H]-	HMDB0013129	Glutaconylcarnitine	3.57
310.102	C11H19N3O6	[M+Na-2H]-	HMDB0005765	Ophthalmic acid	-1.27
311.015	C7H15O10P	[M+Na-2H]-	HMDB0001068	D-Sedoheptulose 7-phosphate	-0.81
313.153	C11H18N4O3||C11H18N4O3	[M+Hac-H]-||[M+Hac-H]-	HMDB0028898||HMDB0029129	Histidinyl-Valine||Valyl-Histidine	4.76||4.76
315.096	C14H18N2O5||C14H18N2O5||C14H18N2O5||C14H18N2O5||C11H14NO6	[M+Na-2H]-||[M+Na-2H]-||[M+Na-2H]-||[M+Na-2H]-||[M+Hac-H]-	HMDB0000594||HMDB0001894||HMDB0028994||HMDB0029106||HMDB0006809	gamma-Glutamylphenylalanine||Aspartame||Phenylalanyl-Glutamate||Tyrosyl-Hydroxyproline||Nicotinate D-ribonucleoside	-0.39||-0.39||-0.39||-0.39||0.48
315.1	C16H22O4	[M+K-2H]-	HMDB0001518	alpha-CEHC	-1.16
316.116	C8H20NO6P||C10H15N3O5||C10H15N3O5||C10H15N3O5	[M+Hac-H]-||[M+Hac-H]-||[M+Hac-H]-||[M+Hac-H]-	HMDB0000086||HMDB0000982||HMDB0039229||HMDB0240577	Glycerophosphocholine||5-Methylcytidine||Pyro-L-glutaminyl-L-glutamine||3-Methylcytidine	-1.24||3.99||3.99||3.99
317.057	C18H10N2O4	[M-H]-	HMDB0004068	Melanin	1.78
319.013	C9H8O7S||C9H8O7S	[M+Hac-H]-||[M+Hac-H]-	HMDB0041706||HMDB0041708	Caffeic acid 3-sulfate||Caffeic acid 4-sulfate	0.76||0.76
319.043	C6H13O9P||C6H13O9P||C6H13O9P||C6H13O9P||C6H13O9P||C6H13O9P||C6H13O9P	[M+Hac-H]-||[M+Hac-H]-||[M+Hac-H]-||[M+Hac-H]-||[M+Hac-H]-||[M+Hac-H]-||[M+Hac-H]-	HMDB0000124||HMDB0000213||HMDB0000645||HMDB0001078||HMDB0001401||HMDB0001586||HMDB0002985	Fructose 6-phosphate||Myo-inositol 1-phosphate||Galactose 1-phosphate||Mannose 6-phosphate||Glucose 6-phosphate||Glucose 1-phosphate||Inositol phosphate	-1.23||-1.23||-1.23||-1.23||-1.23||-1.23||-1.23
320.055	C9H12NO6P	[M+Hac-H]-	HMDB0006049	O-Phosphotyrosine	4.44
322.02	C8H15NO9S||C8H15NO9S	[M+Na-2H]-||[M+Na-2H]-	HMDB0000781||HMDB0000814	N-Acetylgalactosamine 4-sulphate||N-Acetylglucosamine 6-sulfate	-3.62||-3.62
322.044	C9H14N3O8P||C9H14N3O8P||C11H15N3O6	[M-H]-||[M-H]-||[M+K-2H]-	HMDB0000095||HMDB0240312||HMDB0005923	Cytidine monophosphate||Cytidine 3'-monophosphate||N4-Acetylcytidine	-0.77||-0.77||-1.13
323	C11H12O7S	[M+Cl]-	HMDB0029191	5'-(3',4'-Dihydroxyphenyl)-gamma-valerolactone sulfate	1.74
323.028	C9H13N2O9P||C9H13N2O9P||C10H12N2O8	[M-H]-||[M-H]-||[M+Cl]-	HMDB0000288||HMDB0060282||HMDB0000788	Uridine 5'-monophosphate||3'-UMP||Orotidine	-0.85||-0.85||-1.39
326.017	C9H12N3O7P	[M+Na-2H]-	HMDB0011691	Cytidine 2',3'-cyclic phosphate	3.21
328.058	C10H17N3O6S	[M+Na-2H]-	HMDB0000125	Glutathione	-1.34
330.062	C10H14N5O6P	[M-H]-	HMDB0000905	Deoxyadenosine monophosphate	3.73
331.049	C11H12O6S	[M+Hac-H]-	HMDB0059993	5-(Hydroxyphenyl)-gamma-valerolactone-O-sulphate	0.35
331.191	C18H24O2	[M+Hac-H]-	HMDB0000151	Estradiol	-1.36
332.058	C11H15N5O3S	[M+Cl]-	HMDB0001173	5'-Methylthioadenosine	-1.88
333.031	C12H14N2O5S	[M+Cl]-	HMDB0060834	N-Acetylserotonin sulfate	-1.92
333.059	C9H19O11P	[M-H]-	HMDB0011649	1-(sn-Glycero-3-phospho)-1D-myo-inositol	-1.44
333.091	C18H18O4||C18H18O4	[M+Cl]-||[M+Cl]-	HMDB0004808||HMDB0006101	7C-aglycone||Enterolactone	2.72||2.72
334.055	C11H15N5O5||C11H15N5O5||C10H13N5O6	[M+K-2H]-||[M+K-2H]-||[M+Cl]-	HMDB0001563||HMDB0005862||HMDB0002044	1-Methylguanosine||2-Methylguanosine||8-Hydroxyguanosine	-1.51||-1.51||-1.69
334.125	C10H17N3O6||C10H17N3O6||C12H21N3O8	[M+Hac-H]-||[M+Hac-H]-||[M-H]-	HMDB0011738||HMDB0029147||HMDB0000489	N2-gamma-Glutamylglutamine||N-gamma-Glutamylglutamine||Aspartylglycosamine	-1.85||-1.85||-1.85
335.013	C12H14N2O5S	[M+K-2H]-	HMDB0060834	N-Acetylserotonin sulfate	4.75
335.037	C13H14O9||C6H13O10P	[M+Na-2H]-||[M+Hac-H]-	HMDB0010314||HMDB0001316	Beta-D-Glucopyranuronic acid||6-Phosphogluconic acid	-2.92||-3.03
336.025	C8H16NO9P||C8H16NO9P	[M+Cl]-||[M+Cl]-	HMDB0001062||HMDB0001367	N-Acetyl-D-Glucosamine 6-Phosphate||N-Acetyl-glucosamine 1-phosphate	-0.94||-0.94
337.016	C12H14O7S	[M+Cl]-	HMDB0060031	5-(3',5'-Dihydroxyphenyl)-gamma-valerolactone-O-sulphate-O-methyl	1.36
337.054	C9H15N4O8P	[M-H]-	HMDB0001517	AICAR	-4.66
337.994	C8H15NO9S||C8H15NO9S	[M+K-2H]-||[M+K-2H]-	HMDB0000781||HMDB0000814	N-Acetylgalactosamine 4-sulphate||N-Acetylglucosamine 6-sulfate	-3.23||-3.23
338.989	C6H14O12P2||C6H14O12P2	[M-H]-||[M-H]-	HMDB0001058||HMDB0003514	Fructose 1,6-bisphosphate||Alpha-D-Glucose 1,6-bisphosphate	-0.32||-0.32
338.995	C11H12O8S||C11H12O8S||C11H12O8S||C12H14O7S	[M+Cl]-||[M+Cl]-||[M+Cl]-||[M+K-2H]-	HMDB0059985||HMDB0059987||HMDB0060020||HMDB0060031	5-(3',4',5'-Trihydroxyphenyl)-gamma-valerolactone-3'-O-sulphate||5-(3',4',5'-Trihydroxyphenyl)-gamma-valerolactone-4'-O-sulphate||Sinapinic acid-O-sulphate||5-(3',5'-Dihydroxyphenyl)-gamma-valerolactone-O-sulphate-O-methyl	1.03||1.03||1.03||1.21
339.013	C12H14O9	[M+K-2H]-	HMDB0060017	Pyrogallol-2-O-glucuronide	1.43
340.996	C9H11N2O8P	[M+Cl]-	HMDB0011640	Uridine 2',3'-cyclic phosphate	3.31
343.091	C10H12N4O6	[M+Hac-H]-	HMDB0000299	Xanthosine	4.42
343.919	C9H10INO3	[M+K-2H]-	HMDB0000021	Iodotyrosine	-0.31
344.032	C10H17N3O6S	[M+K-2H]-	HMDB0000125	Glutathione	-0.41
344.073	C12H18N4O4PS	[M-H]-	HMDB0002666	Thiamine monophosphate	3.53
345.01	C9H13N2O9P||C9H13N2O9P	[M+Na-2H]-||[M+Na-2H]-	HMDB0000288||HMDB0060282	Uridine 5'-monophosphate||3'-UMP	-0.23||-0.23
346.056	C10H14N5O7P||C10H14N5O7P||C11H19NO9||C14H15NO8	[M-H]-||[M-H]-||[M+K-2H]-||[M+Na-2H]-	HMDB0000045||HMDB0003540||HMDB0000230||HMDB0059997	Adenosine monophosphate||3'-AMP||N-Acetylneuraminic acid||Dihyroxy-1H-indole glucuronide I	-0.51||-0.51||3.03||3.47
347.04	C10H13N4O8P	[M-H]-	HMDB0000175	Inosinic acid	-0.8
347.045	C11H12O7S	[M+Hac-H]-	HMDB0029191	5'-(3',4'-Dihydroxyphenyl)-gamma-valerolactone sulfate	1
347.075	C10H12N2O8	[M+Hac-H]-	HMDB0000788	Orotidine	4.54
349.054	C7H15O10P	[M+Hac-H]-	HMDB0001068	D-Sedoheptulose 7-phosphate	0.02
352.044	C10H14N5O6P	[M+Na-2H]-	HMDB0000905	Deoxyadenosine monophosphate	4.64
353.21	C18H36O4||C18H36O4||C21H32O3||C21H32O3||C21H32O3	[M+K-2H]-||[M+K-2H]-||[M+Na-2H]-||[M+Na-2H]-||[M+Na-2H]-	HMDB0011532||HMDB0011563||HMDB0000315||HMDB0000363||HMDB0004026	MG(0:0/15:0/0:0)||MG(15:0/0:0/0:0)||16-a-Hydroxypregnenolone||17a-Hydroxypregnenolone||21-Hydroxypregnenolone	-0.21||-0.21||0.22||0.22||0.22
355.014	C18H10N2O4	[M+K-2H]-	HMDB0004068	Melanin	2.71
355.041	C9H19O11P	[M+Na-2H]-	HMDB0011649	1-(sn-Glycero-3-phospho)-1D-myo-inositol	-0.4
356.103	C11H15N5O3S	[M+Hac-H]-	HMDB0001173	5'-Methylthioadenosine	-0.02
360.048	C14H15NO8	[M+Cl]-	HMDB0059997	Dihyroxy-1H-indole glucuronide I	-4.41
360.059	C8H15NO9S||C8H15NO9S	[M+Hac-H]-||[M+Hac-H]-	HMDB0000781||HMDB0000814	N-Acetylgalactosamine 4-sulphate||N-Acetylglucosamine 6-sulfate	-4.94||-4.94
360.97	C6H14O12P2||C6H14O12P2	[M+Na-2H]-||[M+Na-2H]-	HMDB0001058||HMDB0003514	Fructose 1,6-bisphosphate||Alpha-D-Glucose 1,6-bisphosphate	-1.59||-1.59
360.984	C9H13N2O9P||C9H13N2O9P	[M+K-2H]-||[M+K-2H]-	HMDB0000288||HMDB0060282	Uridine 5'-monophosphate||3'-UMP	-1.64||-1.64
361.033	C11H20N2O4S3	[M+Na-2H]-	HMDB0061113	Sulforaphane-N-acetylcysteine	0.28
361.06	C12H14O7S	[M+Hac-H]-	HMDB0060031	5-(3',5'-Dihydroxyphenyl)-gamma-valerolactone-O-sulphate-O-methyl	-0.58
361.101	C12H24N2O8	[M+K-2H]-	HMDB0000600	Galactosylhydroxylysine	-2.01
362.05	C10H14N5O8P||C14H15NO9	[M-H]-||[M+Na-2H]-	HMDB0001397||HMDB0240378	Guanosine monophosphate||HBOA glucuronide	-1.51||2.29
363.039	C11H12O8S||C11H12O8S||C11H12O8S	[M+Hac-H]-||[M+Hac-H]-||[M+Hac-H]-	HMDB0059985||HMDB0059987||HMDB0060020	5-(3',4',5'-Trihydroxyphenyl)-gamma-valerolactone-3'-O-sulphate||5-(3',4',5'-Trihydroxyphenyl)-gamma-valerolactone-4'-O-sulphate||Sinapinic acid-O-sulphate	-0.51||-0.51||-0.51
363.105	C11H16N2O8	[M+Hac-H]-	HMDB0001067	N-Acetylaspartylglutamic acid	2.65
363.217	C19H28O3||C21H32O5||C19H28O3	[M+Hac-H]-||[M-H]-||[M+Hac-H]-	HMDB0000352||HMDB0000903||HMDB0006031	16a-Hydroxydehydroisoandrosterone||Tetrahydrocortisone||11-Ketoetiocholanolone	-1.71||-1.71||-1.71
364.082	C14H19NO8	[M+Cl]-	HMDB0010329	Dopamine glucuronide	3.05
365.038	C9H11N2O8P	[M+Hac-H]-	HMDB0011640	Uridine 2',3'-cyclic phosphate	-3.24
366.021	C10H12N5O7P||C10H12N5O7P	[M+Na-2H]-||[M+Na-2H]-	HMDB0001314||HMDB0011629	Cyclic GMP||Guanosine 2',3'-cyclic phosphate	-2.72||-2.72
368.018	C10H14N5O6P	[M+K-2H]-	HMDB0000905	Deoxyadenosine monophosphate	4.44
368.037	C10H14N5O7P||C10H14N5O7P	[M+Na-2H]-||[M+Na-2H]-	HMDB0000045||HMDB0003540	Adenosine monophosphate||3'-AMP	-0.93||-0.93
369.005	C12H14O9S	[M+Cl]-	HMDB0060029	5-(3',4',5'-Trihydroxyphenyl)-gamma-valerolactone-O-methyl-O-sulphate	0.31
369.023	C10H13N4O8P	[M+Na-2H]-	HMDB0000175	Inosinic acid	4.65
369.068	C12H18O13	[M-H]-	HMDB0039721	4-O-alpha-D-Galactopyranuronosyl-D-galacturonic acid	0.8
376.118	C17H19N5O3	[M+Cl]-	HMDB0028896	Histidinyl-Tryptophan	-0.84
377.007	C11H20N2O4S3	[M+K-2H]-	HMDB0061113	Sulforaphane-N-acetylcysteine	-0.04
377.196	C21H30O6	[M-H]-	HMDB0000418	18-Hydroxycortisol	-1.53
378.097	C17H19N5O3	[M+K-2H]-	HMDB0028896	Histidinyl-Tryptophan	-0.84
379.057	C19H18O6	[M+K-2H]-	HMDB0059746	(1R,2S,5R,6S)-6-(3,4-Dihydroxyphenyl)-2-(3,4-methylenedioxyphenyl)-3,7-dioxabicyclo-[3,3,0]octane	-4.06
379.1	C12H24O11	[M+Cl]-	HMDB0002928	Maltitol	-2.54
382.099	C14H17N5O8	[M-H]-	HMDB0000912	Succinyladenosine	-3.42
383.052	C9H13N2O9P||C9H13N2O9P	[M+Hac-H]-||[M+Hac-H]-	HMDB0000288||HMDB0060282	Uridine 5'-monophosphate||3'-UMP	4.67||4.67
383.114	C14H20N6O5S	[M-H]-	HMDB0000939	S-Adenosylhomocysteine	-1.48
384.011	C10H14N5O7P||C10H14N5O7P	[M+K-2H]-||[M+K-2H]-	HMDB0000045||HMDB0003540	Adenosine monophosphate||3'-AMP	-2.64||-2.64
384.032	C10H14N5O8P	[M+Na-2H]-	HMDB0001397	Guanosine monophosphate	-1.61
384.997	C10H13N4O8P	[M+K-2H]-	HMDB0000175	Inosinic acid	3.82
386.063	C16H17NO8	[M+Cl]-	HMDB0060001	Indole-3-acetic-acid-O-glucuronide	-3.74
387.117	C17H22N2O7	[M+Na-2H]-	HMDB0240296	Tryptophan 2-C-mannoside	-1.66
388.066	C10H12N5O6P||C10H12N5O6P||C11H20NO12P	[M+Hac-H]-||[M+Hac-H]-||[M-H]-	HMDB0000058||HMDB0011616||HMDB0006268	Cyclic AMP||Adenosine 2',3'-cyclic phosphate||N-Acetylneuraminate 9-phosphate	-1.52||-1.52||1.92
391.05	C12H18O13	[M+Na-2H]-	HMDB0039721	4-O-alpha-D-Galactopyranuronosyl-D-galacturonic acid	0.91
397.114	C18H22O10||C18H22O10||C18H22O10||C18H22O10||C17H20N4O6	[M-H]-||[M-H]-||[M-H]-||[M-H]-||[M+Na-2H]-	HMDB0029190||HMDB0059988||HMDB0059990||HMDB0060030||HMDB0000244	5-(3',4'-dihydroxyphenyl)-gamma-valerolactone-3'-O-glucuronide||5-(3',4'-Dihydroxyphenyl)-gamma-valerolactone-3'-O-methyl-4'-O-glucuronide||5-(3',4'-Dihydroxyphenyl)-gamma-valerolactone-4'-O-methyl-3'-O-glucuronide||5-(3',5'-Dihydroxyphenyl)-gamma-valerolactone-O-glucuronide-O-methyl||Riboflavin	0.64||0.64||0.64||0.64||3.33
397.178	C21H30O5||C21H30O5	[M+Cl]-||[M+Cl]-	HMDB0000063||HMDB0000319	Cortisol||18-Hydroxycorticosterone	-0.74||-0.74
399.123	C20H26O6||C20H26O6	[M+K-2H]-||[M+K-2H]-	HMDB0013692||HMDB0059991	Secoisolariciresinol||5-(3'-Hydroxyphenyl)-gamma-valerolactone-3'-O-glucuronide	2.77||2.77
399.176	C17H26N6O4	[M+Na-2H]-	HMDB0003933	Pentosidine	-1.65
399.194	C22H34O4||C21H32O5	[M+K-2H]-||[M+Cl]-	HMDB0010214||HMDB0000903	19,20-DiHDPA||Tetrahydrocortisone	-1.11||-1.26
402.995	C9H14N2O12P2||C10H13N2O11P	[M-H]-||[M+Cl]-	HMDB0000295||HMDB0000218	Uridine 5'-diphosphate||Orotidylic acid	-0.2||-0.63
405.08	C17H20O10||C17H20O10	[M+Na-2H]-||[M+Na-2H]-	HMDB0041693||HMDB0059989	5-(3',5'-Dihydroxyphenyl)-gamma-valerolactone 3-O-glucuronide||5-(3',4'-Dihydroxyphenyl)-gamma-valerolactone-4'-O-glucuronide	0.04||0.04
405.096	C17H22O9||C14H20N6O5S	[M+Cl]-||[M+Na-2H]-	HMDB0059980||HMDB0000939	4-Hydroxy-5-(phenyl)-valeric acid-O-glucuronide||S-Adenosylhomocysteine	-0.56||-1.73
405.116	C19H28O5S||C19H28O5S	[M+K-2H]-||[M+K-2H]-	HMDB0001032||HMDB0002833	Dehydroepiandrosterone sulfate||Testosterone sulfate	4.24||4.24
407.132	C19H30O5S||C19H30O5S||C19H30O5S||C19H30O5S	[M+K-2H]-||[M+K-2H]-||[M+K-2H]-||[M+K-2H]-	HMDB0002759||HMDB0062657||HMDB0186954||HMDB0240429	Androsterone sulfate||Epiandrosterone sulfate||4-Androsten-3beta,17beta-diol 3-sulfate||4-Androsten-3beta,17beta-diol 17-sulfate	4.27||4.27||4.27||4.27
413.173	C22H32O5||C21H30O6||C17H26N6O4	[M+K-2H]-||[M+Cl]-||[M+Cl]-	HMDB0003733||HMDB0000418||HMDB0003933	Resolvin D1||18-Hydroxycortisol||Pentosidine	-1.46||-1.61||4.89
418.111	C14H25NO11	[M+Cl]-	HMDB0006535	Beta-1,4-mannose-N-acetylglucosamine	-1.62
419.081	C15H28O7P2	[M+K-2H]-	HMDB0000961	Farnesyl pyrophosphate	2.81
419.09	C14H20N6O5S	[M+Cl]-	HMDB0000939	S-Adenosylhomocysteine	-1.43
419.096	C18H22O10||C18H22O10||C18H22O10||C18H22O10	[M+Na-2H]-||[M+Na-2H]-||[M+Na-2H]-||[M+Na-2H]-	HMDB0029190||HMDB0059988||HMDB0059990||HMDB0060030	5-(3',4'-dihydroxyphenyl)-gamma-valerolactone-3'-O-glucuronide||5-(3',4'-Dihydroxyphenyl)-gamma-valerolactone-3'-O-methyl-4'-O-glucuronide||5-(3',4'-Dihydroxyphenyl)-gamma-valerolactone-4'-O-methyl-3'-O-glucuronide||5-(3',5'-Dihydroxyphenyl)-gamma-valerolactone-O-glucuronide-O-methyl	0.01||0.01||0.01||0.01
419.256	C23H42O4||C23H42O4	[M+K-2H]-||[M+K-2H]-	HMDB0011544||HMDB0011574	MG(0:0/20:2(11Z,14Z)/0:0)||MG(20:2(11Z,14Z)/0:0/0:0)	-1.61||-1.61
421.223	C21H30O5||C21H30O5	[M+Hac-H]-||[M+Hac-H]-	HMDB0000063||HMDB0000319	Cortisol||18-Hydroxycorticosterone	-0.78||-0.78
423.09	C17H22O11||C17H22O11	[M+Na-2H]-||[M+Na-2H]-	HMDB0059971||HMDB0059973	4-Hydroxy-5-(3',4'-dihydroxyphenyl)-valeric acid-O-glucuronide||4-Hydroxy-5-(3',5'-dihydroxyphenyl)-valeric acid-O-glucuronide	-1.49||-1.49
424.919	C5H13O14P3	[M+Cl]-	HMDB0000280	Phosphoribosyl pyrophosphate	-4.45
424.977	C9H14N2O12P2	[M+Na-2H]-	HMDB0000295	Uridine 5'-diphosphate	-0.77
425.08	C13H22N4O8S2	[M-H]-	HMDB0000656	Cysteineglutathione disulfide	-1.56
426.022	C10H15N5O10P2||C10H15N5O10P2||C11H20NO12P	[M-H]-||[M-H]-||[M+K-2H]-	HMDB0000061||HMDB0001341||HMDB0006268	Adenosine 3',5'-diphosphate||ADP||N-Acetylneuraminate 9-phosphate	-0.89||-0.89||1.98
427.038	C10H13N2O11P	[M+Hac-H]-	HMDB0000218	Orotidylic acid	-3.87
429.104	C16H18O10	[M+Hac-H]-	HMDB0041733	Ferulic acid 4-O-glucuronide	0.25
436.092	C15H23N6O5S	[M+K-2H]-	HMDB0001185	S-Adenosylmethionine	-3.99
437.217	C21H30O6||C17H26N6O4	[M+Hac-H]-||[M+Hac-H]-	HMDB0000418||HMDB0003933	18-Hydroxycortisol||Pentosidine	-1.4||4.74
440.95	C9H14N2O12P2	[M+K-2H]-	HMDB0000295	Uridine 5'-diphosphate	-1.18
443.174	C19H28O6S	[M+Hac-H]-	HMDB0062544	16a-hydroxy DHEA 3-sulfate	-1.68
445.053	C11H20N4O11P2	[M-H]-	HMDB0001564	CDP-Ethanolamine	-0.48
446.019	C12H19N4O7P2S	[M+Na-2H]-	HMDB0001372	Thiamine pyrophosphate	-0.87
447.062	C13H22N4O8S2	[M+Na-2H]-	HMDB0000656	Cysteineglutathione disulfide	-0.84
448.004	C10H15N5O10P2||C10H15N5O10P2	[M+Na-2H]-||[M+Na-2H]-	HMDB0000061||HMDB0001341	Adenosine 3',5'-diphosphate||ADP	-0.46||-0.46
448.086	C11H20NO12P	[M+Hac-H]-	HMDB0006268	N-Acetylneuraminate 9-phosphate	0.24
448.306	C26H43NO5||C26H43NO5||C26H43NO5	[M-H]-||[M-H]-||[M-H]-	HMDB0000631||HMDB0000637||HMDB0000708	Deoxycholic acid glycine conjugate||Chenodeoxycholic acid glycine conjugate||Glycoursodeoxycholic acid	-0.97||-0.97||-0.97
448.964	C5H13O14P3	[M+Hac-H]-	HMDB0000280	Phosphoribosyl pyrophosphate	-4.05
452.278	C21H44NO7P||C21H44NO7P||C23H45NO5||C23H45NO5	[M-H]-||[M-H]-||[M+K-2H]-||[M+K-2H]-	HMDB0011473||HMDB0011503||HMDB0013336||HMDB0061642	LysoPE(0:0/16:0)||LysoPE(16:0/0:0)||3-Hydroxyhexadecanoylcarnitine||3-hydroxyhexadecanoyl carnitine	-1.39||-1.39||-1.64||-1.64
457.134	C18H22O10||C18H22O10||C18H22O10||C18H22O10	[M+Hac-H]-||[M+Hac-H]-||[M+Hac-H]-||[M+Hac-H]-	HMDB0029190||HMDB0059988||HMDB0059990||HMDB0060030	5-(3',4'-dihydroxyphenyl)-gamma-valerolactone-3'-O-glucuronide||5-(3',4'-Dihydroxyphenyl)-gamma-valerolactone-3'-O-methyl-4'-O-glucuronide||5-(3',4'-Dihydroxyphenyl)-gamma-valerolactone-4'-O-methyl-3'-O-glucuronide||5-(3',5'-Dihydroxyphenyl)-gamma-valerolactone-O-glucuronide-O-methyl	-2.69||-2.69||-2.69||-2.69
460.015	C12H19N4O7P2S	[M+Cl]-	HMDB0001372	Thiamine pyrophosphate	1.54
462.974	C18H15Cl3O8	[M-H]-	HMDB0061386	Triclosan glucuronide	-4.17
463.978	C10H15N5O10P2||C10H15N5O10P2	[M+K-2H]-||[M+K-2H]-	HMDB0000061||HMDB0001341	Adenosine 3',5'-diphosphate||ADP	0.59||0.59
463.999	C10H15N5O11P2	[M+Na-2H]-	HMDB0001201	Guanosine diphosphate	-1.06
465.102	C21H22O12	[M-H]-	HMDB0029203	hesperetin-7-O-glucuronide	-4.6
467.035	C11H20N4O11P2	[M+Na-2H]-	HMDB0001564	CDP-Ethanolamine	-0.8
476.278	C23H44NO7P	[M-H]-	HMDB0011507	LysoPE(18:2(9Z,12Z)/0:0)	-1.09
476.314	C25H47NO5||C25H47NO5	[M+Cl]-||[M+Cl]-	HMDB0013339||HMDB0013340	3-Hydroxy-11Z-octadecenoylcarnitine||3-Hydroxy-9Z-octadecenoylcarnitine	-1.48||-1.48
478.293	C23H46NO7P||C23H46NO7P||C23H46NO7P||C23H46NO7P||C25H47NO5||C25H47NO5	[M-H]-||[M-H]-||[M-H]-||[M-H]-||[M+K-2H]-||[M+K-2H]-	HMDB0011475||HMDB0011476||HMDB0011505||HMDB0011506||HMDB0013339||HMDB0013340	LysoPE(0:0/18:1(11Z))||LysoPE(0:0/18:1(9Z))||LysoPE(18:1(11Z)/0:0)||LysoPE(18:1(9Z)/0:0)||3-Hydroxy-11Z-octadecenoylcarnitine||3-Hydroxy-9Z-octadecenoylcarnitine	-1.42||-1.42||-1.42||-1.42||-1.66||-1.66
478.792	C10H4Cl8O	[M+Hac-H]-	HMDB0059571	Oxychlordane	1.38
480.103	C19H21N7O6	[M+K-2H]-	HMDB0001056	Dihydrofolic acid	-2.9
480.309	C23H48NO7P||C23H48NO7P	[M-H]-||[M-H]-	HMDB0010381||HMDB0011130	LysoPC(15:0)||LysoPE(18:0/0:0)	-1.18||-1.18
482.961	C9H15N2O15P3	[M-H]-	HMDB0000285	Uridine triphosphate	-0.84
483.089	C18H24O13	[M+Cl]-	HMDB0059970	4-Hydroxy-5-(3',4',5'-trihydroxyphenyl)-valeric acid-O-methyl-O-glucuronide	-4.38
485.179	C24H32O9||C24H32O9	[M+Na-2H]-||[M+Na-2H]-	HMDB0006766||HMDB0010335	Estriol-16-Glucuronide||Estriol-3-glucuronide	-0.98||-0.98
487.083	C21H22O12	[M+Na-2H]-	HMDB0029203	hesperetin-7-O-glucuronide	-4.95
487.099	C14H26N4O11P2	[M-H]-	HMDB0001413	Citicoline	-1.42
489.992	C10H16N5O12P3	[M-H]-	HMDB0001532	Deoxyadenosine triphosphate	-2.86
495.069	C17H23N4O9P	[M+K-2H]-	HMDB0001142	FMNH2	0.66
498.289	C26H45NO6S||C26H45NO6S||C26H45NO6S	[M-H]-||[M-H]-||[M-H]-	HMDB0000874||HMDB0000896||HMDB0000951	Tauroursodeoxycholic acid||Taurodeoxycholic acid||Taurochenodesoxycholic acid	-1.07||-1.07||-1.07
500.153	C19H19N7O6	[M+Hac-H]-	HMDB0000121	Folic acid	-1.17
505.989	C10H16N5O13P3	[M-H]-	HMDB0000538	Adenosine triphosphate	0.09
527.969	C10H16N5O13P3	[M+Na-2H]-	HMDB0000538	Adenosine triphosphate	-2.39
556.317	C26H52NO7P||C26H52NO7P||C26H52NO7P||C26H52NO7P	[M+Cl]-||[M+Cl]-||[M+Cl]-||[M+Cl]-	HMDB0002815||HMDB0010385||HMDB0061701||HMDB0062651	LysoPC(18:1(9Z))||LysoPC(18:1(11Z))||2-Oleoylglycerophosphocholine||2-oleoyl-sn-glycero-3-phosphocholine	-1.67||-1.67||-1.67||-1.67
557.96	C10H16N5O14P3	[M+Cl]-	HMDB0001273	Guanosine triphosphate	-0.47
558.332	C26H54NO7P||C26H54NO7P||C26H54NO7P	[M+Cl]-||[M+Cl]-||[M+Cl]-	HMDB0010384||HMDB0011128||HMDB0094688	LysoPC(18:0)||LysoPC(0:0/18:0)||1-Stearoylglycerophosphocholine	-1.62||-1.62||-1.62
559.939	C10H16N5O14P3	[M+K-2H]-	HMDB0001273	Guanosine triphosphate	-1.3
565.047	C15H24N2O17P2||C15H24N2O17P2	[M-H]-||[M-H]-	HMDB0000286||HMDB0000302	Uridine diphosphate glucose||Uridine diphosphategalactose	-1.23||-1.23
579.026	C15H22N2O18P2	[M-H]-	HMDB0000935	Uridine diphosphate glucuronic acid	-1.66
580.361	C26H52NO7P||C26H52NO7P||C26H52NO7P||C26H52NO7P	[M+Hac-H]-||[M+Hac-H]-||[M+Hac-H]-||[M+Hac-H]-	HMDB0002815||HMDB0010385||HMDB0061701||HMDB0062651	LysoPC(18:1(9Z))||LysoPC(18:1(11Z))||2-Oleoylglycerophosphocholine||2-oleoyl-sn-glycero-3-phosphocholine	-2.09||-2.09||-2.09||-2.09
582.376	C26H54NO7P||C26H54NO7P||C26H54NO7P	[M+Hac-H]-||[M+Hac-H]-||[M+Hac-H]-	HMDB0010384||HMDB0011128||HMDB0094688	LysoPC(18:0)||LysoPC(0:0/18:0)||1-Stearoylglycerophosphocholine	-2.15||-2.15||-2.15
583.91	C15H13I2NO4	[M+Hac-H]-	HMDB0000582	3,5-Diiodothyronine	4.53
587.029	C15H24N2O17P2||C15H24N2O17P2	[M+Na-2H]-||[M+Na-2H]-	HMDB0000286||HMDB0000302	Uridine diphosphate glucose||Uridine diphosphategalactose	-1.5||-1.5
595.53	C37H72O5||C37H72O5||C37H72O5||C37H72O5	[M-H]-||[M-H]-||[M-H]-||[M-H]-	HMDB0007020||HMDB0007100||HMDB0007156||HMDB0007356	DG(14:0/20:0/0:0)||DG(16:0/18:0/0:0)||DG(18:0/16:0/0:0)||DG(20:0/14:0/0:0)	-0.88||-0.88||-0.88||-0.88
599.319	C27H53O12P||C27H53O12P	[M-H]-||[M-H]-	HMDB0061696||HMDB0240261	1-Stearoylglycerophosphoinositol||LysoPI(18:0/0:0)	-2.46||-2.46
601.008	C15H22N2O18P2	[M+Na-2H]-	HMDB0000935	Uridine diphosphate glucuronic acid	-1.84
603.002	C15H24N2O17P2||C15H24N2O17P2	[M+K-2H]-||[M+K-2H]-	HMDB0000286||HMDB0000302	Uridine diphosphate glucose||Uridine diphosphategalactose	-2.06||-2.06
606.073	C17H27N3O17P2	[M-H]-	HMDB0000290	Uridine diphosphate-N-acetylglucosamine	-1.99
611.144	C20H32N6O12S2	[M-H]-	HMDB0003337	Oxidized glutathione	-1.45

## Sheet: TableSI-2_PolNeg_CdCl2study_VD
measured m/z	molecular formula	adduct	HMDB ID	putative name	mass error (ppm)
166.014	C5H3N4O3	[M-H]-	HMDB0060260	Urate radical	2.44
204.981	C6H6O6S||C6H6O6S	[M-H]-||[M-H]-	HMDB0060016||HMDB0060018	Pyrogallol-1-O-sulphate||Pyrogallol-2-O-sulphate	-0.76||-0.76
243.042	C7H14N2O4S||C11H12O4||C11H12O4	[M+Na-2H]-||[M+Cl]-||[M+Cl]-	HMDB0000099||HMDB0029185||HMDB0034315	L-Cystathionine||5-(3',4'-Dihydroxyphenyl)-gamma-valerolactone||3-(3,4-Dimethoxyphenyl)-2-propenoic acid	-0.89||-4.45||-4.45
344.032	C10H17N3O6S	[M+K-2H]-	HMDB0000125	Glutathione	-0.41

## Sheet: TableSI-3_PolarPos_Mod_41MW
measured m/z	molecular formula	adduct	HMDB ID	putative name	mass error (ppm)
76.0396	C2H5NO2	[M+H]+	HMDB0000123	Glycine	3.65
78.0372	C2H7NS	[M+H]+	HMDB0002991	Cysteamine	0.55
104.107	C5H10O||C5H10O||C5H10O||C5H10O||C5H10O||C5H10O||C5H10O||C5H10O||C5H10O	[M+NH4]+||[M+NH4]+||[M+NH4]+||[M+NH4]+||[M+NH4]+||[M+NH4]+||[M+NH4]+||[M+NH4]+||[M+NH4]+	HMDB0006478||HMDB0030124||HMDB0030126||HMDB0031525||HMDB0031526||HMDB0031604||HMDB0031605||HMDB0034235||HMDB0240630	Iso-Valeraldehyde||Prenol||3-Methyl-3-buten-1-ol||(S)-2-Methylbutanal||(Â±)-2-Methylbutanal||(E)-2-Penten-1-ol||1-Penten-3-ol||2-Pentanone||3-Methylbutanal	4.69||4.69||4.69||4.69||4.69||4.69||4.69||4.69||4.69
106.05	C3H7NO3||C3H7NO3||C3H4O3||C3H4O3	[M+H]+||[M+H]+||[M+NH4]+||[M+NH4]+	HMDB0000187||HMDB0003406||HMDB0000243||HMDB0011111	L-Serine||D-Serine||Pyruvic acid||Malonic semialdehyde	4.92||4.92||4.94||4.94
111.09	C4H12N2	[M+Na]+	HMDB0001414	Putrescine	4.79
118.087	C5H11NO2||C5H11NO2||C5H11NO2||C5H8O2||C5H8O2||C5H8O2||C5H8O2||C5H8O2||C5H8O2||C5H8O2	[M+H]+||[M+H]+||[M+H]+||[M+NH4]+||[M+NH4]+||[M+NH4]+||[M+NH4]+||[M+NH4]+||[M+NH4]+||[M+NH4]+	HMDB0000883||HMDB0003355||HMDB0013716||HMDB0000509||HMDB0001470||HMDB0031598||HMDB0031602||HMDB0031648||HMDB0033840||HMDB0170858	L-Valine||5-Aminopentanoic acid||Norvaline||Senecioic acid||Tiglic acid||2,3-Pentanedione||4-Pentenoic acid||2,4-Pentanedione||Dihydro-5-methyl-2(3H)-furanone||3-Methylbut-3-enoic acid	3.25||3.25||3.25||3.28||3.28||3.28||3.28||3.28||3.28||3.28
120.066	C4H9NO3||C4H9NO3||C4H9NO3||C4H9NO3||C4H6O3||C4H6O3||C4H6O3||C4H6O3	[M+H]+||[M+H]+||[M+H]+||[M+H]+||[M+NH4]+||[M+NH4]+||[M+NH4]+||[M+NH4]+	HMDB0000167||HMDB0000719||HMDB0004041||HMDB0061877||HMDB0000005||HMDB0000060||HMDB0001259||HMDB0031646	L-Threonine||L-Homoserine||L-Allothreonine||4-Amino-3-hydroxybutyrate||2-Ketobutyric acid||Acetoacetic acid||Succinic acid semialdehyde||Acetic anhydride	4.02||4.02||4.02||4.02||4.04||4.04||4.04||4.04
122.028	C3H7NO2S||C3H7NO2S	[M+H]+||[M+H]+	HMDB0000574||HMDB0003417	L-Cysteine||D-Cysteine	4.24||4.24
124.039	C6H5NO2||C6H5NO2	[M+H]+||[M+H]+	HMDB0001488||HMDB0002243	Nicotinic acid||Picolinic acid	-4.69||-4.69
124.096	C4H10O3||C4H10O3	[M+NH4]+||[M+NH4]+	HMDB0034778||HMDB0061944	(2R*,3R*)-1,2,3-Butanetriol||Trihydroxybutane	-3.51||-3.51
128.032	C3H7NO3||C3H7NO3	[M+Na]+||[M+Na]+	HMDB0000187||HMDB0003406	L-Serine||D-Serine	3.83||3.83
130.05	C5H7NO3||C5H7NO3||C5H7NO3||C5H7NO3||C5H4O3	[M+H]+||[M+H]+||[M+H]+||[M+H]+||[M+NH4]+	HMDB0000267||HMDB0000805||HMDB0001369||HMDB0062585||HMDB0000617	Pyroglutamic acid||Pyrrolidonecarboxylic acid||Pyrroline hydroxycarboxylic acid||(3R,5S)-1-pyrroline-3-hydroxy-5-carboxylic Acid||2-Furoic acid	2.82||2.82||2.82||2.82||2.84
131.047	C7H8O||C7H8O	[M+Na]+||[M+Na]+	HMDB0003119||HMDB0033895	Benzyl alcohol||Anisole	4.56||4.56
132.077	C4H9N3O2||C4H9N3O2||C4H6N2O2||C4H6N2O2	[M+H]+||[M+H]+||[M+NH4]+||[M+NH4]+	HMDB0000064||HMDB0013222||HMDB0000076||HMDB0003646	Creatine||Beta-Guanidinopropionic acid||Dihydrouracil||N-Methylhydantoin	2.93||2.93||2.95||2.95
132.102	C6H13NO2||C6H13NO2||C6H13NO2||C6H13NO2||C6H13NO2||C6H13NO2||C6H13NO2||C6H10O2||C6H10O2||C6H10O2||C6H10O2||C6H10O2||C6H10O2	[M+H]+||[M+H]+||[M+H]+||[M+H]+||[M+H]+||[M+H]+||[M+H]+||[M+NH4]+||[M+NH4]+||[M+NH4]+||[M+NH4]+||[M+NH4]+||[M+NH4]+	HMDB0000172||HMDB0000557||HMDB0000687||HMDB0001645||HMDB0001901||HMDB0003640||HMDB0033923||HMDB0000453||HMDB0003843||HMDB0031158||HMDB0031491||HMDB0031492||HMDB0061929	L-Isoleucine||L-Alloisoleucine||L-Leucine||L-Norleucine||Aminocaproic acid||Beta-Leucine||(Â±)-erythro-Isoleucine||Delta-Hexanolactone||Gamma-Caprolactone||2-Methyl-4-pentenoic acid||2,3-Hexanedione||3,4-Hexanedione||Dihydro-4,4-dimethyl-2(3H)-furanone	2.74||2.74||2.74||2.74||2.74||2.74||2.74||2.75||2.75||2.75||2.75||2.75||2.75
133.032	C5H8O2S	[M+H]+	HMDB0059667	3-Methyl sulfolene	3.27
133.061	C4H8N2O3||C4H8N2O3||C4H8N2O3||C4H8N2O3||C4H8N2O3	[M+H]+||[M+H]+||[M+H]+||[M+H]+||[M+H]+	HMDB0000026||HMDB0000168||HMDB0011733||HMDB0012265||HMDB0062812	Ureidopropionic acid||L-Asparagine||Glycyl-glycine||N-Carbamoylsarcosine||N-carbamoyl-beta-alaninate	3.25||3.25||3.25||3.25||3.25
134.027	C4H7NO2S	[M+H]+	HMDB0062164	Thioproline	3.31
134.045	C4H7NO4||C4H7NO4||C4H7NO4||C4H4O4||C4H4O4	[M+H]+||[M+H]+||[M+H]+||[M+NH4]+||[M+NH4]+	HMDB0000191||HMDB0006483||HMDB0011753||HMDB0000134||HMDB0000176	L-Aspartic acid||D-Aspartic acid||Iminodiacetic acid||Fumaric acid||Maleic acid	3.22||3.22||3.22||3.23||3.23
136.049	C4H7N3O	[M+Na]+	HMDB0000562	Creatinine	2.74
137.046	C5H4N4O	[M+H]+	HMDB0000157	Hypoxanthine	2.83
137.071	C7H8N2O	[M+H]+	HMDB0003152	N-Methylnicotinamide	2.56
140.038	C3H6O3S	[M+NH4]+	HMDB0002127	3-Mercaptolactic acid	2.94
140.068	C5H11NO2||C5H11NO2||C5H11NO2	[M+Na]+||[M+Na]+||[M+Na]+	HMDB0000883||HMDB0003355||HMDB0013716	L-Valine||5-Aminopentanoic acid||Norvaline	1.82||1.82||1.82
141.066	C6H5NO2||C6H5NO2||C6H8N2O2||C6H8N2O2||C6H8N2O2	[M+NH4]+||[M+NH4]+||[M+H]+||[M+H]+||[M+H]+	HMDB0001488||HMDB0002243||HMDB0002271||HMDB0002820||HMDB0004988	Nicotinic acid||Picolinic acid||Imidazolepropionic acid||Methylimidazoleacetic acid||Pi-Methylimidazoleacetic acid	-1.59||-1.59||-1.61||-1.61||-1.61
142.027	C2H8NO4P	[M+H]+	HMDB0000224	O-Phosphoethanolamine	3.34
142.048	C4H9NO3||C4H9NO3||C4H9NO3||C4H9NO3	[M+Na]+||[M+Na]+||[M+Na]+||[M+Na]+	HMDB0000167||HMDB0000719||HMDB0004041||HMDB0061877	L-Threonine||L-Homoserine||L-Allothreonine||4-Amino-3-hydroxybutyrate	3.33||3.33||3.33||3.33
144.048	C6H9NOS	[M+H]+	HMDB0032985	5-(2-Hydroxyethyl)-4-methylthiazole	3.51
146.022	C6H5NO2||C6H5NO2	[M+Na]+||[M+Na]+	HMDB0001488||HMDB0002243	Nicotinic acid||Picolinic acid	3.57||3.57
146.118	C7H15NO2||C7H15NO2||C7H15NO2||C7H12O2||C7H12O2||C7H12O2||C7H12O2	[M+H]+||[M+H]+||[M+H]+||[M+NH4]+||[M+NH4]+||[M+NH4]+||[M+NH4]+	HMDB0001161||HMDB0006831||HMDB0094649||HMDB0029165||HMDB0031342||HMDB0031476||HMDB0031681	4-Trimethylammoniobutanoic acid||3-Dehydroxycarnitine||2-Aminoheptanoate||1,3-Diacetylpropane||Cyclohexanecarboxylic acid||2,3-Heptanedione||Dihydro-5-propyl-2(3H)-furanone	3.46||3.46||3.46||3.47||3.47||3.47||3.47
146.166	C7H19N3	[M+H]+	HMDB0001257	Spermidine	3.58
147.077	C5H10N2O3||C5H10N2O3||C5H10N2O3||C5H10N2O3||C5H7NO3||C5H7NO3||C5H7NO3||C5H7NO3	[M+H]+||[M+H]+||[M+H]+||[M+H]+||[M+NH4]+||[M+NH4]+||[M+NH4]+||[M+NH4]+	HMDB0000641||HMDB0002031||HMDB0003423||HMDB0006899||HMDB0000267||HMDB0000805||HMDB0001369||HMDB0062585	L-Glutamine||Ureidoisobutyric acid||D-Glutamine||Alanylglycine||Pyroglutamic acid||Pyrrolidonecarboxylic acid||Pyrroline hydroxycarboxylic acid||(3R,5S)-1-pyrroline-3-hydroxy-5-carboxylic Acid	2.77||2.77||2.77||2.77||2.79||2.79||2.79||2.79
147.077	C8H12O||C8H12O||C8H12O	[M+Na]+||[M+Na]+||[M+Na]+	HMDB0031582||HMDB0040272||HMDB0061898	6-Methyl-3,5-heptadien-2-one||2-Butylfuran||Methyl-1-cyclopenten-1-yl)-ethanone	-4.24||-4.24||-4.24
148.004	C2H7NO3S	[M+Na]+	HMDB0000251	Taurine	3.37
148.061	C5H9NO4||C5H9NO4||C5H9NO4||C5H9NO4||C5H9NO4||C5H6O4||C5H6O4||C5H6O4||C5H6O4||C5H6O4||C5H6O4||C5H6O4	[M+H]+||[M+H]+||[M+H]+||[M+H]+||[M+H]+||[M+NH4]+||[M+NH4]+||[M+NH4]+||[M+NH4]+||[M+NH4]+||[M+NH4]+||[M+NH4]+	HMDB0000148||HMDB0002931||HMDB0003011||HMDB0003339||HMDB0060475||HMDB0000620||HMDB0000634||HMDB0000749||HMDB0002092||HMDB0059743||HMDB0060365||HMDB0061185	L-Glutamic acid||N-Acetylserine||O-Acetylserine||D-Glutamic acid||DL-Glutamate||Glutaconic acid||Citraconic acid||Mesaconic acid||Itaconic acid||2-Hydroxyglutaric acid lactone||2,5-Dioxopentanoate||2-Pentendioate	3.04||3.04||3.04||3.04||3.04||3.05||3.05||3.05||3.05||3.05||3.05||3.05
149.081	C6H12O4||C6H12O4	[M+H]+||[M+H]+	HMDB0000227||HMDB0059705	Mevalonic acid||(2-Methoxyethoxy)propanoic acid	2.83||2.83
150.039	C4H4O5	[M+NH4]+	HMDB0000223	Oxalacetic acid	-4.19
150.059	C5H11NO2S||C5H11NO2S||C5H8O2S	[M+H]+||[M+H]+||[M+NH4]+	HMDB0000696||HMDB0033951||HMDB0059667	L-Methionine||Racemethionine||3-Methyl sulfolene	4.02||4.02||4.04
151.048	C5H8N2O2||C5H8N2O2	[M+Na]+||[M+Na]+	HMDB0000079||HMDB0062558	Dihydrothymine||Pyroglutamine	4.05||4.05
152.032	C5H7NO3||C5H7NO3||C5H7NO3||C5H7NO3	[M+Na]+||[M+Na]+||[M+Na]+||[M+Na]+	HMDB0000267||HMDB0000805||HMDB0001369||HMDB0062585	Pyroglutamic acid||Pyrrolidonecarboxylic acid||Pyrroline hydroxycarboxylic acid||(3R,5S)-1-pyrroline-3-hydroxy-5-carboxylic Acid	3.94||3.94||3.94||3.94
152.055	C4H6O5||C4H6O5||C4H6O5	[M+NH4]+||[M+NH4]+||[M+NH4]+	HMDB0000156||HMDB0000744||HMDB0031518	L-Malic acid||Malic acid||D-Malic acid	-3.99||-3.99||-3.99
154.059	C4H9N3O2||C4H9N3O2	[M+Na]+||[M+Na]+	HMDB0000064||HMDB0013222	Creatine||Beta-Guanidinopropionic acid	4.2||4.2
155.02	C4H10O2S2	[M+H]+	HMDB0013593	1,4-Dithiothreitol	0.58
155.043	C4H8N2O3||C4H8N2O3||C4H8N2O3||C4H8N2O3||C4H8N2O3	[M+Na]+||[M+Na]+||[M+Na]+||[M+Na]+||[M+Na]+	HMDB0000026||HMDB0000168||HMDB0011733||HMDB0012265||HMDB0062812	Ureidopropionic acid||L-Asparagine||Glycyl-glycine||N-Carbamoylsarcosine||N-carbamoyl-beta-alaninate	4.27||4.27||4.27||4.27||4.27
156.01	C4H7NO2S	[M+Na]+	HMDB0062164	Thioproline	4.23
156.027	C4H7NO4||C4H7NO4||C4H7NO4	[M+Na]+||[M+Na]+||[M+Na]+	HMDB0000191||HMDB0006483||HMDB0011753	L-Aspartic acid||D-Aspartic acid||Iminodiacetic acid	4.25||4.25||4.25
157.011	C4H6O5||C4H6O5||C4H6O5	[M+Na]+||[M+Na]+||[M+Na]+	HMDB0000156||HMDB0000744||HMDB0031518	L-Malic acid||Malic acid||D-Malic acid	4.77||4.77||4.77
159.029	C5H4N4O	[M+Na]+	HMDB0000157	Hypoxanthine	4.83
159.051	C4H6N4O3	[M+H]+	HMDB0000462	Allantoin	-1.52
160.038	C7H7NO2||C7H7NO2||C7H7NO2||C7H7NO2	[M+Na]+||[M+Na]+||[M+Na]+||[M+Na]+	HMDB0001123||HMDB0001392||HMDB0001538||HMDB0001891	2-Aminobenzoic acid||p-Aminobenzoic acid||3-Pyridylacetic acid||m-Aminobenzoic acid	4.85||4.85||4.85||4.85
160.061	C7H9N2O||C6H6O4||C6H6O4||C6H6O4	[M+Na]+||[M+NH4]+||[M+NH4]+||[M+NH4]+	HMDB0000699||HMDB0002432||HMDB0006331||HMDB0059762	1-Methylnicotinamide||Sumiki's acid||cis,cis-Muconic acid||2,3-Methylenesuccinic acid	3.17||4.9||4.9||4.9
160.134	C8H17NO2||C8H14O2||C8H14O2	[M+H]+||[M+NH4]+||[M+NH4]+	HMDB0000991||HMDB0031293||HMDB0031343	DL-2-Aminooctanoic acid||2,3-Octanedione||Methyl cyclohexanecarboxylate	4.82||4.83||4.83
162.113	C7H15NO3||C7H12O3	[M+H]+||[M+NH4]+	HMDB0000062||HMDB0001988	L-Carnitine||4-Hydroxycyclohexylcarboxylic acid	4.55||4.56
164.009	C2H8NO4P	[M+Na]+	HMDB0000224	O-Phosphoethanolamine	4.91
164.117	C9H10N2	[M+NH4]+	HMDB0003701	Dimethylbenzimidazole	-4.95
166.054	C5H11NO3S||C5H8O3S	[M+H]+||[M+NH4]+	HMDB0002005||HMDB0001553	Methionine sulfoxide||2-Oxo-4-methylthiobutanoic acid	4.3||4.31
166.087	C9H11NO2||C9H8O2||C9H8O2	[M+H]+||[M+NH4]+||[M+NH4]+	HMDB0000159||HMDB0000567||HMDB0000930	L-Phenylalanine||Cinnamic acid||trans-Cinnamic acid	4.12||4.14||4.14
168.148	C7H19N3	[M+Na]+	HMDB0001257	Spermidine	4.32
169.059	C5H10N2O3||C5H10N2O3||C5H10N2O3||C5H10N2O3	[M+Na]+||[M+Na]+||[M+Na]+||[M+Na]+	HMDB0000641||HMDB0002031||HMDB0003423||HMDB0006899	L-Glutamine||Ureidoisobutyric acid||D-Glutamine||Alanylglycine	4.08||4.08||4.08||4.08
170.043	C5H9NO4||C5H9NO4||C5H9NO4||C5H9NO4||C5H9NO4	[M+Na]+||[M+Na]+||[M+Na]+||[M+Na]+||[M+Na]+	HMDB0000148||HMDB0002931||HMDB0003011||HMDB0003339||HMDB0060475	L-Glutamic acid||N-Acetylserine||O-Acetylserine||D-Glutamic acid||DL-Glutamate	4.16||4.16||4.16||4.16||4.16
170.058	C9H9NO	[M+Na]+	HMDB0005785	Indole-3-carbinol	4.63
172.041	C5H11NO2S||C5H11NO2S	[M+Na]+||[M+Na]+	HMDB0000696||HMDB0033951	L-Methionine||Racemethionine	4.38||4.38
175.048	C7H8N2O2||C7H8N2O2	[M+Na]+||[M+Na]+	HMDB0004193||HMDB0004194	N1-Methyl-2-pyridone-5-carboxamide||N1-Methyl-4-pyridone-3-carboxamide	3.74||3.74
176.066	C5H6N2O4||C5H6N2O4||C5H9N3O4	[M+NH4]+||[M+NH4]+||[M+H]+	HMDB0000528||HMDB0003349||HMDB0003157	4,5-Dihydroorotic acid||L-Dihydroorotic acid||Guanidinosuccinic acid	-0.75||-0.75||-0.76
177.16	C8H17NO2	[M+NH4]+	HMDB0000991	DL-2-Aminooctanoic acid	3.87
178.072	C6H8O5	[M+NH4]+	HMDB0000225	Oxoadipic acid	3.75
179.049	C5H10N2O3S	[M+H]+	HMDB0000078	Cysteinylglycine	3.78
181.061	C8H8N2O3||C8H8N2O3	[M+H]+||[M+H]+	HMDB0003269||HMDB0059766	Nicotinuric acid||Picolinoylglycine	3.87||3.87
182.058	C10H9NO	[M+Na]+	HMDB0001190	Indoleacetaldehyde	3.98
183.051	C6H6N4O3||C6H6N4O3||C6H6N4O3	[M+H]+||[M+H]+||[M+H]+	HMDB0001970||HMDB0003099||HMDB0011107	3-Methyluric acid||1-Methyluric acid||7-Methyluric acid	-3.11||-3.11||-3.11
184.072	C10H11NO	[M+Na]+	HMDB0003447	Tryptophanol	-4.68
184.074	C10H11NO	[M+Na]+	HMDB0003447	Tryptophanol	2.82
184.095	C7H15NO3	[M+Na]+	HMDB0000062	L-Carnitine	3
185.022	C9H6O3||C9H6O3	[M+Na]+||[M+Na]+	HMDB0029865||HMDB0137904	Umbelliferone||4-hydroxy-2H-chromen-2-one	3.92||3.92
185.071	C3H9N3O3S	[M+NH4]+	HMDB0003584	Taurocyamine	3.4
185.077	C5H5N5O2	[M+NH4]+	HMDB0002032	8-Hydroxyguanine	-4.82
185.08	C9H12O4||C9H12O4	[M+H]+||[M+H]+	HMDB0001490||HMDB0059730	Vanylglycol||3,4-Methylenepimelic acid	-3.54||-3.54
186.017	C3H8NO6P||C3H8NO6P||C3H5O6P	[M+H]+||[M+H]+||[M+NH4]+	HMDB0000272||HMDB0001721||HMDB0000263	Phosphoserine||DL-O-Phosphoserine||Phosphoenolpyruvic acid	3.72||3.72||3.73
187.057	C6H12O5||C6H12O5||C6H12O5||C6H12O5||C6H12O5	[M+Na]+||[M+Na]+||[M+Na]+||[M+Na]+||[M+Na]+	HMDB0000174||HMDB0000849||HMDB0002712||HMDB0010207||HMDB0029196	L-Fucose||Rhamnose||1,5-Anhydrosorbitol||L-Rhamnulose||D-Fucose	-3.5||-3.5||-3.5||-3.5||-3.5
187.072	C7H10N2O4||C7H7NO4||C10H12O2	[M+H]+||[M+NH4]+||[M+Na]+	HMDB0061890||HMDB0000439||HMDB0030060	Pyroglutamylglycine||2-Furoylglycine||Methyl 3-phenylpropanoate	4.3||4.31||-4.35
188.036	C5H11NO3S	[M+Na]+	HMDB0002005	Methionine sulfoxide	3.19
188.069	C9H11NO2	[M+Na]+	HMDB0000159	L-Phenylalanine	3.18
188.071	C11H9NO2	[M+H]+	HMDB0000734	Indoleacrylic acid	3.11
188.175	C9H21N3O||C9H21N3O	[M+H]+||[M+H]+	HMDB0001276||HMDB0002189	N1-Acetylspermidine||N8-Acetylspermidine	-4.41||-4.41
188.176	C9H21N3O||C9H21N3O	[M+H]+||[M+H]+	HMDB0001276||HMDB0002189	N1-Acetylspermidine||N8-Acetylspermidine	2.99||2.99
190.05	C10H7NO3	[M+H]+	HMDB0000715	Kynurenic acid	3.28
191.067	C6H10N2O5||C9H12O3	[M+H]+||[M+Na]+	HMDB0015673||HMDB0059963	Carglumic acid||1,3,5-Trimethoxybenzene	3.56||-4.91
192.066	C10H9NO3||C10H9NO3||C10H9NO3	[M+H]+||[M+H]+||[M+H]+	HMDB0000763||HMDB0035514||HMDB0094657	5-Hydroxyindoleacetic acid||xi-2,3-Dihydro-2-oxo-1H-indole-3-acetic acid||2-Oxindole-3-acetate	3.14||3.14||3.14
192.988	C3H7O6P||C3H7O6P	[M+Na]+||[M+Na]+	HMDB0001112||HMDB0001473	D-Glyceraldehyde 3-phosphate||Dihydroxyacetone phosphate	2.98||2.98
195.002	C3H9O6P||C3H9O6P	[M+Na]+||[M+Na]+	HMDB0000126||HMDB0002520	Glycerol 3-phosphate||Beta-Glycerophosphoric acid	-4.5||-4.5
195.003	C3H9O6P||C3H9O6P	[M+Na]+||[M+Na]+	HMDB0000126||HMDB0002520	Glycerol 3-phosphate||Beta-Glycerophosphoric acid	2.5||2.5
197.006	C6H6O6||C6H6O6||C6H6O6	[M+Na]+||[M+Na]+||[M+Na]+	HMDB0000072||HMDB0000958||HMDB0001264	cis-Aconitic acid||trans-Aconitic acid||Dehydroascorbic acid	2.71||2.71||2.71
198.053	C10H9NO2||C10H9NO2	[M+Na]+||[M+Na]+	HMDB0000197||HMDB0004073	Indoleacetic acid||5-Hydroxyindoleacetaldehyde	2.78||2.78
198.088	C8H11N3O3||C8H8N2O3||C8H8N2O3	[M+H]+||[M+NH4]+||[M+NH4]+	HMDB0032055||HMDB0003269||HMDB0059766	N-Acetylhistidine||Nicotinuric acid||Picolinoylglycine	2.87||2.88||2.88
200.069	C10H11NO2	[M+Na]+	HMDB0001855	5-Hydroxytryptophol	3.1
200.077	C6H6N4O3||C6H6N4O3||C6H6N4O3	[M+NH4]+||[M+NH4]+||[M+NH4]+	HMDB0001970||HMDB0003099||HMDB0011107	3-Methyluric acid||1-Methyluric acid||7-Methyluric acid	-2.29||-2.29||-2.29
201.017	C4H9O7P	[M+H]+	HMDB0001321	D-Erythrose 4-phosphate	3.53
201.031	C5H10N2O3S	[M+Na]+	HMDB0000078	Cysteinylglycine	2.66
203.151	C8H18N4O2||C8H18N4O2	[M+H]+||[M+H]+	HMDB0001539||HMDB0003334	Asymmetric dimethylarginine||Symmetric dimethylarginine	3.38||3.38
203.224	C10H26N4	[M+H]+	HMDB0001256	Spermine	3.4
204.064	C9H11NO3||C9H11NO3||C9H11NO3||C9H11NO3	[M+Na]+||[M+Na]+||[M+Na]+||[M+Na]+	HMDB0000158||HMDB0003831||HMDB0006050||HMDB0059720	L-Tyrosine||Beta-Tyrosine||o-Tyrosine||Meta-Tyrosine	3.34||3.34||3.34||3.34
204.122	C9H17NO4||C9H17NO4||C9H17NO4	[M+H]+||[M+H]+||[M+H]+	HMDB0000201||HMDB0062176||HMDB0240626	L-Acetylcarnitine||N-lactoyl-Leucine||1-Carboxyethylleucine	-3.85||-3.85||-3.85
204.123	C9H17NO4||C9H17NO4||C9H17NO4	[M+H]+||[M+H]+||[M+H]+	HMDB0000201||HMDB0062176||HMDB0240626	L-Acetylcarnitine||N-lactoyl-Leucine||1-Carboxyethylleucine	2.15||2.15||2.15
205.098	C11H12N2O2||C11H12N2O2||C11H12N2O2||C11H9NO2	[M+H]+||[M+H]+||[M+H]+||[M+NH4]+	HMDB0000929||HMDB0013609||HMDB0030396||HMDB0000734	L-Tryptophan||D-Tryptophan||(Â±)-Tryptophan||Indoleacrylic acid	3.29||3.29||3.29||3.3
207.044	C6H7NO4S	[M+NH4]+	HMDB0004823	Lanthionine ketimine	3.22
207.051	C8H14O2S2	[M+H]+	HMDB0001451	(R)-lipoic acid	2.49
207.062	C9H12O4||C9H12O4||C5H15NO4P	[M+Na]+||[M+Na]+||[M+Na]+	HMDB0001490||HMDB0059730||HMDB0001565	Vanylglycol||3,4-Methylenepimelic acid||Phosphorylcholine	-2.35||-2.35||-3.85
207.079	C7H14N2O3S	[M+H]+	HMDB0028847	Glycyl-Methionine	-4.6
207.997	C3H8NO6P||C3H8NO6P	[M+Na]+||[M+Na]+	HMDB0000272||HMDB0001721	Phosphoserine||DL-O-Phosphoserine	-3.57||-3.57
207.999	C3H8NO6P||C3H8NO6P	[M+Na]+||[M+Na]+	HMDB0000272||HMDB0001721	Phosphoserine||DL-O-Phosphoserine	3.64||3.64
208.06	C10H9NO4	[M+H]+	HMDB0000978	4-(2-Aminophenyl)-2,4-dioxobutanoic acid	-1.29
208.064	C7H13NO4S	[M+H]+	HMDB0240343	N-Acetylmethionine sulfoxide	3.07
208.082	C7H10O6||C7H10O6	[M+NH4]+||[M+NH4]+	HMDB0012710||HMDB0240294	3-Dehydroquinate||2-O-Methylascorbic acid	3.21||3.21
209.091	C10H9NO3||C10H9NO3||C10H9NO3||C10H12N2O3||C10H12N2O3	[M+NH4]+||[M+NH4]+||[M+NH4]+||[M+H]+||[M+H]+	HMDB0000763||HMDB0035514||HMDB0094657||HMDB0000684||HMDB0012948	5-Hydroxyindoleacetic acid||xi-2,3-Dihydro-2-oxo-1H-indole-3-acetic acid||2-Oxindole-3-acetate||L-Kynurenine||Formyl-5-hydroxykynurenamine	-4.06||-4.06||-4.06||-4.07||-4.07
209.093	C10H12N2O3||C10H12N2O3||C10H9NO3||C10H9NO3||C10H9NO3	[M+H]+||[M+H]+||[M+NH4]+||[M+NH4]+||[M+NH4]+	HMDB0000684||HMDB0012948||HMDB0000763||HMDB0035514||HMDB0094657	L-Kynurenine||Formyl-5-hydroxykynurenamine||5-Hydroxyindoleacetic acid||xi-2,3-Dihydro-2-oxo-1H-indole-3-acetic acid||2-Oxindole-3-acetate	3.23||3.23||3.24||3.24||3.24
210.159	C9H21N3O||C9H21N3O	[M+Na]+||[M+Na]+	HMDB0001276||HMDB0002189	N1-Acetylspermidine||N8-Acetylspermidine	4.8||4.8
212.044	C4H10N3O5P	[M+H]+	HMDB0001511	Phosphocreatine	3.38
213.049	C6H10N2O5	[M+Na]+	HMDB0015673	Carglumic acid	3.47
213.088	C9H9NO4||C9H9NO4||C9H9NO4||C9H9NO4||C9H9NO4||C9H9NO4||C9H9NO4||C9H9NO4	[M+NH4]+||[M+NH4]+||[M+NH4]+||[M+NH4]+||[M+NH4]+||[M+NH4]+||[M+NH4]+||[M+NH4]+	HMDB0000840||HMDB0001229||HMDB0002404||HMDB0004067||HMDB0006116||HMDB0013678||HMDB0038055||HMDB0060602	Salicyluric acid||Dopaquinone||Alpha-Hydroxyhippuric acid||Leucodopachrome||3-Hydroxyhippuric acid||4-Hydroxyhippuric acid||2-Hydroxy-7-methoxy-2H-1,4-benzoxazin-3(4H)-one||N-acetyl-5-aminosalicylic acid	3.81||3.81||3.81||3.81||3.81||3.81||3.81||3.81
214.048	C10H9NO3||C10H9NO3||C10H9NO3	[M+Na]+||[M+Na]+||[M+Na]+	HMDB0000763||HMDB0035514||HMDB0094657	5-Hydroxyindoleacetic acid||xi-2,3-Dihydro-2-oxo-1H-indole-3-acetic acid||2-Oxindole-3-acetate	3.44||3.44||3.44
215.017	C6H8O7||C6H8O7	[M+Na]+||[M+Na]+	HMDB0000094||HMDB0000193	Citric acid||Isocitric acid	3.26||3.26
215.052	C7H12O6	[M+Na]+	HMDB0003072	Quinic acid	-2.51
216.064	C5H14NO6P||C10H11NO3||C10H11NO3||C10H11NO3||C10H11NO3||C10H11NO3	[M+H]+||[M+Na]+||[M+Na]+||[M+Na]+||[M+Na]+||[M+Na]+	HMDB0000114||HMDB0000821||HMDB0011723||HMDB0013245||HMDB0013292||HMDB0240317	Glycerylphosphorylethanolamine||Phenylacetylglycine||2-Methylhippuric acid||m-Methylhippuric acid||p-Methylhippuric acid||N-Formylphenylalanine	4.14||4.31||4.31||4.31||4.31||4.31
218.138	C10H16O4||C10H16O4||C10H19NO4	[M+NH4]+||[M+NH4]+||[M+H]+	HMDB0000603||HMDB0013227||HMDB0000824	cis-4-Decenedioic acid||cis-5-Decenedioic acid||Propionylcarnitine	-3.17||-3.17||-3.18
218.14	C10H19NO4||C10H16O4||C10H16O4	[M+H]+||[M+NH4]+||[M+NH4]+	HMDB0000824||HMDB0000603||HMDB0013227	Propionylcarnitine||cis-4-Decenedioic acid||cis-5-Decenedioic acid	4.06||4.06||4.06
223.076	C7H14N2O4S	[M+H]+	HMDB0000099	L-Cystathionine	4.28
225.088	C10H12N2O4||C10H12N2O4||C10H12N2O4||C10H9NO4	[M+H]+||[M+H]+||[M+H]+||[M+NH4]+	HMDB0000732||HMDB0011631||HMDB0012819||HMDB0000978	Hydroxykynurenine||L-3-Hydroxykynurenine||5-Hydroxykynurenine||4-(2-Aminophenyl)-2,4-dioxobutanoic acid	4.58||4.58||4.58||4.59
225.122	C9H18N2O3||C9H18N2O3||C9H18N2O3||C9H18N2O3	[M+Na]+||[M+Na]+||[M+Na]+||[M+Na]+	HMDB0028690||HMDB0028691||HMDB0028900||HMDB0028922	Alanyl-Isoleucine||Alanyl-Leucine||Isoleucyl-Alanine||Leucyl-Alanine	4.66||4.66||4.66||4.66
226.016	C7H9NO4S	[M+Na]+	HMDB0002015	Cystathionine ketimine	4.79
226.106	C9H17NO4||C9H17NO4||C9H17NO4	[M+Na]+||[M+Na]+||[M+Na]+	HMDB0000201||HMDB0062176||HMDB0240626	L-Acetylcarnitine||N-lactoyl-Leucine||1-Carboxyethylleucine	4.27||4.27||4.27
227.08	C11H12N2O2||C11H12N2O2||C11H12N2O2	[M+Na]+||[M+Na]+||[M+Na]+	HMDB0000929||HMDB0013609||HMDB0030396	L-Tryptophan||D-Tryptophan||(Â±)-Tryptophan	4.31||4.31||4.31
227.104	C10H14N2O4||C10H11NO4	[M+H]+||[M+NH4]+	HMDB0000245||HMDB0000735	Porphobilinogen||Hydroxyphenylacetylglycine	4.93||4.94
227.115	C9H14N4O3||C9H14N4O3||C9H14N4O3	[M+H]+||[M+H]+||[M+H]+	HMDB0000033||HMDB0028689||HMDB0028878	Carnosine||Alanyl-Histidine||Histidinyl-Alanine	4.9||4.9||4.9
230.042	C10H9NO4	[M+Na]+	HMDB0000978	4-(2-Aminophenyl)-2,4-dioxobutanoic acid	-0.31
231.044	C8H7NO4S	[M+NH4]+	HMDB0000682	Indoxyl sulfate	3.88
231.075	C10H12N2O3||C10H12N2O3	[M+Na]+||[M+Na]+	HMDB0000684||HMDB0012948	L-Kynurenine||Formyl-5-hydroxykynurenamine	4.59||4.59
232.153	C11H21NO4||C11H21NO4	[M+H]+||[M+H]+	HMDB0000736||HMDB0002013	Isobutyryl-L-carnitine||Butyrylcarnitine	-4.77||-4.77
232.155	C11H21NO4||C11H21NO4	[M+H]+||[M+H]+	HMDB0000736||HMDB0002013	Isobutyryl-L-carnitine||Butyrylcarnitine	3.62||3.62
233.114	C9H16N2O5||C9H16N2O5	[M+H]+||[M+H]+	HMDB0001199||HMDB0029123	N2-Succinyl-L-ornithine||Valyl-Aspartate	4.52||4.52
234.026	C4H10N3O5P	[M+Na]+	HMDB0001511	Phosphocreatine	4.01
235.058	C10H12O5	[M+Na]+	HMDB0000913	Vanillactic acid	-0.25
235.166	C10H19NO4	[M+NH4]+	HMDB0000824	Propionylcarnitine	4.63
236.022	C7H6O6S||C7H6O6S||C7H6O6S	[M+NH4]+||[M+NH4]+||[M+NH4]+	HMDB0011725||HMDB0059968||HMDB0059982	5-Sulfosalicylic acid||3-hydroxybenzoic acid-3-O-sulphate||4-hydroxybenzoic acid-4-O-sulphate	0.23||0.23||0.23
238.046	C5H14NO6P	[M+Na]+	HMDB0000114	Glycerylphosphorylethanolamine	3.5
239.069	C7H11NO5S||C7H11NO5S	[M+NH4]+||[M+NH4]+	HMDB0002135||HMDB0240387	S-(3-oxo-3-carboxy-n-propyl)cysteine||S-(2-Oxo-2-carboxyethyl)homocysteine	-2.23||-2.23
239.071	C7H11NO5S||C7H11NO5S	[M+NH4]+||[M+NH4]+	HMDB0002135||HMDB0240387	S-(3-oxo-3-carboxy-n-propyl)cysteine||S-(2-Oxo-2-carboxyethyl)homocysteine	4.38||4.38
241.08	C8H14N2O5||C8H14N2O5||C8H14N2O5	[M+Na]+||[M+Na]+||[M+Na]+	HMDB0006248||HMDB0028686||HMDB0036301	gamma-Glutamylalanine||Alanyl-Glutamic acid||N-gamma-L-Glutamyl-D-alanine	3.87||3.87||3.87
241.156	C15H22O	[M+Na]+	HMDB0094674	N-Octyl phenyl ketone	-2.58
242.101	C9H17NO5	[M+Na]+	HMDB0000210	Pantothenic acid	3.87
243.075	C11H12N2O3	[M+Na]+	HMDB0000472	5-Hydroxy-L-tryptophan	3.9
245.057	C7H14N2O4S	[M+Na]+	HMDB0000099	L-Cystathionine	3.45
246.171	C12H23NO4||C12H23NO4||C12H23NO4||C12H20O4	[M+H]+||[M+H]+||[M+H]+||[M+NH4]+	HMDB0000378||HMDB0000688||HMDB0013128||HMDB0000933	2-Methylbutyroylcarnitine||Isovalerylcarnitine||Valerylcarnitine||Traumatic acid	3.22||3.22||3.22||3.23
246.182	C11H23N3O3||C11H23N3O3||C11H20N2O3||C11H20N2O3||C11H20N2O3	[M+H]+||[M+H]+||[M+NH4]+||[M+NH4]+||[M+NH4]+	HMDB0028964||HMDB0029132||HMDB0011174||HMDB0011175||HMDB0240365	Lysyl-Valine||Valyl-Lysine||Isoleucylproline||Leucylproline||N,?N,?N-?Trimethyl-?L-?alanyl-?L-?proline betaine	3.37||3.37||3.38||3.38||3.38
248.096	C10H14O4S	[M+NH4]+	HMDB0062720	Thymol Sulfate	3.56
248.15	C11H21NO5||C11H21NO5	[M+H]+||[M+H]+	HMDB0013127||HMDB0062735	Hydroxybutyrylcarnitine||(R)-3-hydroxybutyrylcarnitine	3.5||3.5
249.126	C10H20N2O3S||C10H20N2O3S	[M+H]+||[M+H]+	HMDB0028986||HMDB0029133	Methionyl-Valine||Valyl-Methionine	-2.78||-2.78
249.157	C9H17N3O4	[M+NH4]+	HMDB0028744	Asparaginyl-Valine	3.89
250.047	C8H12NO6P	[M+H]+	HMDB0001319	Pyridoxine 5'-phosphate	-0.82
251.065	C9H12N2O5	[M+Na]+	HMDB0000012	Deoxyuridine	3.57
251.069	C8H11NO5S||C8H11NO5S||C8H14N2O5S||C8H14N2O5S||C14H12O3	[M+NH4]+||[M+NH4]+||[M+H]+||[M+H]+||[M+Na]+	HMDB0004148||HMDB0006275||HMDB0001049||HMDB0028816||HMDB0003747	Dopamine 4-sulfate||Dopamine 3-O-sulfate||gamma-Glutamylcysteine||Glutamylcysteine||Resveratrol	-2.6||-2.6||-2.61||-2.61||4.38
251.071	C8H14N2O5S||C8H14N2O5S||C8H11NO5S||C8H11NO5S	[M+H]+||[M+H]+||[M+NH4]+||[M+NH4]+	HMDB0001049||HMDB0028816||HMDB0004148||HMDB0006275	gamma-Glutamylcysteine||Glutamylcysteine||Dopamine 4-sulfate||Dopamine 3-O-sulfate	4.08||4.08||4.09||4.09
251.105	C9H18N2O4S||C15H16O2	[M+H]+||[M+Na]+	HMDB0028983||HMDB0061836	Methionyl-Threonine||bis(Benzyloxy)methane	-2.76||4.22
251.138	C11H20N2O3||C11H20N2O3||C11H20N2O3	[M+Na]+||[M+Na]+||[M+Na]+	HMDB0011174||HMDB0011175||HMDB0240365	Isoleucylproline||Leucylproline||N,?N,?N-?Trimethyl-?L-?alanyl-?L-?proline betaine	3.69||3.69||3.69
253.05	C10H14O4S	[M+Na]+	HMDB0062720	Thymol Sulfate	-2.07
253.119	C12H16N2O4||C12H16N2O4||C12H16N2O4||C12H16N2O4	[M+H]+||[M+H]+||[M+H]+||[M+H]+	HMDB0028699||HMDB0029004||HMDB0029046||HMDB0029098	Alanyl-Tyrosine||Phenylalanyl-Serine||Serylphenylalanine||Tyrosyl-Alanine	4.1||4.1||4.1||4.1
254.151	C12H16N2O3||C12H16N2O3	[M+NH4]+||[M+NH4]+	HMDB0028694||HMDB0028988	Alanyl-Phenylalanine||Phenylalanyl-Alanine	3.64||3.64
255.096	C9H16N2O5||C9H16N2O5	[M+Na]+||[M+Na]+	HMDB0001199||HMDB0029123	N2-Succinyl-L-ornithine||Valyl-Aspartate	3.69||3.69
256.026	C8H11NO5S||C8H11NO5S	[M+Na]+||[M+Na]+	HMDB0004148||HMDB0006275	Dopamine 4-sulfate||Dopamine 3-O-sulfate	3.96||3.96
257.078	C13H14O4	[M+Na]+	HMDB0041006	1'-Acetoxychavicol	-2.11
257.135	C9H13N5O3||C9H13N5O3	[M+NH4]+||[M+NH4]+	HMDB0000038||HMDB0002215	Dihydrobiopterin||4a-Carbinolamine tetrahydrobiopterin	-3.16||-3.16
258.111	C8H20NO6P	[M+H]+	HMDB0000086	Glycerophosphocholine	2.9
260.186	C13H25NO4	[M+H]+	HMDB0000756	L-Hexanoylcarnitine	3.1
260.198	C12H25N3O3||C12H25N3O3	[M+H]+||[M+H]+	HMDB0028954||HMDB0028955	Lysyl-Isoleucine||Lysyl-Leucine	3.1||3.1
261.145	C11H20N2O5||C11H20N2O5||C11H20N2O5||C11H20N2O5||C11H20N2O5||C11H20N2O5	[M+H]+||[M+H]+||[M+H]+||[M+H]+||[M+H]+||[M+H]+	HMDB0011170||HMDB0011171||HMDB0028822||HMDB0028823||HMDB0028906||HMDB0028928	gamma-Glutamylisoleucine||gamma-Glutamylleucine||Glutamylisoleucine||Glutamylleucine||Isoleucyl-Glutamate||Leucyl-Glutamate	3.44||3.44||3.44||3.44||3.44||3.44
261.157	C10H17N3O4	[M+NH4]+	HMDB0028805	Glutaminylproline	2.99
262.104	C9H12N2O6||C9H12N2O6	[M+NH4]+||[M+NH4]+	HMDB0000296||HMDB0000767	Uridine||Pseudouridine	3.45||3.45
262.141	C10H19N3O5	[M+H]+	HMDB0004987	Aspartyllysine	2.97
262.166	C12H23NO5||C12H23NO5||C12H23NO5	[M+H]+||[M+H]+||[M+H]+	HMDB0061189||HMDB0062555||HMDB0240421	3-Hydroxyisovalerylcarnitine||hydroxyisovaleroyl carnitine||2-Hydroxyisovalerylcarnitine	3.08||3.08||3.08
263.088	C12H16O5||C12H16O5	[M+Na]+||[M+Na]+	HMDB0030254||HMDB0061112	3-(3,4,5-Trimethoxyphenyl)propanoic acid||3-Carboxy-4-methyl-5-propyl-2-furanpropionic acid	-2.63||-2.63
265.085	C9H16N2O5S	[M+H]+	HMDB0002381	N-Acetylcystathionine	-2.62
265.086	C9H16N2O5S	[M+H]+	HMDB0002381	N-Acetylcystathionine	3.58
266.153	C10H20N2O3S||C10H20N2O3S	[M+NH4]+||[M+NH4]+	HMDB0028986||HMDB0029133	Methionyl-Valine||Valyl-Methionine	-2.88||-2.88
266.161	C12H16N4O2	[M+NH4]+	HMDB0002053	Histidylproline diketopiperazine	-1.67
267.078	C10H16N2O3S	[M+Na]+	HMDB0000030	Biotin	3.11
267.135	C13H18N2O4||C13H18N2O4	[M+H]+||[M+H]+	HMDB0029005||HMDB0029068	Phenylalanyl-Threonine||Threoninyl-Phenylalanine	3.63||3.63
269.041	C6H15O8P	[M+Na]+	HMDB0240316	Glycerophosphoglycerol	3.2
269.112	C10H18N2O5||C10H18N2O5||C10H18N2O5||C10H18N2O5||C10H18N2O5	[M+Na]+||[M+Na]+||[M+Na]+||[M+Na]+||[M+Na]+	HMDB0011172||HMDB0028757||HMDB0028832||HMDB0028903||HMDB0029126	gamma-Glutamylvaline||Aspartyl-Leucine||Glutamylvaline||Isoleucyl-Aspartate||Valyl-Glutamate	3.15||3.15||3.15||3.15||3.15
270.015	C8H10NO6P	[M+Na]+	HMDB0001491	Pyridoxal 5'-phosphate	3.2
270.132	C11H21NO5||C11H21NO5	[M+Na]+||[M+Na]+	HMDB0013127||HMDB0062735	Hydroxybutyrylcarnitine||(R)-3-hydroxybutyrylcarnitine	3.47||3.47
271.091	C9H16N2O6	[M+Na]+	HMDB0029159	gamma-Glutamylthreonine	3.37
271.105	C13H16N2O3	[M+Na]+	HMDB0004081	6-Hydroxymelatonin	-2.48
273.052	C8H14N2O5S||C8H14N2O5S	[M+Na]+||[M+Na]+	HMDB0001049||HMDB0028816	gamma-Glutamylcysteine||Glutamylcysteine	3.32||3.32
276.12	C10H17N3O6||C10H17N3O6||C10H14N2O6||C10H14N2O6||C10H14N2O6	[M+H]+||[M+H]+||[M+NH4]+||[M+NH4]+||[M+NH4]+	HMDB0011738||HMDB0029147||HMDB0000884||HMDB0004813||HMDB0240328	N2-gamma-Glutamylglutamine||N-gamma-Glutamylglutamine||Ribothymidine||3-Methyluridine||2'-O-Methyluridine	2.78||2.78||2.78||2.78||2.78
276.156	C11H21N3O5||C11H21N3O5||C11H21N3O5	[M+H]+||[M+H]+||[M+H]+	HMDB0003869||HMDB0004207||HMDB0029154	Epsilon-(gamma-Glutamyl)-lysine||Glutamyllysine||gamma-Glutamyllysine	2.76||2.76||2.76
280.091	C10H15N3O5||C10H15N3O5||C10H15N3O5||C8H20NO6P	[M+Na]+||[M+Na]+||[M+Na]+||[M+Na]+	HMDB0000982||HMDB0039229||HMDB0240577||HMDB0000086	5-Methylcytidine||Pyro-L-glutaminyl-L-glutamine||3-Methylcytidine||Glycerophosphocholine	1.2||1.2||1.2||-4.7
280.093	C8H20NO6P	[M+Na]+	HMDB0000086	Glycerophosphocholine	2.02
282.119	C11H15N5O4||C11H15N5O4	[M+H]+||[M+H]+	HMDB0003331||HMDB0004044	1-Methyladenosine||N6-Methyladenosine	-2.02||-2.02
282.18	C12H25N3O3||C12H25N3O3	[M+Na]+||[M+Na]+	HMDB0028954||HMDB0028955	Lysyl-Isoleucine||Lysyl-Leucine	3.07||3.07
283.02	C6H13O9P||C6H13O9P||C6H13O9P||C6H13O9P||C6H13O9P||C6H13O9P||C6H13O9P	[M+Na]+||[M+Na]+||[M+Na]+||[M+Na]+||[M+Na]+||[M+Na]+||[M+Na]+	HMDB0000124||HMDB0000213||HMDB0000645||HMDB0001078||HMDB0001401||HMDB0001586||HMDB0002985	Fructose 6-phosphate||Myo-inositol 1-phosphate||Galactose 1-phosphate||Mannose 6-phosphate||Glucose 6-phosphate||Glucose 1-phosphate||Inositol phosphate	2.99||2.99||2.99||2.99||2.99||2.99||2.99
283.127	C11H20N2O5||C11H20N2O5||C11H20N2O5||C11H20N2O5||C11H20N2O5||C11H20N2O5	[M+Na]+||[M+Na]+||[M+Na]+||[M+Na]+||[M+Na]+||[M+Na]+	HMDB0011170||HMDB0011171||HMDB0028822||HMDB0028823||HMDB0028906||HMDB0028928	gamma-Glutamylisoleucine||gamma-Glutamylleucine||Glutamylisoleucine||Glutamylleucine||Isoleucyl-Glutamate||Leucyl-Glutamate	3.01||3.01||3.01||3.01||3.01||3.01
283.984	C8H7NO7S	[M+Na]+	HMDB0240376	DIBOA sulfate	0.39
284.123	C10H19N3O5	[M+Na]+	HMDB0004987	Aspartyllysine	3.27
284.127	C17H17NO3	[M+H]+	HMDB0002372	N-Phenylacetylphenylalanine	-4.77
286.036	C9H13NO6S	[M+Na]+	HMDB0001876	Epinephrine sulfate	3.1
286.202	C15H27NO4	[M+H]+	HMDB0013324	2-Octenoylcarnitine	2.94
287.101	C13H16N2O4||C13H16N2O4||C13H16N2O4	[M+Na]+||[M+Na]+||[M+Na]+	HMDB0004259||HMDB0006344||HMDB0062645	Acetyl-N-formyl-5-methoxykynurenamine||Phenylacetylglutamine||N(2)-phenylacetyl-L-glutaminate	3.09||3.09||3.09
288.218	C15H29NO4	[M+H]+	HMDB0000791	L-Octanoylcarnitine	3.04
289.117	C13H18N2O4||C13H18N2O4	[M+Na]+||[M+Na]+	HMDB0029005||HMDB0029068	Phenylalanyl-Threonine||Threoninyl-Phenylalanine	3.33||3.33
290.136	C11H19N3O6	[M+H]+	HMDB0005765	Ophthalmic acid	2.9
290.161	C13H23NO6||C13H23NO6	[M+H]+||[M+H]+	HMDB0000552||HMDB0061677	3-Methylglutarylcarnitine||O-Adipoylcarnitine	2.97||2.97
291.071	C10H12N4O5||C10H12N4O5||C10H12N4O5	[M+Na]+||[M+Na]+||[M+Na]+	HMDB0000195||HMDB0000481||HMDB0003040	Inosine||Allopurinol riboside||Arabinosylhypoxanthine	3.0||3.0||3.0
291.131	C10H18N4O6	[M+H]+	HMDB0000052	Argininosuccinic acid	2.92
291.156	C12H19NO6	[M+NH4]+	HMDB0013129	Glutaconylcarnitine	3.18
298.098	C11H15N5O3S	[M+H]+	HMDB0001173	5'-Methylthioadenosine	2.68
298.102	C10H17N3O6||C10H17N3O6	[M+Na]+||[M+Na]+	HMDB0011738||HMDB0029147	N2-gamma-Glutamylglutamine||N-gamma-Glutamylglutamine	2.59||2.59
298.138	C11H21N3O5||C11H21N3O5||C11H21N3O5	[M+Na]+||[M+Na]+||[M+Na]+	HMDB0003869||HMDB0004207||HMDB0029154	Epsilon-(gamma-Glutamyl)-lysine||Glutamyllysine||gamma-Glutamyllysine	2.58||2.58||2.58
299.068	C10H16N2O5S||C12H14N2O5S	[M+Na]+||[M+H]+	HMDB0004818||HMDB0060834	Biotin sulfone||N-Acetylserotonin sulfate	3.17||-4.88
299.086	C10H16N2O7	[M+Na]+	HMDB0011737	gamma-Glutamylglutamic acid	2.76
299.101	C14H16N2O4	[M+Na]+	HMDB0062178	N-lactoyl-Tryptophan	2.83
302.233	C16H31NO4||C16H31NO4	[M+H]+||[M+H]+	HMDB0006320||HMDB0013288	2,6 Dimethylheptanoyl carnitine||Nonanoylcarnitine	2.58||2.58
303.055	C12H14O7S	[M+H]+	HMDB0060031	5-(3',5'-Dihydroxyphenyl)-gamma-valerolactone-O-sulphate-O-methyl	4.75
303.07	C12H14O9	[M+H]+	HMDB0060017	Pyrogallol-2-O-glucuronide	-3.12
303.072	C12H14O9	[M+H]+	HMDB0060017	Pyrogallol-2-O-glucuronide	3.04
304.101	C11H15N5O4||C11H15N5O4	[M+Na]+||[M+Na]+	HMDB0003331||HMDB0004044	1-Methyladenosine||N6-Methyladenosine	-1.71||-1.71
304.129	C15H17N3O4	[M+H]+	HMDB0013240	Indoleacetyl glutamine	0.53
304.176	C14H25NO6	[M+H]+	HMDB0013328	Pimelylcarnitine	2.33
304.262	C18H35NO	[M+Na]+	HMDB0002117	Oleamide	2.62
305.034	C11H12O8S||C11H12O8S||C11H12O8S	[M+H]+||[M+H]+||[M+H]+	HMDB0059985||HMDB0059987||HMDB0060020	5-(3',4',5'-Trihydroxyphenyl)-gamma-valerolactone-3'-O-sulphate||5-(3',4',5'-Trihydroxyphenyl)-gamma-valerolactone-4'-O-sulphate||Sinapinic acid-O-sulphate	4.86||4.86||4.86
308.092	C10H17N3O6S	[M+H]+	HMDB0000125	Glutathione	1.87
309.095	C13H18O7	[M+Na]+	HMDB0003546	Salicin	2.32
309.147	C18H22O3||C18H22O3	[M+Na]+||[M+Na]+	HMDB0000335||HMDB0000343	16a-Hydroxyestrone||2-Hydroxyestrone	2.88||2.88
310.177	C15H23N3O4	[M+H]+	HMDB0028963	Lysyl-Tyrosine	2.59
311.021	C11H12O7S	[M+Na]+	HMDB0029191	5'-(3',4'-Dihydroxyphenyl)-gamma-valerolactone sulfate	4.61
311.125	C14H18N2O6||C14H18N2O6||C14H18N2O6	[M+H]+||[M+H]+||[M+H]+	HMDB0011741||HMDB0028831||HMDB0029104	gamma-Glutamyltyrosine||Glutamyltyrosine||Tyrosyl-Glutamate	2.93||2.93||2.93
312.117	C11H19N3O6	[M+Na]+	HMDB0005765	Ophthalmic acid	2.49
313.03	C7H15O10P	[M+Na]+	HMDB0001068	D-Sedoheptulose 7-phosphate	3.15
314.233	C17H31NO4	[M+H]+	HMDB0013205	9-Decenoylcarnitine	2.62
316.1	C11H19NO8	[M+Na]+	HMDB0060493	N-Acetylmuramate	-2.16
316.249	C17H33NO4	[M+H]+	HMDB0000651	Decanoylcarnitine	2.13
319.122	C18H17FN2O	[M+Na]+	HMDB0060472	Didemethylcitalopram	2.32
319.298	C20H40O||C20H40O	[M+Na]+||[M+Na]+	HMDB0002019||HMDB0003208	Phytol||Thromboxane	2.62||2.62
320.08	C12H14O7S||C11H15N5O3S	[M+NH4]+||[M+Na]+	HMDB0060031||HMDB0001173	5-(3',5'-Dihydroxyphenyl)-gamma-valerolactone-O-sulphate-O-methyl||5'-Methylthioadenosine	-1.01||2.32
321.203	C14H25NO6	[M+NH4]+	HMDB0013328	Pimelylcarnitine	1.63
323.063	C10H15N2O8P	[M+H]+	HMDB0001227	5-Thymidylic acid	-2.23
324.06	C9H14N3O8P||C9H14N3O8P||C9H11N2O8P	[M+H]+||[M+H]+||[M+NH4]+	HMDB0000095||HMDB0240312||HMDB0011640	Cytidine monophosphate||Cytidine 3'-monophosphate||Uridine 2',3'-cyclic phosphate	2.1||2.1||2.11
325.054	C12H14O9	[M+Na]+	HMDB0060017	Pyrogallol-2-O-glucuronide	2.17
325.178	C19H26O3||C19H26O3||C19H26O3	[M+Na]+||[M+Na]+||[M+Na]+	HMDB0000380||HMDB0000405||HMDB0003955	2-Hydroxyestradiol-3-methyl ether||2-Methoxyestradiol||19-Hydroxyandrost-4-ene-3,17-dione	2.56||2.56||2.56
325.212	C20H30O2||C20H30O2||C20H30O2	[M+Na]+||[M+Na]+||[M+Na]+	HMDB0001999||HMDB0003598||HMDB0036811	Eicosapentaenoic acid||Retinyl ester||Isopimaric acid	-4.73||-4.73||-4.73
327.016	C11H12O8S||C11H12O8S||C11H12O8S	[M+Na]+||[M+Na]+||[M+Na]+	HMDB0059985||HMDB0059987||HMDB0060020	5-(3',4',5'-Trihydroxyphenyl)-gamma-valerolactone-3'-O-sulphate||5-(3',4',5'-Trihydroxyphenyl)-gamma-valerolactone-4'-O-sulphate||Sinapinic acid-O-sulphate	4.07||4.07||4.07
327.228	C20H32O2||C20H32O2||C20H32O2	[M+Na]+||[M+Na]+||[M+Na]+	HMDB0001043||HMDB0002177||HMDB0060102	Arachidonic acid||Cis-8,11,14,17-Eicosatetraenoic acid||Arachidonate	-4.71||-4.71||-4.71
330.061	C10H12N5O6P||C10H12N5O6P	[M+H]+||[M+H]+	HMDB0000058||HMDB0011616	Cyclic AMP||Adenosine 2',3'-cyclic phosphate	4.39||4.39
330.074	C10H17N3O6S	[M+Na]+	HMDB0000125	Glutathione	1.72
332.074	C14H15NO7||C10H14N5O6P	[M+Na]+||[M+H]+	HMDB0010319||HMDB0000905	Indoxyl glucuronide||Deoxyadenosine monophosphate	1.14||-2.99
332.096	C11H19NO9	[M+Na]+	HMDB0000230	N-Acetylneuraminic acid	2.12
333.106	C14H18N2O6||C14H18N2O6||C14H18N2O6	[M+Na]+||[M+Na]+||[M+Na]+	HMDB0011741||HMDB0028831||HMDB0029104	gamma-Glutamyltyrosine||Glutamyltyrosine||Tyrosyl-Glutamate	2.29||2.29||2.29
335.136	C18H20N2O3	[M+Na]+	HMDB0013302	Phenylalanylphenylalanine	-2.37
336.141	C12H21N3O8	[M+H]+	HMDB0000489	Aspartylglycosamine	2.2
337.251	C22H34O	[M+Na]+	HMDB0060043	13-HDoHE	2.79
337.309	C22H40O2	[M+H]+	HMDB0061714	Docosadienoate (22:2n6)	-4.46
344.098	C14H17NO9	[M+H]+	HMDB0240379	HHPAA glucuronide	1.49
346.042	C9H14N3O8P||C9H14N3O8P	[M+Na]+||[M+Na]+	HMDB0000095||HMDB0240312	Cytidine monophosphate||Cytidine 3'-monophosphate	2.11||2.11
347.026	C9H13N2O9P||C9H13N2O9P	[M+Na]+||[M+Na]+	HMDB0000288||HMDB0060282	Uridine 5'-monophosphate||3'-UMP	1.94||1.94
347.086	C10H12N5O6P||C10H12N5O6P	[M+NH4]+||[M+NH4]+	HMDB0000058||HMDB0011616	Cyclic AMP||Adenosine 2',3'-cyclic phosphate	-1.52||-1.52
348.068	C14H15NO8	[M+Na]+	HMDB0059997	Dihyroxy-1H-indole glucuronide I	-3.61
348.071	C10H14N5O7P||C10H14N5O7P	[M+H]+||[M+H]+	HMDB0000045||HMDB0003540	Adenosine monophosphate||3'-AMP	2.17||2.17
349.054	C10H13N4O8P	[M+H]+	HMDB0000175	Inosinic acid	-0.12
351.23	C22H32O2	[M+Na]+	HMDB0002183	Docosahexaenoic acid	2.49
352.043	C10H12N5O6P||C10H12N5O6P	[M+Na]+||[M+Na]+	HMDB0000058||HMDB0011616	Cyclic AMP||Adenosine 2',3'-cyclic phosphate	4.06||4.06
353.097	C11H16N2O8P	[M+NH4]+	HMDB0000229	Nicotinamide ribotide	-4.72
353.948	C6H12N2O4Se2	[M+NH4]+	HMDB0004122	Selenocystine	2.88
355.047	C15H14O8S	[M+H]+	HMDB0059996	Dihydronaringenin-O-sulphate	-3.32
358.092	C11H20N2O4S3	[M+NH4]+	HMDB0061113	Sulforaphane-N-acetylcysteine	-1.07
358.123	C12H21N3O8	[M+Na]+	HMDB0000489	Aspartylglycosamine	1.77
362.233	C21H28O4	[M+NH4]+	HMDB0004029	11-Dehydrocorticosterone	1.8
368.28	C21H37NO4||C21H34O4||C21H34O4||C21H34O4||C21H34O4||C21H34O4	[M+H]+||[M+NH4]+||[M+NH4]+||[M+NH4]+||[M+NH4]+||[M+NH4]+	HMDB0013331||HMDB0000268||HMDB0000449||HMDB0005972||HMDB0011541||HMDB0011571	3, 5-Tetradecadiencarnitine||Tetrahydrocorticosterone||5a-Tetrahydrocorticosterone||Tetrahydrodeoxycortisol||MG(0:0/18:4(6Z,9Z,12Z,15Z)/0:0)||MG(18:4(6Z,9Z,12Z,15Z)/0:0/0:0)	1.74||1.74||1.74||1.74||1.74||1.74
369.033	C10H13N2O11P	[M+H]+	HMDB0000218	Orotidylic acid	-0.43
369.25	C16H34NO5P	[M+NH4]+	HMDB0060061	Sphingosine 1-phosphate (d16:1-P)	-2.72
370.053	C10H14N5O7P||C10H14N5O7P	[M+Na]+||[M+Na]+	HMDB0000045||HMDB0003540	Adenosine monophosphate||3'-AMP	1.8||1.8
370.257	C20H32O5||C20H32O5||C20H32O5||C20H32O5||C20H32O5||C20H32O5||C20H32O5||C20H32O5||C20H32O5	[M+NH4]+||[M+NH4]+||[M+NH4]+||[M+NH4]+||[M+NH4]+||[M+NH4]+||[M+NH4]+||[M+NH4]+||[M+NH4]+	HMDB0001220||HMDB0001403||HMDB0001452||HMDB0001509||HMDB0002776||HMDB0004240||HMDB0004385||HMDB0060041||HMDB0060042	Prostaglandin E2||Prostaglandin D2||Thromboxane A2||20-Hydroxy-leukotriene B4||13,14-Dihydro-15-keto-PGE2||15-Keto-prostaglandin F2a||Lipoxin A4||11b-PGE2||13,14-Dihydro-15-keto-PGD2	-4.04||-4.04||-4.04||-4.04||-4.04||-4.04||-4.04||-4.04||-4.04
371.037	C10H13N4O8P	[M+Na]+	HMDB0000175	Inosinic acid	0.66
372.076	C15H14O8S	[M+NH4]+	HMDB0059996	Dihydronaringenin-O-sulphate	3.29
372.311	C21H41NO4||C21H38O4||C21H38O4	[M+H]+||[M+NH4]+||[M+NH4]+	HMDB0005066||HMDB0011538||HMDB0011568	Tetradecanoylcarnitine||MG(0:0/18:2(9Z,12Z)/0:0)||MG(18:2(9Z,12Z)/0:0/0:0)	1.68||1.69||1.69
377.082	C16H18O9||C16H18O9	[M+Na]+||[M+Na]+	HMDB0003164||HMDB0030653	Chlorogenic acid||Cryptochlorogenic acid	-4.83||-4.83
377.228	C20H34O5||C20H34O5||C20H34O5||C20H34O5||C20H34O5||C20H34O5||C20H34O5||C20H34O5	[M+Na]+||[M+Na]+||[M+Na]+||[M+Na]+||[M+Na]+||[M+Na]+||[M+Na]+||[M+Na]+	HMDB0001139||HMDB0001442||HMDB0004684||HMDB0004685||HMDB0005083||HMDB0005102||HMDB0010199||HMDB0060045	Prostaglandin F2a||Prostaglandin E1||11,12,15-THETA||13,14-Dihydro-15-keto PGF2a||8-Isoprostaglandin F2a||Prostaglandin D1||11b-PGF2a||15-keto-PGF1alpha	-4.2||-4.2||-4.2||-4.2||-4.2||-4.2||-4.2||-4.2
384.115	C14H17N5O8	[M+H]+	HMDB0000912	Succinyladenosine	0.38
384.275	C21H37NO5||C21H34O5||C21H34O5||C21H34O5	[M+H]+||[M+NH4]+||[M+NH4]+||[M+NH4]+	HMDB0013332||HMDB0000526||HMDB0000949||HMDB0003128	3-Hydroxy-5, 8-tetradecadiencarnitine||5a-Tetrahydrocortisol||Tetrahydrocortisol||Cortolone	1.71||1.72||1.72||1.72
385.13	C14H20N6O5S	[M+H]+	HMDB0000939	S-Adenosylhomocysteine	1.72
385.199	C21H30O5||C21H30O5	[M+Na]+||[M+Na]+	HMDB0000063||HMDB0000319	Cortisol||18-Hydroxycorticosterone	1.08||1.08
386.048	C10H14N5O8P	[M+Na]+	HMDB0001397	Guanosine monophosphate	1.81
386.291	C21H39NO5||C21H36O5||C21H36O5	[M+H]+||[M+NH4]+||[M+NH4]+	HMDB0013330||HMDB0003180||HMDB0005821	3-Hydroxy-cis-5-tetradecenoylcarnitine||Cortol||Beta-Cortol	1.59||1.6||1.6
387.215	C21H32O5	[M+Na]+	HMDB0000903	Tetrahydrocortisone	1.52
389.133	C17H22N2O7	[M+Na]+	HMDB0240296	Tryptophan 2-C-mannoside	1.67
390.081	C11H20NO12P	[M+H]+	HMDB0006268	N-Acetylneuraminate 9-phosphate	3.41
390.299	C24H36O3	[M+NH4]+	HMDB0013627	Cervonoyl ethanolamide	-4.36
390.958	C5H13O14P3	[M+H]+	HMDB0000280	Phosphoribosyl pyrophosphate	-3.82
391.015	C10H13N2O11P	[M+Na]+	HMDB0000218	Orotidylic acid	-0.15
392.145	C18H18N2O7	[M+NH4]+	HMDB0012281	Portulacaxanthin II	0.15
395.256	C19H39O6P||C24H36O3	[M+H]+||[M+Na]+	HMDB0011154||HMDB0013627	LysoPA(P-16:0e/0:0)||Cervonoyl ethanolamide	1.58||1.67
398.327	C23H43NO4||C23H43NO4||C23H40O4||C23H40O4||C23H40O4||C23H40O4	[M+H]+||[M+H]+||[M+NH4]+||[M+NH4]+||[M+NH4]+||[M+NH4]+	HMDB0006317||HMDB0013207||HMDB0011546||HMDB0011547||HMDB0011576||HMDB0011577	trans-Hexadec-2-enoyl carnitine||9-Hexadecenoylcarnitine||MG(0:0/20:3(5Z,8Z,11Z)/0:0)||MG(0:0/20:3(8Z,11Z,14Z)/0:0)||MG(20:3(5Z,8Z,11Z)/0:0/0:0)||MG(20:3(8Z,11Z,14Z)/0:0/0:0)	1.27||1.27||1.27||1.27||1.27||1.27
400.343	C23H45NO4||C23H42O4||C23H42O4	[M+H]+||[M+NH4]+||[M+NH4]+	HMDB0000222||HMDB0011544||HMDB0011574	L-Palmitoylcarnitine||MG(0:0/20:2(11Z,14Z)/0:0)||MG(20:2(11Z,14Z)/0:0/0:0)	1.27||1.27||1.27
402.156	C14H20N6O5S	[M+NH4]+	HMDB0000939	S-Adenosylhomocysteine	1.89
404.374	C23H46O4||C23H46O4	[M+NH4]+||[M+NH4]+	HMDB0011542||HMDB0011572	MG(0:0/20:0/0:0)||MG(20:0/0:0/0:0)	1.33||1.33
405.369	C25H50O2	[M+Na]+	HMDB0002361	Pentacosanoic acid	-2.94
406.097	C14H17N5O8	[M+Na]+	HMDB0000912	Succinyladenosine	-0.58
407.111	C14H20N6O5S	[M+Na]+	HMDB0000939	S-Adenosylhomocysteine	1.47
410.995	C9H14N2O11P2	[M+Na]+	HMDB0001000	dUDP	-4.75
410.998	C9H14N2O11P2	[M+Na]+	HMDB0001000	dUDP	4.72
412.063	C11H20NO12P	[M+Na]+	HMDB0006268	N-Acetylneuraminate 9-phosphate	2.86
413.204	C18H28N4O7	[M+H]+	HMDB0000569	Deoxypyridinoline	3.33
414.322	C23H43NO5	[M+H]+	HMDB0013333	3-Hydroxy-9-hexadecenoylcarnitine	1.31
415.282	C24H40O4||C24H40O4||C24H40O4||C24H40O4||C24H40O4||C24H40O4	[M+Na]+||[M+Na]+||[M+Na]+||[M+Na]+||[M+Na]+||[M+Na]+	HMDB0000518||HMDB0000626||HMDB0000686||HMDB0000733||HMDB0000946||HMDB0002536	Chenodeoxycholic acid||Deoxycholic acid||Isoursodeoxycholic acid||Hyodeoxycholic acid||Ursodeoxycholic acid||Isodeoxycholic acid	1.45||1.45||1.45||1.45||1.45||1.45
416.338	C23H45NO5||C23H45NO5	[M+H]+||[M+H]+	HMDB0013336||HMDB0061642	3-Hydroxyhexadecanoylcarnitine||3-hydroxyhexadecanoyl carnitine	1.27||1.27
421.112	C18H22O10||C18H22O10||C18H22O10||C18H22O10	[M+Na]+||[M+Na]+||[M+Na]+||[M+Na]+	HMDB0029190||HMDB0059988||HMDB0059990||HMDB0060030	5-(3',4'-dihydroxyphenyl)-gamma-valerolactone-3'-O-glucuronide||5-(3',4'-Dihydroxyphenyl)-gamma-valerolactone-3'-O-methyl-4'-O-glucuronide||5-(3',4'-Dihydroxyphenyl)-gamma-valerolactone-4'-O-methyl-3'-O-glucuronide||5-(3',5'-Dihydroxyphenyl)-gamma-valerolactone-O-glucuronide-O-methyl	2.73||2.73||2.73||2.73
422.107	C19H16O10||C19H16O10	[M+NH4]+||[M+NH4]+	HMDB0029222||HMDB0060022	Urolithin A-3-O-glucuronide||Urolithin A-8-O-glucuronide	-3.83||-3.83
424.343	C25H45NO4||C25H45NO4||C25H42O4||C25H42O4	[M+H]+||[M+H]+||[M+NH4]+||[M+NH4]+	HMDB0006461||HMDB0006469||HMDB0011554||HMDB0011584	Linoelaidyl carnitine||Linoleyl carnitine||MG(0:0/22:4(7Z,10Z,13Z,16Z)/0:0)||MG(22:4(7Z,10Z,13Z,16Z)/0:0/0:0)	1.22||1.22||1.23||1.23
426.052	C12H19N4O7P2S	[M+H]+	HMDB0001372	Thiamine pyrophosphate	-0.6
426.358	C25H47NO4||C25H47NO4||C25H47NO4||C25H47NO4||C25H47NO4	[M+H]+||[M+H]+||[M+H]+||[M+H]+||[M+H]+	HMDB0005065||HMDB0006464||HMDB0013337||HMDB0013338||HMDB0094687	Oleoylcarnitine||Elaidic carnitine||2-Hydroxyhexadecanoylcarnitine||11Z-Octadecenylcarnitine||Octadecenoylcarnitine	1.23||1.23||1.23||1.23||1.23
427.096	C13H22N4O8S2	[M+H]+	HMDB0000656	Cysteineglutathione disulfide	1.09
427.355	C27H48O2	[M+Na]+	HMDB0031035	5-Heneicosyl-1,3-benzenediol	0.87
428.037	C10H15N5O10P2||C10H15N5O10P2	[M+H]+||[M+H]+	HMDB0000061||HMDB0001341	Adenosine 3',5'-diphosphate||ADP	1.64||1.64
429.298	C25H42O4||C25H42O4	[M+Na]+||[M+Na]+	HMDB0011554||HMDB0011584	MG(0:0/22:4(7Z,10Z,13Z,16Z)/0:0)||MG(22:4(7Z,10Z,13Z,16Z)/0:0/0:0)	1.01||1.01
433.233	C19H39O7P||C19H39O7P	[M+Na]+||[M+Na]+	HMDB0007849||HMDB0007853	LysoPA(0:0/16:0)||LysoPA(16:0/0:0)	0.54||0.54
433.306	C28H42O2	[M+Na]+	HMDB0012958	Gamma-Tocotrienol	-2.91
433.875	C9H9I2NO3	[M+H]+	HMDB0003474	3,5-Diiodo-L-tyrosine	1.71
439.355	C28H48O2||C28H48O2||C28H48O2	[M+Na]+||[M+Na]+||[M+Na]+	HMDB0001492||HMDB0006335||HMDB0012173	Gamma-Tocopherol||Beta-tocopherol||4Alpha-hydroxymethyl-5alpha-cholesta-8-en-3beta-ol	0.81||0.81||0.81
442.353	C25H47NO5||C25H47NO5	[M+H]+||[M+H]+	HMDB0013339||HMDB0013340	3-Hydroxy-11Z-octadecenoylcarnitine||3-Hydroxy-9Z-octadecenoylcarnitine	0.65||0.65
442.767	C10H4Cl8O	[M+Na]+	HMDB0059571	Oxychlordane	2.19
444.161	C19H21N7O6	[M+H]+	HMDB0001056	Dihydrofolic acid	-4.13
447.068	C11H20N4O11P2	[M+H]+	HMDB0001564	CDP-Ethanolamine	0.98
449.078	C13H22N4O8S2	[M+Na]+	HMDB0000656	Cysteineglutathione disulfide	0.97
449.128	C18H24O13	[M+H]+	HMDB0059970	4-Hydroxy-5-(3',4',5'-trihydroxyphenyl)-valeric acid-O-methyl-O-glucuronide	-3.07
450.019	C10H15N5O10P2||C10H15N5O10P2	[M+Na]+||[M+Na]+	HMDB0000061||HMDB0001341	Adenosine 3',5'-diphosphate||ADP	1.14||1.14
452.374	C27H46O4	[M+NH4]+	HMDB0000359	3alpha,7alpha-Dihydroxycoprostanic acid	1.15
454.293	C21H44NO7P||C21H44NO7P	[M+H]+||[M+H]+	HMDB0011473||HMDB0011503	LysoPE(0:0/16:0)||LysoPE(16:0/0:0)	0.93||0.93
454.389	C27H48O4	[M+NH4]+	HMDB0000520	5a-Cholestane-3a,7a,12a,25-tetrol	0.84
457.129	C18H26O12||C18H26O12	[M+Na]+||[M+Na]+	HMDB0059972||HMDB0059974	4-Hydroxy-5-(3',4'-dihydroxyphenyl)-valeric acid-O-methyl-O-glucuronide||4-Hydroxy-5-(3',5'-dihydroxyphenyl)-valeric acid-O-methyl-O-glucuronide	-4.77||-4.77
457.272	C23H37NO5S	[M+NH4]+	HMDB0002200	Leukotriene E4	-2.57
468.309	C22H46NO7P	[M+H]+	HMDB0010379	LysoPC(14:0/0:0)	0.73
469.05	C11H20N4O11P2	[M+Na]+	HMDB0001564	CDP-Ethanolamine	1.09
471.109	C18H24O13	[M+Na]+	HMDB0059970	4-Hydroxy-5-(3',4',5'-trihydroxyphenyl)-valeric acid-O-methyl-O-glucuronide	-3.11
476.275	C21H44NO7P||C21H44NO7P||C23H42NO7P	[M+Na]+||[M+Na]+||[M+H]+	HMDB0011473||HMDB0011503||HMDB0011478	LysoPE(0:0/16:0)||LysoPE(16:0/0:0)||LysoPE(0:0/18:3(6Z,9Z,12Z))	0.66||0.66||-4.39
478.293	C23H44NO7P	[M+H]+	HMDB0011507	LysoPE(18:2(9Z,12Z)/0:0)	0.98
479.092	C17H21N4O9P	[M+Na]+	HMDB0001520	Flavin Mononucleotide	-4.69
480.296	C26H38O7	[M+NH4]+	HMDB0010340	Retinyl beta-glucuronide	0.9
480.309	C23H46NO7P||C23H46NO7P||C23H46NO7P||C23H46NO7P	[M+H]+||[M+H]+||[M+H]+||[M+H]+	HMDB0011475||HMDB0011476||HMDB0011505||HMDB0011506	LysoPE(0:0/18:1(11Z))||LysoPE(0:0/18:1(9Z))||LysoPE(18:1(11Z)/0:0)||LysoPE(18:1(9Z)/0:0)	0.84||0.84||0.84||0.84
484.974	C9H15N2O15P3	[M+H]+	HMDB0000285	Uridine triphosphate	-3.65
486.972	C18H15Cl3O8	[M+Na]+	HMDB0061386	Triclosan glucuronide	-1.81
489.115	C14H26N4O11P2	[M+H]+	HMDB0001413	Citicoline	0.66
490.291	C22H46NO7P	[M+Na]+	HMDB0010379	LysoPC(14:0/0:0)	0.59
492.009	C10H16N5O12P3	[M+H]+	HMDB0001532	Deoxyadenosine triphosphate	1.06
493.303	C23H42NO7P	[M+NH4]+	HMDB0011478	LysoPE(0:0/18:3(6Z,9Z,12Z))	-0.63
493.327	C30H46O4	[M+Na]+	HMDB0011628	Glycyrrhetinic acid	-3.48
494.325	C24H48NO7P	[M+H]+	HMDB0010383	LysoPC(16:1(9Z)/0:0)	0.84
498.257	C23H42NO7P	[M+Na]+	HMDB0011478	LysoPE(0:0/18:3(6Z,9Z,12Z))	-3.96
542.323	C26H50NO7P||C28H48NO7P	[M+Na]+||[M+H]+	HMDB0010386||HMDB0010397	LysoPC(18:2(9Z,12Z))||LysoPC(20:5(5Z,8Z,11Z,14Z,17Z))	2.11||-2.33
542.492	C36H60O2	[M+NH4]+	HMDB0003648	Retinyl palmitate	-1.97
558.289	C27H40O11	[M+NH4]+	HMDB0010357	Tetrahydroaldosterone-3-glucuronide	-3.92
565.262	C27H42O11	[M+Na]+	HMDB0010320	Cortolone-3-glucuronide	0.25
566.322	C28H50NO7P||C28H50NO7P	[M+Na]+||[M+Na]+	HMDB0010395||HMDB0010396	LysoPC(20:4(5Z,8Z,11Z,14Z))||LysoPC(20:4(8Z,11Z,14Z,17Z))	0.3||0.3
572.369	C28H56NO7P||C30H54NO7P	[M+Na]+||[M+H]+	HMDB0010391||HMDB0010401	LysoPC(20:1(11Z))||LysoPC(22:4(7Z,10Z,13Z,16Z))	0.2||-4.0
586.315	C28H44N2O8S	[M+NH4]+	HMDB0006465	Leukotriene F4	-1.07
590.333	C25H49O12P	[M+NH4]+	HMDB0061695	1-Palmitoylglycerophosphoinositol	4.27
594.582	C38H75NO3	[M+H]+	HMDB0004951	Ceramide (d18:1/20:0)	0.26
602.296	C33H36N4O6	[M+NH4]+	HMDB0000054	Bilirubin	-2.09
613.159	C20H32N6O12S2	[M+H]+	HMDB0003337	Oxidized glutathione	-0.22
615.496	C37H68O5||C37H68O5||C37H68O5||C37H68O5||C37H68O5||C37H68O5||C37H68O5||C37H68O5||C37H68O5||C37H68O5||C39H66O5||C39H66O5||C39H66O5||C39H66O5||C39H66O5||C39H66O5||C39H66O5||C39H66O5||C39H66O5||C39H66O5||C39H66O5||C39H66O5||C39H66O5||C39H66O5||C39H66O5||C39H66O5||C39H66O5||C39H66O5||C39H66O5||C39H66O5||C39H66O5||C39H66O5||C39H66O5||C39H66O5||C39H66O5||C39H66O5||C39H66O5||C39H66O5	[M+Na]+||[M+Na]+||[M+Na]+||[M+Na]+||[M+Na]+||[M+Na]+||[M+Na]+||[M+Na]+||[M+Na]+||[M+Na]+||[M+H]+||[M+H]+||[M+H]+||[M+H]+||[M+H]+||[M+H]+||[M+H]+||[M+H]+||[M+H]+||[M+H]+||[M+H]+||[M+H]+||[M+H]+||[M+H]+||[M+H]+||[M+H]+||[M+H]+||[M+H]+||[M+H]+||[M+H]+||[M+H]+||[M+H]+||[M+H]+||[M+H]+||[M+H]+||[M+H]+||[M+H]+||[M+H]+	HMDB0007022||HMDB0007050||HMDB0007103||HMDB0007130||HMDB0007131||HMDB0007186||HMDB0007215||HMDB0007243||HMDB0007386||HMDB0007414||HMDB0007032||HMDB0007033||HMDB0007060||HMDB0007114||HMDB0007141||HMDB0007142||HMDB0007193||HMDB0007222||HMDB0007249||HMDB0007250||HMDB0007277||HMDB0007306||HMDB0007333||HMDB0007334||HMDB0007505||HMDB0007534||HMDB0007562||HMDB0007676||HMDB0007704||HMDB0007733||HMDB00559…	DG(14:0/20:2(11Z,14Z)/0:0)||DG(14:1(9Z)/20:1(11Z)/0:0)||DG(16:0/18:2(9Z,12Z)/0:0)||DG(16:1(9Z)/18:1(11Z)/0:0)||DG(16:1(9Z)/18:1(9Z)/0:0)||DG(18:1(11Z)/16:1(9Z)/0:0)||DG(18:1(9Z)/16:1(9Z)/0:0)||DG(18:2(9Z,12Z)/16:0/0:0)||DG(20:1(11Z)/14:1(9Z)/0:0)||DG(20:2(11Z,14Z)/14:0/0:0)||DG(14:0/22:5(4Z,7Z,10Z,13Z,16Z)/0:0)||DG(14:0/22:5(7Z,10Z,13Z,16Z,19Z)/0:0)||DG(14:1(9Z)/22:4(7Z,10Z,13Z,16Z)/0:0)||DG(16:0…	-0.24||-0.24||-0.24||-0.24||-0.24||-0.24||-0.24||-0.24||-0.24||-0.24||-4.15||-4.15||-4.15||-4.15||-4.15||-4.15||-4.15||-4.15||-4.15||-4.15||-4.15||-4.15||-4.15||-4.15||-4.15||-4.15||-4.15||-4.15||-4.15||-4.15||-4.15||-4.15||-4.15||-4.15||-4.15||-4.15||-4.15||-4.15

## Sheet: TableSI-4_LipPos_Mod_21MC
measured m/z	molecular formula	adduct	LIPID MAPS ID	putative name	mass error (ppm)
197.058	C11H10O2	[M+Na]+	LMFA01030752	2E,8Z-Undecadiene-4,6-diynoic acid	2.39
199.037	C10H8O3||C10H8O3||C10H8O3||C10H8O3||C10H8O3	[M+Na]+||[M+Na]+||[M+Na]+||[M+Na]+||[M+Na]+	LMFA01030707||LMFA01030708||LMFA01030709||LMFA01030714||LMFA01070027	10-hydroxy-2E,8E-Decadiene-4,6-diynoic acid||10-hydroxy-2E,8Z-Decadiene-4,6-diynoic acid||10-hydroxy-2Z,8Z-Decadiene-4,6-diynoic acid||10-hydroxy-8E-Decene-2,4,6-triynoic acid||8,9-Epoxy-2Z-decene-4,6-diynoic acid	2.4||2.4||2.4||2.4||2.4
203.14	C9H15NO3	[M+NH4]+	LMFA08030030	N-pentanoyl-homoserine lactone	2.6
204.124	C9H17NO4||C9H17NO4||C9H17NO4	[M+H]+||[M+H]+||[M+H]+	LMFA07070049||LMFA07070050||LMFA07070060	Acetyl-D-carnitine||Acetyl-L-carnitine||DL-Acetylcarnitine	2.48||2.48||2.48
207.051	C8H14O2S2	[M+H]+	LMFA01130001	Lipoic acid	2
207.062	C9H12O4	[M+Na]+	LMFA01030984	4-Formyl-3-(formylmethyl)-4-hexenoic acid	-3.18
208.06	C10H6O4	[M+NH4]+	LMFA01031138	Deca-2,4,6-triynedioic acid	-1.86
208.082	C8H17NOS2||C8H17NOS2||C7H10O6||C7H10O6||C7H10O6	[M+H]+||[M+H]+||[M+NH4]+||[M+NH4]+||[M+NH4]+	LMFA08010014||LMFA08010019||LMFA01170062||LMFA01050489||LMFA01170052	(R)-dihydrolipoamide||Dihydrolipoamide||2,4-dihydroxy-2-heptenedioc acid||3,7-dideoxy-D-threo-hepto-2,6-diuolosonic acid||4-hydroxy-2-oxo-Heptanedioic acid	-1.64||-1.64||2.55||2.55||2.55
210.977	C5H11AsO2S	[M+H]+	LMFA00000040	3-thiodimethylarsenopropanoic acid	2.69
211.074	C12H12O2||C12H12O2	[M+Na]+||[M+Na]+	LMFA05000710||LMFA01030465	(E)-dodeca-2-en-4,6,8-triyne-1,1-diol||5,8,11-dodecatriynoic acid	3.36||3.36
213.053	C11H10O3||C11H10O3||C11H10O3	[M+Na]+||[M+Na]+||[M+Na]+	LMFA01031036||LMFA01070031||LMFA01070032	Nemotinic acid||methyl 8S,9R-epoxy-2Z-decen-4,6-diynoate||methyl 8S,9S-epoxy-2Z-decen-4,6-diynoate	3.44||3.44||3.44
215.14	C13H20O||C13H20O	[M+Na]+||[M+Na]+	LMFA06000255||LMFA06000076	(2E,4Z,7Z)-2,4,7-Tridecatrienal||2,4,7-tridecatrienal	-3.68||-3.68
219.079	C14H12O||C14H12O	[M+Na]+||[M+Na]+	LMPK13090024||LMPK13090030	(E)-4-stilbenol||cis-stilbene oxide	4.32||4.32
221.187	C13H26O||C13H26O||C13H26O||C13H26O||C13H26O||C13H26O||C13H26O||C13H26O	[M+Na]+||[M+Na]+||[M+Na]+||[M+Na]+||[M+Na]+||[M+Na]+||[M+Na]+||[M+Na]+	LMFA05000518||LMFA12000248||LMFA12000251||LMFA12000252||LMFA05000520||LMFA12000058||LMFA12000172||LMFA06000074	10E-Tridecen-2S-ol||3-Ethylundecan-2-one||5-Ethylundecan-4-one||5-Ethylundecan-6-one||6Z-Tridecen-2R-ol||Tridecan-2-one||Tridecan-3-one||tridecanal	-3.69||-3.69||-3.69||-3.69||-3.69||-3.69||-3.69||-3.69
222.111	C10H17NO3	[M+Na]+	LMFA08030025	N-hexanoyl-homoserine lactone	3.64
223.074	C13H12O2	[M+Na]+	LMFA05000697	Safynol	4.72
223.076	C15H10O2	[M+H]+	LMPK12110097	Flavone	0.84
226.106	C9H17NO4||C9H17NO4||C9H17NO4	[M+Na]+||[M+Na]+||[M+Na]+	LMFA07070049||LMFA07070050||LMFA07070060	Acetyl-D-carnitine||Acetyl-L-carnitine||DL-Acetylcarnitine	3.62||3.62||3.62
227.069	C12H12O3	[M+Na]+	LMFA01031114	Odyssic acid	4.31
227.163	C11H24O3||C11H24O3	[M+Na]+||[M+Na]+	LMGL01020027||LMGL01020030	1-Octylglycerol||2-Octylglycerol	4.41||4.41
229.048	C6H13O7P||C11H10O4	[M+H]+||[M+Na]+	LMFA01050415||LMFA01070034	Mevalonate-P||methyl 10-hydroxy-8,9-epoxy-2Z-decen-4,6-diynoate	3.21||3.36
229.155	C14H22O||C14H22O	[M+Na]+||[M+Na]+	LMPR0103860002||LMFA06000182	(+)-Mayurone||9Z,11E,13-Tetradecatrienal	-3.78||-3.78
232.959	C5H11AsO2S	[M+Na]+	LMFA00000040	3-thiodimethylarsenopropanoic acid	2.92
237.126	C15H18O	[M+Na]+	LMPR0103220001	Farfugin A	3.65
240.121	C10H19NO4||C10H19NO4||C10H19NO4	[M+Na]+||[M+Na]+||[M+Na]+	LMFA07070099||LMFA07070005||LMFA07070105	O-propanoyl-D-carnitine||O-propanoyl-carnitine||Propionylcarnitine	2.85||2.85||2.85
241.155	C12H17NO3||C15H22O||C15H22O||C15H22O||C15H22O||C15H22O||C15H22O||C15H22O||C15H22O||C15H22O||C15H22O||C15H22O||C15H22O||C15H22O	[M+NH4]+||[M+Na]+||[M+Na]+||[M+Na]+||[M+Na]+||[M+Na]+||[M+Na]+||[M+Na]+||[M+Na]+||[M+Na]+||[M+Na]+||[M+Na]+||[M+Na]+||[M+Na]+	LMFA08010013||LMPR0103660002||LMPR0103690004||LMPR0103330006||LMPR0103760001||LMPR0103650001||LMPR0103880002||LMPR0103210001||LMFA06000087||LMPR0103100002||LMPR0103740001||LMPR0103040001||LMPR0103700006||LMPR0103080001	Cerulenin||(+)-3,7(11)-Acoradiene||(+)-4-Isocedren-15-al||(+)-8-hydroxycalamenene||(+)-Arnicenone||(-)-Solavetivone||3-Gymnomitren-15-al||4(15),7(11)-Oppositadien-12-al||6,8,10,12-pentadecatetraenal||Kissoones A||Pentalen-13-al||Valerenal||albaflavenone||beta-Elemenone	3.05||-3.67||-3.67||-3.67||-3.67||-3.67||-3.67||-3.67||-3.67||-3.67||-3.67||-3.67||-3.67||-3.67
242.02	C6H13AsO2S	[M+NH4]+	LMFA00000041	4-thiodimethylarsenobutanoic acid	2.69
243.083	C9H16O6	[M+Na]+	LMFA13040005	Ascaroside C3	-4.52
245.057	C15H10O2	[M+Na]+	LMPK12110097	Flavone	-0.72
246.182	C14H25NO	[M+Na]+	LMFA08020162	(E,E)-2,4-Decadienoic isobutylamide	-4.65
247.058	C11H12O5	[M+Na]+	LMFA01150052	4-methyl-5-carboxyethyl-2-furanacrylic acid	2.17
247.11	C10H15NO3S	[M+NH4]+	LMFA08020240	N-(3-oxo-hexanoyl)-homoserine thiolactone	-4.39
249.089	C15H14O2||C15H14O2||C15H14O2	[M+Na]+||[M+Na]+||[M+Na]+	LMPK13090004||LMPK12020227||LMPK13090013	4,4-dihydroxy-alpha-methylstilbene||7-Hydroxyflavan||Pinosylvin methyl ether	2.4||2.4||2.4
249.134	C11H20O6||C11H20O6||C11H20O6	[M+H]+||[M+H]+||[M+H]+	LMFA13040007||LMFA13040014||LMFA13040151	ascr#9||oscr#9||part#9	2.02||2.02||2.02
250.996	C13H8S2	[M+Na]+	LMFA12000371	Thiorubrine A	2.11
251.064	C10H19BrO2||C10H19BrO2||C10H19BrO2	[M+H]+||[M+H]+||[M+H]+	LMFA01090002||LMFA01090003||LMFA01090004	10-bromo-decanoic acid||2-bromo-decanoic acid||9-bromo-decanoic acid	1.0||1.0||1.0
251.105	C15H16O2	[M+Na]+	LMPR0103300001	Cacalol	2.66
251.161	C10H19NO5||C13H24O3||C13H24O3||C13H24O3||C13H24O3||C13H24O3||C13H24O3||C13H24O3||C13H24O3	[M+NH4]+||[M+Na]+||[M+Na]+||[M+Na]+||[M+Na]+||[M+Na]+||[M+Na]+||[M+Na]+||[M+Na]+	LMFA07070074||LMFA01060042||LMFA01050437||LMFA01060043||LMFA01060041||LMFA01060097||LMFA07040044||LMFA01080033||LMFA01080012	Hydroxypropionylcarnitine||10-keto tridecanoic acid||11-Hydroxy-9-tridecenoic acid||12-keto tridecanoic acid||2-keto tridecanoic acid||3-oxo-tridecanoic acid||6-hydroxy-4-tridecanolide||7(S)-methoxy-dodedec-4E-enoic acid||7-methoxy-dodec-4-enoic acid	2.32||-4.13||-4.13||-4.13||-4.13||-4.13||-4.13||-4.13||-4.13
253.084	C14H14O3||C14H14O3	[M+Na]+||[M+Na]+	LMPK13090033||LMPK13090035	Demethylbatatasin IV||Dihydroresveratrol	2.64||2.64
253.121	C15H18O2||C15H18O2||C15H18O2	[M+Na]+||[M+Na]+||[M+Na]+	LMFA07010699||LMFA01030559||LMFA01031107	(2E,8Z)-Decadiene-4,6-diyn-1-yl 3-methylbutanoate||15-octadecene-9,11,13-triynoic acid||6,8,10-Pentadecatriynoic acid	2.64||2.64||2.64
254.137	C11H21NO4||C11H21NO4||C11H21NO4	[M+Na]+||[M+Na]+||[M+Na]+	LMFA07070054||LMFA07070075||LMFA07070003	Butyrylcarnitine||Isobutyryl-L-carnitine||O-butanoyl-carnitine	2.05||2.05||2.05
255.136	C12H18F4O||C15H20O2||C15H20O2||C15H20O2	[M+H]+||[M+Na]+||[M+Na]+||[M+Na]+	LMFA05000168||LMFA07010705||LMFA01031097||LMPR0103190013	8,9,10,11-Tetrafluoro-8E,10E-dodecadien-1-ol||(Z)-8-Decene-4,6-diyn-1-yl 3-methylbutanoate||10E-Pentadecen-6,8-diynoic acid||alantolactone	-1.11||3.21||3.21||3.21
260.186	C13H25NO4||C13H25NO4||C13H22O4	[M+H]+||[M+H]+||[M+NH4]+	LMFA07070070||LMFA07070001||LMFA01050565	Hexanoylcarnitine||O-hexanoyl-R-carnitine||Ieodomycin A	2.19||2.19||2.2
261.053	C15H10O3||C15H10O3	[M+Na]+||[M+Na]+	LMPK12110080||LMPK12110099	2-Hydroxyflavone||Primuletin	2.86||2.86
263.009	C5H12O8P2	[M+H]+	LMPR01010009	(2E)-4-hydroxy-3-methylbut-2-en-1-yl trihydrogen diphosphate	2.78
264.269	C18H30||C18H30	[M+NH4]+||[M+NH4]+	LMFA11000057||LMPR0103500002	5,7-Diethyl-9-methyl-3E,5E,7E,9E-tridecatetraene||5-propylideneisolongifolane	2.18||2.18
265.121	C16H18O2||C16H18O2	[M+Na]+||[M+Na]+	LMFA01030704||LMFA01030705	6E,8E,14E-Hexadecatriene-10,12-diynoic acid||6E,8E,14Z-Hexadecatriene-10,12-diynoic acid	2.4||2.4
266.16	C11H20O6||C11H20O6||C11H20O6	[M+NH4]+||[M+NH4]+||[M+NH4]+	LMFA13040007||LMFA13040014||LMFA13040151	ascr#9||oscr#9||part#9	2.24||2.24||2.24
267.1	C10H19O6P||C15H16O3	[M+H]+||[M+Na]+	LMFA01050430||LMPK13090032	10-phospho-2E-decenoic acid||Batatasin IV	2.74||2.88
268.152	C12H23NO4||C12H23NO4||C12H23NO4||C12H23NO4||C12H23NO4	[M+Na]+||[M+Na]+||[M+Na]+||[M+Na]+||[M+Na]+	LMFA07070034||LMFA07070076||LMFA07070111||LMFA07070077||LMFA07070103	2-Methylbutyroylcarnitine||Isovalerylcarnitine||Valerylcarnitine||isovaleryl-L-carnitine||pivaloylcarnitine	1.82||1.82||1.82||1.82||1.82
284.126	C10H19O6P	[M+NH4]+	LMFA01050430	10-phospho-2E-decenoic acid	2.61
284.148	C12H23NO5||C12H23NO5	[M+Na]+||[M+Na]+	LMFA07070041||LMFA07070073	3-hydroxyisovalerylcarnitine||hydroxyisovaleroyl carnitine	2.55||2.55
285.052	C17H10O3	[M+Na]+	LMPK12130001	Furano[2,3:6,7]aurone	0.18
285.147	C16H22O3	[M+Na]+	LMPR0103520002	Acutifolane A	2.91
287.162	C16H24O3||C16H24O3	[M+Na]+||[M+Na]+	LMFA01050502||LMFA02010018	all-trans-7-hydroxyhexadeca-2,4,8,10-tetraenoic acid||dinor-12-oxo PDA	2.37||2.37
288.218	C15H29NO4||C15H29NO4	[M+H]+||[M+H]+	LMFA07070002||LMFA07070095	O-octanoyl-R-carnitine||O-octanoylcarnitine	2.27||2.27
290.16	C13H23NO6||C13H20O6	[M+H]+||[M+NH4]+	LMFA07070087||LMFA01170147	O-adipoylcarnitine||Asperitaconic acid B	2.36||2.37
295.189	C15H28O4||C15H28O4||C15H28O4	[M+Na]+||[M+Na]+||[M+Na]+	LMFA01170019||LMFA01170020||LMFA01170021	3-methyl-tetradecanedioic acid||5-methyl-tetradecanedioic acid||Pentadecanedioic acid	2.89||2.89||2.89
303.121	C15H20O5||C15H20O5||C15H20O5||C15H20O5	[M+Na]+||[M+Na]+||[M+Na]+||[M+Na]+	LMPR0103050010||LMPR0103730002||LMPR0103050014||LMPR0103540002	(+)-8-hydroxyabscisic acid||(+)-Hirusten-12-oic acid||7-hydroxyabscisic acid||Flakinin A	2.82||2.82||2.82||2.82
303.194	C17H28O3||C17H28O3||C17H28O3||C17H28O3||C17H28O3||C17H28O3||C17H28O3||C17H28O3||C17H28O3||C19H26O3||C19H26O3||C19H26O3||C19H26O3||C19H26O3||C19H26O3||C19H26O3||C19H26O3||C19H26O3||C19H26O3||C19H26O3||C19H26O3||C19H26O3||C19H26O3||C19H26O3||C19H26O3||C19H26O3||C19H26O3||C19H26O3||C19H26O3||C19H26O3	[M+Na]+||[M+Na]+||[M+Na]+||[M+Na]+||[M+Na]+||[M+Na]+||[M+Na]+||[M+Na]+||[M+Na]+||[M+H]+||[M+H]+||[M+H]+||[M+H]+||[M+H]+||[M+H]+||[M+H]+||[M+H]+||[M+H]+||[M+H]+||[M+H]+||[M+H]+||[M+H]+||[M+H]+||[M+H]+||[M+H]+||[M+H]+||[M+H]+||[M+H]+||[M+H]+||[M+H]+	LMFA01050195||LMFA03050002||LMFA01150057||LMFA01150032||LMFA01150026||LMFA01031066||LMFA01150017||LMFA05000651||LMFA01070020||LMPR0102060014||LMPR0102060013||LMPR0102060012||LMPR0102060008||LMPR0102060006||LMPR0102060007||LMPR0102060017||LMPR0102060016||LMPR0102060015||LMPR0102060010||LMPR0102060011||LMPR0102060009||LMST02020066||LMST02020065||LMST02020067||LMST02010051||LMST02010035||LMST0202011…	12-hydroxy-5,8,10-heptadecatrienoic acid||12S-HHTrE||3,4-dimethyl-5-propyl-2-furanoctanoic acid;||5-(3-methyl-5-heptylfuran-2-yl)-pentanoic acid||7-(3-methyl-5-pentylfuran-2-yl)-heptanoic acid||7-hydroxy-10E-Heptadecen-8-ynoic acid||9-(3-methyl-5-propylfuran-2-yl)-nonanoic acid||Dihydropanaxacol||methyl (2E,6E,10R,11S)-10,11-epoxy-3,7,11-trimethyltrideca-2,6-dienoate||(+)-cis-(R)-allethrin||(+)-c…	3.35||3.35||3.35||3.35||3.35||3.35||3.35||3.35||3.35||-4.58||-4.58||-4.58||-4.58||-4.58||-4.58||-4.58||-4.58||-4.58||-4.58||-4.58||-4.58||-4.58||-4.58||-4.58||-4.58||-4.58||-4.58||-4.58||-4.58||-4.58
304.992	C12H10O4S2	[M+Na]+	LMFA12000369	(E)-4-(6-((formyloxy)methyl)-1,2-dithiin-3-yl)but-1-en-3-yn-1-yl acetate	2.64
309.147	C18H22O3||C18H22O3||C18H22O3||C18H22O3||C18H22O3||C18H22O3||C18H22O3||C18H22O3||C20H20O3||C20H20O3||C20H20O3||C20H20O3||C20H20O3	[M+Na]+||[M+Na]+||[M+Na]+||[M+Na]+||[M+Na]+||[M+Na]+||[M+Na]+||[M+Na]+||[M+H]+||[M+H]+||[M+H]+||[M+H]+||[M+H]+	LMFA01050569||LMFA01031142||LMST02010047||LMST02010041||LMST02010046||LMST02010032||LMFA01070049||LMFA01070052||LMPK12120008||LMPK12120040||LMPK12120007||LMPK12140010||LMPK12140012	(E)-15,16-dihydrominquartynoic acid||(Z)-16-oxo-octadeca-9,17-dien-12,14-diynoic acid||16-Ketoestradiol||16alpha-hydroxyestrone||16b-Hydroxyestrone||2-Hydroxyestrone||8R,9R-epoxy-13Z,15Z-eicosadien-4,6-diynoic acid||8R,9R-epoxy-octadec-4,6,16-triynoic acid||2,4-Dihydroxy-3-(1,1-dimethyl-2-propenyl)chalcone||Derricidin||Isocordoin||Isoderricidin||Ovaliflavanone B	3.37||3.37||3.37||3.37||3.37||3.37||3.37||3.37||-4.41||-4.41||-4.41||-4.41||-4.41
313.178	C18H26O3||C18H26O3||C18H26O3||C18H26O3||C18H26O3||C18H26O3||C18H26O3||C18H26O3||C18H26O3||C18H26O3||C18H26O3||C18H26O3	[M+Na]+||[M+Na]+||[M+Na]+||[M+Na]+||[M+Na]+||[M+Na]+||[M+Na]+||[M+Na]+||[M+Na]+||[M+Na]+||[M+Na]+||[M+Na]+	LMFA10000005||LMFA02000270||LMFA01070030||LMFA01060210||LMFA02000199||LMFA02000201||LMFA02000271||LMFA01031032||LMFA01031027||LMFA02000293||LMFA07040130||LMFA02000200	12-[1Z,3Z-hexadienyloxy]-6Z,9Z,11E-dodecatrienoic acid||4-oxo-9Z,11Z,13E,15E-octadecatetraenoic acid||5,6-Epoxyoctadeca-7,9-diynoic acid||8-Oxo-10,12-octadecadiynoic acid||8-hydroxy-13Z-octadecene-9,11-diynoic acid||8-hydroxy-17-octadecene-10,12-diynoic acid||8-oxo-9,11-octadecadiynoic acid||Athanacalvic acid||Bolekolic acid||Chrysobalanic acid||Cymatherelactone||Isanolic acid	3.12||3.12||3.12||3.12||3.12||3.12||3.12||3.12||3.12||3.12||3.12||3.12
319.116	C15H20O6||C17H18O6||C17H18O6||C17H18O6||C17H18O6||C17H18O6||C17H18O6	[M+Na]+||[M+H]+||[M+H]+||[M+H]+||[M+H]+||[M+H]+||[M+H]+	LMPR0103180002||LMPK12080039||LMPK12080038||LMPK12020143||LMPK12020114||LMPK12020139||LMPK12140695	Vomitoxin||8-Demethylduartin||Bryaflavan||Catechin 7,4-dimethyl ether||Epicatechin 3,4-dimethyl ether||Epicatechin 5,3-dimethyl ether||Protofarrerol	2.93||-4.6||-4.6||-4.6||-4.6||-4.6||-4.6
325.178	C19H26O3||C19H26O3||C19H26O3||C19H26O3||C19H26O3||C19H26O3||C19H26O3||C19H26O3||C19H26O3||C19H26O3||C19H26O3||C19H26O3||C19H26O3||C19H26O3||C19H26O3||C19H26O3||C19H26O3||C19H26O3||C19H26O3||C19H26O3||C19H26O3	[M+Na]+||[M+Na]+||[M+Na]+||[M+Na]+||[M+Na]+||[M+Na]+||[M+Na]+||[M+Na]+||[M+Na]+||[M+Na]+||[M+Na]+||[M+Na]+||[M+Na]+||[M+Na]+||[M+Na]+||[M+Na]+||[M+Na]+||[M+Na]+||[M+Na]+||[M+Na]+||[M+Na]+	LMPR0102060014||LMPR0102060013||LMPR0102060012||LMPR0102060008||LMPR0102060006||LMPR0102060007||LMPR0102060017||LMPR0102060016||LMPR0102060015||LMPR0102060010||LMPR0102060011||LMPR0102060009||LMST02020066||LMST02020065||LMST02020067||LMST02010051||LMST02010035||LMST02020115||LMST02020061||LMST02020071||LMST02020114	(+)-cis-(R)-allethrin||(+)-cis-(S)-allethrin||(+)-cis-allethrin||(+)-trans-(R)-allethrin||(+)-trans-(S)-allethrin||(+)-trans-allethrin||(-)-cis-(R)-allethrin||(-)-cis-(S)-allethrin||(-)-cis-allethrin||(-)-trans-(R)-allethrin||(-)-trans-(S)-allethrin||(-)-trans-allethrin||11beta-hydroxyandrost-4-ene-3,17-dione||16alpha-hydroxyandrost-4-ene-3,17-dione||19-hydroxyandrost-4-ene-3,17-dione||2-Hydroxye…	2.5||2.5||2.5||2.5||2.5||2.5||2.5||2.5||2.5||2.5||2.5||2.5||2.5||2.5||2.5||2.5||2.5||2.5||2.5||2.5||2.5
326.246	C20H33NO||C22H28O	[M+Na]+||[M+NH4]+	LMFA08010007||LMFA05000724	Arachidonoyl amine||Callyspongenol A	2.43||-4.94
331.189	C18H28O4||C18H28O4||C18H28O4||C18H28O4||C18H28O4||C18H28O4||C18H28O4||C18H28O4||C18H28O4||C18H28O4||C18H28O4||C18H28O4||C18H28O4||C18H28O4||C18H28O4||C18H28O4||C18H28O4||C18H28O4||C18H28O4||C18H28O4||C18H28O4||C18H28O4||C18H28O4||C18H28O4	[M+Na]+||[M+Na]+||[M+Na]+||[M+Na]+||[M+Na]+||[M+Na]+||[M+Na]+||[M+Na]+||[M+Na]+||[M+Na]+||[M+Na]+||[M+Na]+||[M+Na]+||[M+Na]+||[M+Na]+||[M+Na]+||[M+Na]+||[M+Na]+||[M+Na]+||[M+Na]+||[M+Na]+||[M+Na]+||[M+Na]+||[M+Na]+	LMFA02030059||LMFA02030004||LMFA02030067||LMFA02030060||LMFA02030068||LMFA02030061||LMFA02030025||LMFA02030069||LMFA02030005||LMFA02030062||LMFA02030070||LMFA02000374||LMFA02000375||LMFA02030063||LMFA02030006||LMFA02030071||LMFA02030064||LMFA02030072||LMFA02030065||LMFA02030026||LMFA02030073||LMFA02030003||LMFA02030066||LMFA02030074	16-A1-PhytoP||16-B1-PhytoP||16-J1-PhytoP||16-epi-16-A1-PhytoP||16-epi-16-J1-PhytoP||9-A1-PhytoP||9-B1-PhytoP||9-J1-PhytoP||9-L1-PhytoP||9-epi-9-A1-PhytoP||9-epi-9-J1-PhytoP||Cymatherol A||Cymatherol B||ent-16-A1-PhytoP||ent-16-B1-PhytoP||ent-16-J1-PhytoP||ent-16-epi-16-A1-PhytoP||ent-16-epi-16-J1-PhytoP||ent-9-A1-PhytoP||ent-9-B1-PhytoP||ent-9-J1-PhytoP||ent-9-L1-PhytoP||ent-9-epi-9-A1-PhytoP||en…	2.13||2.13||2.13||2.13||2.13||2.13||2.13||2.13||2.13||2.13||2.13||2.13||2.13||2.13||2.13||2.13||2.13||2.13||2.13||2.13||2.13||2.13||2.13||2.13
341.209	C20H30O3||C20H30O3||C20H30O3||C20H30O3||C20H30O3||C20H30O3||C20H30O3||C20H30O3||C20H30O3||C20H30O3||C20H30O3||C20H30O3||C20H30O3||C20H30O3||C20H30O3||C20H30O3||C20H30O3||C20H30O3||C20H30O3||C20H30O3||C20H30O3||C20H30O3||C20H30O3||C20H30O3||C20H30O3||C20H30O3||C20H30O3||C20H30O3||C20H30O3||C20H30O3||C20H30O3||C20H30O3||C20H30O3||C20H30O3||C20H30O3||C20H30O3||C20H30O3||C20H30O3||C20H30O3||C20H30O3|…	[M+Na]+||[M+Na]+||[M+Na]+||[M+Na]+||[M+Na]+||[M+Na]+||[M+Na]+||[M+Na]+||[M+Na]+||[M+Na]+||[M+Na]+||[M+Na]+||[M+Na]+||[M+Na]+||[M+Na]+||[M+Na]+||[M+Na]+||[M+Na]+||[M+Na]+||[M+Na]+||[M+Na]+||[M+Na]+||[M+Na]+||[M+Na]+||[M+Na]+||[M+Na]+||[M+Na]+||[M+Na]+||[M+Na]+||[M+Na]+||[M+Na]+||[M+Na]+||[M+Na]+||[M+Na]+||[M+Na]+||[M+Na]+||[M+Na]+||[M+Na]+||[M+Na]+||[M+Na]+||[M+Na]+||[M+Na]+||[M+Na]+||[M+Na]+||[M+…	LMPR0104500002||LMPR0104140004||LMFA03070030||LMFA03070031||LMFA03070032||LMFA03070033||LMFA03070027||LMFA03070028||LMFA03070029||LMFA03060111||LMFA03000002||LMFA03060068||LMFA03070005||LMFA03070006||LMFA03060019||LMFA03070007||LMFA03070008||LMFA03000003||LMFA03020037||LMFA03070055||LMFA03060051||LMFA03070037||LMFA03070009||LMFA03010171||LMFA03070053||LMFA03000004||LMFA03000006||LMFA03070025||LMF…	(+)-18-Hydroxy-7,16-sacculatadiene-11,12-dial||(+)-7beta-Hydroxy-15-beyeren-19-oic acid||(+/-)-11-HEPE||(+/-)-12-HEPE||(+/-)-15-HEPE||(+/-)-18-HEPE||(+/-)-5-HEPE||(+/-)-8-HEPE||(+/-)-9-HEPE||(5Z,8R,11Z,14Z)-8,9-epoxy-5,9,11,14-eicosatetraenoic acid||11(12)-EpETE||11-oxo-5E,8Z,12Z,14Z-Eicosatetraenoic acid||11R-HEPE||11S-HEPE||12-oxo-ETE||12R-HEPE||12S-HEPE||14(15)-EpETE||14,15-LTA4||14-HEPE||15-O…	2.12||2.12||2.12||2.12||2.12||2.12||2.12||2.12||2.12||2.12||2.12||2.12||2.12||2.12||2.12||2.12||2.12||2.12||2.12||2.12||2.12||2.12||2.12||2.12||2.12||2.12||2.12||2.12||2.12||2.12||2.12||2.12||2.12||2.12||2.12||2.12||2.12||2.12||2.12||2.12||2.12||2.12||2.12||2.12||2.12||2.12||2.12||2.12
347.051	C18H12O6||C18H12O6	[M+Na]+||[M+Na]+	LMPK12070107||LMPK10000001	Neobanol||Sterigmatocystin	-4.87||-4.87
355.225	C21H32O3||C21H32O3||C21H32O3||C21H32O3||C21H32O3||C21H32O3||C21H32O3||C21H32O3||C21H32O3||C21H32O3||C23H30O3	[M+Na]+||[M+Na]+||[M+Na]+||[M+Na]+||[M+Na]+||[M+Na]+||[M+Na]+||[M+Na]+||[M+Na]+||[M+Na]+||[M+H]+	LMST02030149||LMST02030183||LMST03020006||LMST02030172||LMST02030151||LMST02030089||LMST02030167||LMST02030208||LMST02030134||LMPR0104270001||LMPR01090046	(20R)-17,20-dihydroxypregn-4-en-3-one||(20S)-17,20-dihydroxypregn-4-en-3-one||(20S)-1alpha,20-dihydroxy-22,23,24,25,26,27-hexanorvitamin D3 / (20S)-1alpha,20-dihydroxy-22,23,24,25,26,27-hexanorcholecalciferol||16alpha-hydroxypregnenolone||17,20-dihydroxypregn-4-en-3-one||17alpha-hydroxypregnenolone||21-hydroxypregnenolone||3beta,6alpha-dihydroxy-5alpha-pregn-9(11)-en-20-one||5alpha-dihydrodeoxyco…	1.96||1.96||1.96||1.96||1.96||1.96||1.96||1.96||1.96||1.96||-4.81
359.092	C22H14O5	[M+H]+	LMPK12110191	5,7-Dihydroxyflavone 7-benzoate	1.55
361.126	C19H20O7||C19H20O7||C19H20O7||C19H20O7||C19H20O7||C19H20O7||C19H20O7||C19H20O7||C19H20O7||C19H20O7||C19H20O7||C19H20O7||C19H20O7||C19H20O7||C19H20O7||C19H20O7||C19H20O7||C19H20O7||C19H20O7	[M+H]+||[M+H]+||[M+H]+||[M+H]+||[M+H]+||[M+H]+||[M+H]+||[M+H]+||[M+H]+||[M+H]+||[M+H]+||[M+H]+||[M+H]+||[M+H]+||[M+H]+||[M+H]+||[M+H]+||[M+H]+||[M+H]+	LMPK12120364||LMPK12120365||LMPK12140458||LMPK12140631||LMPK12140685||LMPK12140592||LMPK12070088||LMPK12020087||LMPK12080055||LMPK12140632||LMPK12140628||LMPK12020153||LMPR0103090004||LMPR0103090018||LMPR0103090021||LMPR0103090026||LMPR0103090027||LMPK12140534||LMPK12020088	2,5-Dihydroxy-4,3,4,6-tetramethoxychalcone||4,3-Hydroxy-2,4,5,6-methoxychalcone||5,7,3-Trihydroxy-4,5-dimethoxy-6,8-di-C-methylflavanone||5-Hydroxy-6,7,3,4-tetramethoxyflavanone||5-Hydroxy-6,7,8,4-tetramethoxyflavanone||5-Hydroxy-7,3,4,5-tetramethoxyflavanone||8-Hydroxy-3,4,9,10-tetramethoxypterocarpan||9,10-Dihydro-8-hydroxy-10-methyl-8H-pyrano[2,3-h]epicatechin||Abruquinone A||Agecorynin E||Age…	-4.75||-4.75||-4.75||-4.75||-4.75||-4.75||-4.75||-4.75||-4.75||-4.75||-4.75||-4.75||-4.75||-4.75||-4.75||-4.75||-4.75||-4.75||-4.75
361.274	C23H36O3||C23H36O3	[M+H]+||[M+H]+	LMST03020020||LMFA01070038	1alpha,23-dihydroxy-24,25,26,27-tetranorvitamin D3 / 1alpha,23-dihydroxy-24,25,26,27-tetranorcholecalciferol||methyl 9,10-Epoxy-11,13-docosadiynoate	1.63||1.63
362.233	C21H28O4||C21H28O4	[M+NH4]+||[M+NH4]+	LMST02030192||LMST02020026	11-Dehydrocorticosterone||Formyldienolone	1.44||1.44
363.142	C19H22O7||C19H22O7||C19H22O7||C19H22O7	[M+H]+||[M+H]+||[M+H]+||[M+H]+	LMPK12080002||LMPR0103090017||LMPR0104170027||LMPK12080044	(3S)-3,7-dihydroxy-2,4,5,8-tetramethoxyisoflavan||Dimerostin||Gibberellin A8-catabolite||Machaerol B	-4.73||-4.73||-4.73||-4.73
363.236	C18H34O7||C18H34O7	[M+H]+||[M+H]+	LMFA13040050||LMFA13040083	bhas#20||bhos#20	-3.5||-3.5
364.249	C21H30O4||C21H30O4||C21H30O4||C21H30O4||C21H30O4||C21H30O4	[M+NH4]+||[M+NH4]+||[M+NH4]+||[M+NH4]+||[M+NH4]+||[M+NH4]+	LMST02030086||LMST03020004||LMST02030195||LMST02030196||LMST02030171||LMST02030186	11-deoxycortisol||1alpha,21-dihydroxy-20-oxo-22,23,24,25,26,27-hexanorvitamin D3 / 1alpha,21-dihydroxy-20-oxo-22,23,24,25,26,27-hexanorcholecalciferol||21-Deoxycortisol||21-Hydroxy-5b-pregnane-3,11,20-trione||algestone||corticosterone	1.51||1.51||1.51||1.51||1.51||1.51
368.353	C23H42O2	[M+NH4]+	LMPR0103010018	20:2(5Z,9Z)(11Me,15Me,19Me)	1.78
369.241	C22H34O3||C22H34O3||C22H34O3||C22H34O3||C22H34O3	[M+Na]+||[M+Na]+||[M+Na]+||[M+Na]+||[M+Na]+	LMST03020011||LMPK15040003||LMPK15040008||LMFA01070037||LMPR0104390006	1alpha,22-dihydroxy-23,24,25,26,27-pentanorvitamin D3 / 1alpha,22-dihydroxy-23,24,25,26,27-pentanorcholecalciferol||6-((Z)-heptadec-8-en-1-yl)salicylic acid||6-((Z)-pentadec-10-en-1-yl)salicylic acid||9,10-epoxy-11,13-docosadiynoic acid||Taxa-4(20),11(12)-dien-5alpha-acetoxy-10beta-ol	1.47||1.47||1.47||1.47||1.47
370.369	C23H47NO2||C23H44O2||C23H44O2||C23H44O2||C23H44O2||C23H44O2||C23H44O2||C23H44O2||C23H44O2||C23H44O2||C23H44O2||C23H44O2||C23H44O2||C23H44O2||C23H44O2	[M+H]+||[M+NH4]+||[M+NH4]+||[M+NH4]+||[M+NH4]+||[M+NH4]+||[M+NH4]+||[M+NH4]+||[M+NH4]+||[M+NH4]+||[M+NH4]+||[M+NH4]+||[M+NH4]+||[M+NH4]+||[M+NH4]+	LMSP01080047||LMFA07010560||LMFA07010562||LMFA01140046||LMFA01030412||LMFA01030413||LMFA01030414||LMFA01030415||LMFA01030416||LMPR0103010016||LMFA01030091||LMFA07010636||LMFA07010632||LMFA01031074||LMFA07010645	Penazetidine A||(Z)-7-Octadecenyl 3-methylbutanoate||(Z)-9-Octadecenyl 3-methylbutanoate||13,14-methylene-docosanoic acid||14E-tricosenoic acid||14Z-tricosenoic acid||16Z-tricosenoic acid||17Z-tricosenoic acid||18Z-tricosenoic acid||20:1(5Z)(11Me,15Me,19Me)||22-tricosenoic acid||3-Methyl-3-butenyl octadecanoate||9-Octadecenyl 3-methylbutanoate||9Z-Tricosenoic acid||Oleyl isobutyrate	1.61||1.62||1.62||1.62||1.62||1.62||1.62||1.62||1.62||1.62||1.62||1.62||1.62||1.62||1.62
371.239	C18H36O6	[M+Na]+	LMFA02000148	Sativic acid	-4.11
378.117	C18H16O8||C18H16O8||C18H16O8||C18H16O8||C18H16O8||C18H16O8||C18H16O8||C18H16O8||C18H16O8||C18H16O8||C18H16O8||C18H16O8||C18H16O8||C18H16O8||C18H16O8||C18H16O8||C18H16O8||C18H16O8||C18H16O8||C18H16O8||C18H16O8||C18H16O8||C18H16O8||C18H16O8||C18H16O8||C18H16O8||C18H16O8||C18H16O8||C18H16O8||C18H16O8||C18H16O8||C18H16O8||C18H16O8||C18H16O8||C18H16O8||C18H16O8||C18H16O8||C18H16O8||C18H16O8||C18H16O8|…	[M+NH4]+||[M+NH4]+||[M+NH4]+||[M+NH4]+||[M+NH4]+||[M+NH4]+||[M+NH4]+||[M+NH4]+||[M+NH4]+||[M+NH4]+||[M+NH4]+||[M+NH4]+||[M+NH4]+||[M+NH4]+||[M+NH4]+||[M+NH4]+||[M+NH4]+||[M+NH4]+||[M+NH4]+||[M+NH4]+||[M+NH4]+||[M+NH4]+||[M+NH4]+||[M+NH4]+||[M+NH4]+||[M+NH4]+||[M+NH4]+||[M+NH4]+||[M+NH4]+||[M+NH4]+||[M+NH4]+||[M+NH4]+||[M+NH4]+||[M+NH4]+||[M+NH4]+||[M+NH4]+||[M+NH4]+||[M+NH4]+||[M+NH4]+||[M+NH4]+|…	LMPK12113283||LMPK12113310||LMPK12112534||LMPK12113071||LMPK12112798||LMPK12113070||LMPK12113072||LMPK12111426||LMPK12111269||LMPK12111279||LMPK12111428||LMPK12110949||LMPK12111271||LMPK12111413||LMPK12110952||LMPK12111270||LMPK12113308||LMPK12112778||LMPK12112505||LMPK12112787||LMPK12112782||LMPK12111473||LMPK12140636||LMPK12112521||LMPK12111282||LMPK12113000||LMPK12112982||LMPK12112998||LMPK121…	3,5,2-Trihydroxy-7,8,4-trimethoxyflavone||3,5,4-Trihydroxy-6,7,8-trimethoxyflavone||3,5,7-Trihydroxy-2,4,5-trimethoxyflavone||3,5,8-Trihydroxy-7,23-trimethoxyflavone||5,2,3-Trihydroxy-3,6,7-trimethoxyflavone||5,2,3-Trihydroxy-3,7,8-trimethoxyflavone||5,2,5-Trihydroxy-3,7,8-trimethoxyflavone||5,2,5-Trihydroxy-6,7,8-trimethoxyflavone||5,3,4-Trihydroxy-6,7,5-trimethoxyflavone||5,3,5-Trihydroxy-6,7,4…	-4.52||-4.52||-4.52||-4.52||-4.52||-4.52||-4.52||-4.52||-4.52||-4.52||-4.52||-4.52||-4.52||-4.52||-4.52||-4.52||-4.52||-4.52||-4.52||-4.52||-4.52||-4.52||-4.52||-4.52||-4.52||-4.52||-4.52||-4.52||-4.52||-4.52||-4.52||-4.52||-4.52||-4.52||-4.52||-4.52||-4.52||-4.52||-4.52||-4.52||-4.52||-4.52||-4.52||-4.52||-4.52||-4.52||-4.52||-4.52||-4.52||-4.52||-4.52||-4.52||-4.52
383.22	C17H35O7P||C22H32O4||C22H32O4||C22H32O4||C22H32O4||C22H32O4||C22H32O4||C22H32O4||C22H32O4||C22H32O4||C22H32O4||C22H32O4||C22H32O4||C22H32O4||C22H32O4||C22H32O4||C22H32O4||C22H32O4||C24H30O4	[M+H]+||[M+Na]+||[M+Na]+||[M+Na]+||[M+Na]+||[M+Na]+||[M+Na]+||[M+Na]+||[M+Na]+||[M+Na]+||[M+Na]+||[M+Na]+||[M+Na]+||[M+Na]+||[M+Na]+||[M+Na]+||[M+Na]+||[M+Na]+||[M+H]+	LMGP10050007||LMFA04050003||LMFA04000057||LMFA04000056||LMFA04000055||LMFA04000054||LMFA04000067||LMFA04040002||LMFA04000071||LMFA04000051||LMFA01020290||LMFA04050001||LMFA04050004||LMFA04040001||LMFA04040003||LMFA04030003||LMFA04030004||LMFA04030013||LMST04010325	PA(14:0/0:0)||(7S)-Maresin 1||14R,21R-diHDHA||14R,21S-diHDHA||14S,21R-diHDHA||14S,21S-diHDHA||14S-HpDHA||15-trans-Neuroprotectin-D1||17R-HpDHA||17S-HpDHA||7,9,13,17-tetramethyl-7S,14S-dihydroxy-2E,4E,8E,10E,12E,16-octadecahexaenoic acid||Maresin 1||Maresin 2||Neuroprotectin D1||Protectin DX||Resolvin D5||Resolvin D6||Resolvin D6i||3,12-Dioxochola-1,4,9(11)-trien-24-oic Acid	1.69||1.78||1.78||1.78||1.78||1.78||1.78||1.78||1.78||1.78||1.78||1.78||1.78||1.78||1.78||1.78||1.78||1.78||-4.49
383.256	C23H36O3||C23H36O3||C25H34O3||C25H34O3	[M+Na]+||[M+Na]+||[M+H]+||[M+H]+	LMST03020020||LMFA01070038||LMPR01070293||LMPR01070294	1alpha,23-dihydroxy-24,25,26,27-tetranorvitamin D3 / 1alpha,23-dihydroxy-24,25,26,27-tetranorcholecalciferol||methyl 9,10-Epoxy-11,13-docosadiynoate||(3S,5R,6R)-3,5-dihydroxy-6,7-didehydro-5,6-dihydro-12-apo-beta-caroten-12-al||(3S,5R,6S)-5,6-epoxy-3-hydroxy-5,6-dihydro-12-apo-beta-caroten-12-al	1.77||1.77||-4.5||-4.5
385.129	C21H20O7||C21H20O7||C21H20O7||C21H20O7||C21H20O7||C21H20O7||C21H20O7||C21H20O7||C21H20O7||C21H20O7||C21H20O7||C21H20O7||C21H20O7||C21H20O7||C21H20O7||C21H20O7||C21H20O7	[M+H]+||[M+H]+||[M+H]+||[M+H]+||[M+H]+||[M+H]+||[M+H]+||[M+H]+||[M+H]+||[M+H]+||[M+H]+||[M+H]+||[M+H]+||[M+H]+||[M+H]+||[M+H]+||[M+H]+	LMPK12112852||LMPK12113143||LMPK12112293||LMPK12112721||LMPK12112719||LMPK12090050||LMPK12113076||LMPK12050263||LMPK12112394||LMPK12113102||LMPK12160021||LMPK12090023||LMPK12111540||LMPK12050289||LMPK12050290||LMPK12050509||LMPK12111615	3,5,7-Trihydroxy-6-methoxy-4-prenyloxyflavone||3,5,7-Trihydroxy-8-methoxy-4-prenyloxyflavone||4,5-Dihydro-3,5,3,4-tetrahydroxy-4,6,6-trimethylpyrano[2,3:7,8]flavone||5,7,3,4-Tetrahydroxy-3-methoxy-5-prenylflavone||5,7,3,4-Tetrahydroxy-3-methoxy-6-prenylflavone||7,4,5-trihydroxy-5-methoxy-2-[3-methyl-2-butenyl]-coumestan||8-Hydroxygalangin 3-methyl ether 8-methylbutyrate||Gancaonin D||Gancaonin P …	3.24||3.24||3.24||3.24||3.24||3.24||3.24||3.24||3.24||3.24||3.24||3.24||3.24||3.24||3.24||3.24||3.24
385.199	C21H30O5||C21H30O5||C21H30O5||C21H30O5||C21H30O5||C21H30O5||C21H30O5||C21H30O5||C21H30O5||C21H30O5	[M+Na]+||[M+Na]+||[M+Na]+||[M+Na]+||[M+Na]+||[M+Na]+||[M+Na]+||[M+Na]+||[M+Na]+||[M+Na]+	LMST02030187||LMST02030223||LMST02030091||LMST03020005||LMST02030224||LMST02030096||LMST02030095||LMST02030001||LMPR0104050018||LMST02030165	11b,21-Dihydroxy-3,20-oxo-5b-pregnan-18-al||11beta,20-Dihydroxy-3-oxopregn-4-en-21-oic acid||18-Hydroxycorticosterone||1alpha,17alpha,21-trihydroxy-20-oxo-22,23,24,25,26,27-hexanorvitamin D3 / 1alpha,17alpha,21-trihydroxy-20-oxo-22,23,24,25,26,27-hexanorcholecalciferol||20alpha-DHOPA||4,5alpha-Dihydrocortisone||4,5beta-Dihydrocortisone||Cortisol||Lophachinin B||poststerone	1.4||1.4||1.4||1.4||1.4||1.4||1.4||1.4||1.4||1.4
385.218	C18H34O7||C18H34O7	[M+Na]+||[M+Na]+	LMFA13040050||LMFA13040083	bhas#20||bhos#20	-3.86||-3.86
385.236	C22H34O4||C22H34O4||C22H34O4||C22H34O4||C22H34O4||C22H34O4||C22H34O4||C22H34O4||C22H34O4||C22H34O4||C24H32O4||C24H32O4||C24H32O4||C24H32O4||C24H32O4||C24H32O4||C24H32O4||C24H32O4||C24H32O4||C24H32O4	[M+Na]+||[M+Na]+||[M+Na]+||[M+Na]+||[M+Na]+||[M+Na]+||[M+Na]+||[M+Na]+||[M+Na]+||[M+Na]+||[M+H]+||[M+H]+||[M+H]+||[M+H]+||[M+H]+||[M+H]+||[M+H]+||[M+H]+||[M+H]+||[M+H]+	LMFA04000040||LMFA04000041||LMFA03010086||LMFA04000042||LMFA04000043||LMFA03010159||LMFA03010158||LMPK15040007||LMFA04000039||LMFA04000094||LMST04010407||LMST04010393||LMST04010281||LMST04010396||LMST01130011||LMST02010040||LMST02030124||LMST02030118||LMST01130031||LMST01130003	10,11-DiHDPE||13,14-DiHDPE||16,16-dimethyl-PGA2||16,17-DiHDPE||19,20-DiHDPE||1a,1b-dihomo-15-deoxy-delta-12,14-PGD2||1a,1b-dihomo-PGJ2||6-((Z)-14-hydroxypentadec-8-en-1-yl)salicylic acid||7,8-DiHDPE||Resolvin T4||(22E)-12alpha-Hydroxy-3-oxochola-1,4,22-trien-24-oic Acid||12alpha-Hydroxy-3-oxochola-1,4,6-trien-24-oic Acid||3,12-Dioxochola-1,4-dien-24-oic Acid||3,12-Dioxochola-4,6-dien-24-oic Acid|…	1.78||1.78||1.78||1.78||1.78||1.78||1.78||1.78||1.78||1.78||-4.46||-4.46||-4.46||-4.46||-4.46||-4.46||-4.46||-4.46||-4.46||-4.46
387.215	C21H32O5||C21H32O5||C21H32O5||C21H32O5||C21H32O5||C23H30O5	[M+Na]+||[M+Na]+||[M+Na]+||[M+Na]+||[M+Na]+||[M+H]+	LMST02030166||LMST02030197||LMST02030204||LMST02030222||LMST02030098||LMFA03010067	11beta,17alpha,21-trihydroxypregnenolone||3a,11b,21-Trihydroxy-20-oxo-5b-pregnan-18-al||Dihydrocortisol||Insignin A||Urocortisone||17-phenyl-trinor-PGE2	1.47||1.47||1.47||1.47||1.47||-4.74
390.99	C15H20Br2O2||C15H20Br2O2||C15H20Br2O2||C15H20Br2O2	[M+H]+||[M+H]+||[M+H]+||[M+H]+	LMPK02000059||LMPK02000060||LMPK02000062||LMPK02000063	Thuwalallene C||Thuwalallene E||thuwalenyne A||thuwalenyne B	-1.55||-1.55||-1.55||-1.55
391.223	C24H32O3	[M+Na]+	LMST04010429	3-Oxochola-1,4,6-trien-24-oic Acid	-4.04
397.073	C15H25Cl3O4	[M+Na]+	LMFA07090122	Chlorosphaerolactylate D	4.36
397.271	C19H41O6P||C24H38O3||C24H38O3||C24H38O3||C24H38O3||C24H38O3||C24H38O3||C24H38O3||C24H38O3||C24H38O3||C24H38O3||C24H38O3||C24H38O3||C24H38O3||C24H38O3||C24H38O3||C24H38O3||C24H38O3||C24H38O3||C24H38O3||C24H38O3||C24H38O3||C24H38O3||C24H38O3||C24H38O3||C24H38O3||C24H38O3||C24H38O3||C24H38O3||C24H38O3||C24H38O3||C24H38O3||C24H38O3||C24H38O3||C24H38O3||C24H38O3	[M+H]+||[M+Na]+||[M+Na]+||[M+Na]+||[M+Na]+||[M+Na]+||[M+Na]+||[M+Na]+||[M+Na]+||[M+Na]+||[M+Na]+||[M+Na]+||[M+Na]+||[M+Na]+||[M+Na]+||[M+Na]+||[M+Na]+||[M+Na]+||[M+Na]+||[M+Na]+||[M+Na]+||[M+Na]+||[M+Na]+||[M+Na]+||[M+Na]+||[M+Na]+||[M+Na]+||[M+Na]+||[M+Na]+||[M+Na]+||[M+Na]+||[M+Na]+||[M+Na]+||[M+Na]+||[M+Na]+||[M+Na]+	LMGP10060005||LMST04010322||LMST04010324||LMST04010289||LMST04010133||LMST04010132||LMST04010213||LMST04010344||LMFA01050438||LMST03020023||LMST04010128||LMST04010127||LMST04010334||LMST04010319||LMST04010210||LMST04010211||LMST04010202||LMST04010204||LMST04010207||LMST04010206||LMST04010208||LMST04010198||LMST04010200||LMST04010205||LMST04010286||LMST04010203||LMST04010209||LMST04010201||LMST040…	PA(O-16:0/0:0)||(20S)-3beta-Hydroxychol-5-en-24-oic Acid||(20S,22E)-3beta-Hydroxy-5alpha-chol-22-en-24-oic Acid||11-Oxo-5beta-cholan-24-oic Acid||12-Oxo-5alpha-cholan-24-oic Acid||12-Oxo-5beta-cholan-24-oic Acid||12alpha-Hydroxy-5beta-chol-3-en-24-oic Acid||15-Oxo-5beta-cholan-24-oic Acid||15-hydroxy-tetracosa-6,9,12,16,18-pentaenoic acid||1alpha,24-dihydroxy-25,26,27-trinorvitamin D3 / 1alpha,24…	0.37||0.46||0.46||0.46||0.46||0.46||0.46||0.46||0.46||0.46||0.46||0.46||0.46||0.46||0.46||0.46||0.46||0.46||0.46||0.46||0.46||0.46||0.46||0.46||0.46||0.46||0.46||0.46||0.46||0.46||0.46||0.46||0.46||0.46||0.46||0.46
398.275	C18H36O8	[M+NH4]+	LMFA01050535	Linusic acid	0.73
400.282	C23H39NO3	[M+Na]+	LMFA08020072	N-arachidonoyl dihydroxypropylamine	-0.78
401.267	C23H38O4||C23H38O4||C23H38O4||C23H38O4||C23H38O4||C23H38O4||C23H38O4||C23H38O4||C23H38O4||C23H38O4||C23H38O4||C23H38O4||C23H38O4||C23H38O4||C25H36O4	[M+Na]+||[M+Na]+||[M+Na]+||[M+Na]+||[M+Na]+||[M+Na]+||[M+Na]+||[M+Na]+||[M+Na]+||[M+Na]+||[M+Na]+||[M+Na]+||[M+Na]+||[M+Na]+||[M+H]+	LMFA05000596||LMGL01010034||LMGL01010032||LMGL01010035||LMST04060002||LMFA03010059||LMGL01010023||LMST04060018||LMST04060020||LMST04060024||LMST04060028||LMST04060021||LMFA05000690||LMFA05000718||LMPR0105050001	1-Acetoxy-2-hydroxy-5,12,15-heneicosatrien-4-one||1-Juniperoyl glycerol||1-arachidonoyl-sn-glycerol||2-Juniperoyl glycerol||3alpha,7alpha,12alpha-Trihydroxy-24-nor-5beta-cholan-23-al||9-deoxy-9-methylene-16,16-dimethyl -PGE2||MG(0:0/20:4(5Z,8Z,11Z,14Z)/0:0)||Norchenodeoxycholic acid||Nordeoxycholic acid||Norhyodeoxycholic acid||Normurideoxycholic acid||Norursodeoxycholic acid||Persenone A||Persen…	1.37||1.37||1.37||1.37||1.37||1.37||1.37||1.37||1.37||1.37||1.37||1.37||1.37||1.37||-4.62
405.153	C21H24O8||C21H24O8||C21H24O8	[M+H]+||[M+H]+||[M+H]+	LMPK12140639||LMPK12020253||LMPK12070001	5,6,7,3,4,5-Hexamethoxyflavanone||Koaburanin||Orientanol A	-4.4||-4.4||-4.4
405.369	C25H50O2||C25H50O2||C25H50O2||C25H50O2||C25H50O2||C25H50O2||C25H50O2||C25H50O2||C25H50O2	[M+Na]+||[M+Na]+||[M+Na]+||[M+Na]+||[M+Na]+||[M+Na]+||[M+Na]+||[M+Na]+||[M+Na]+	LMFA01020350||LMFA01020349||LMFA07010578||LMFA07010655||LMFA01010025||LMFA01020023||LMFA01020309||LMFA01020294||LMFA07010484	24:0(17Me)||24:0(18Me)||3-Methyl-2-butenyl eicosanoate||4-Methyl-3-heptyl heptadecanoate||Hyenic acid||Isopentacosanoic acid||Mycocerosic acid (C25)||Mycosanoic acid (C25)||dodecyl 10-methyl-dodecanoate	-2.98||-2.98||-2.98||-2.98||-2.98||-2.98||-2.98||-2.98||-2.98
407.111	C23H18O7||C23H18O7||C21H20O7||C21H20O7||C21H20O7||C21H20O7||C21H20O7||C21H20O7||C21H20O7||C21H20O7||C21H20O7||C21H20O7||C21H20O7||C21H20O7||C21H20O7||C21H20O7||C21H20O7||C21H20O7||C21H20O7	[M+H]+||[M+H]+||[M+Na]+||[M+Na]+||[M+Na]+||[M+Na]+||[M+Na]+||[M+Na]+||[M+Na]+||[M+Na]+||[M+Na]+||[M+Na]+||[M+Na]+||[M+Na]+||[M+Na]+||[M+Na]+||[M+Na]+||[M+Na]+||[M+Na]+	LMPK12110155||LMPK12060070||LMPK12112852||LMPK12113143||LMPK12112293||LMPK12112721||LMPK12112719||LMPK12090050||LMPK12113076||LMPK12050263||LMPK12112394||LMPK12113102||LMPK12160021||LMPK12090023||LMPK12111540||LMPK12050289||LMPK12050290||LMPK12050509||LMPK12111615	Hoslundin||Rotenonone||3,5,7-Trihydroxy-6-methoxy-4-prenyloxyflavone||3,5,7-Trihydroxy-8-methoxy-4-prenyloxyflavone||4,5-Dihydro-3,5,3,4-tetrahydroxy-4,6,6-trimethylpyrano[2,3:7,8]flavone||5,7,3,4-Tetrahydroxy-3-methoxy-5-prenylflavone||5,7,3,4-Tetrahydroxy-3-methoxy-6-prenylflavone||7,4,5-trihydroxy-5-methoxy-2-[3-methyl-2-butenyl]-coumestan||8-Hydroxygalangin 3-methyl ether 8-methylbutyrate||Ga…	-2.89||-2.89||3.02||3.02||3.02||3.02||3.02||3.02||3.02||3.02||3.02||3.02||3.02||3.02||3.02||3.02||3.02||3.02||3.02
408.018	C15H20Br2O2||C15H20Br2O2||C15H20Br2O2||C15H20Br2O2	[M+NH4]+||[M+NH4]+||[M+NH4]+||[M+NH4]+	LMPK02000059||LMPK02000060||LMPK02000062||LMPK02000063	Thuwalallene C||Thuwalallene E||thuwalenyne A||thuwalenyne B	2.28||2.28||2.28||2.28
411.182	C24H26O6	[M+H]+	LMPK12050072	Prebarbigerone	4.41
411.251	C19H39O7P||C19H39O7P||C19H39O7P||C24H36O4||C24H36O4||C24H36O4||C24H36O4||C24H36O4||C24H36O4||C24H36O4||C24H36O4||C24H36O4||C24H36O4||C24H36O4||C24H36O4||C24H36O4||C24H36O4||C24H36O4||C24H36O4||C24H36O4||C24H36O4||C24H36O4||C24H36O4||C24H36O4||C24H36O4||C24H36O4||C24H36O4||C24H36O4||C24H36O4||C24H36O4||C24H36O4||C24H36O4||C24H36O4||C24H36O4||C24H36O4||C24H36O4	[M+H]+||[M+H]+||[M+H]+||[M+Na]+||[M+Na]+||[M+Na]+||[M+Na]+||[M+Na]+||[M+Na]+||[M+Na]+||[M+Na]+||[M+Na]+||[M+Na]+||[M+Na]+||[M+Na]+||[M+Na]+||[M+Na]+||[M+Na]+||[M+Na]+||[M+Na]+||[M+Na]+||[M+Na]+||[M+Na]+||[M+Na]+||[M+Na]+||[M+Na]+||[M+Na]+||[M+Na]+||[M+Na]+||[M+Na]+||[M+Na]+||[M+Na]+||[M+Na]+||[M+Na]+||[M+Na]+||[M+Na]+	LMGP10050041||LMGP10050042||LMGP10050006||LMST04010369||LMST04010240||LMST04010399||LMST03020022||LMST04010290||LMST04010139||LMST04010138||LMST04010135||LMST04010134||LMST04010137||LMST04010136||LMST04010348||LMST04010400||LMST04010349||LMST04010401||LMST04010253||LMST04010387||LMST04010359||LMST04010381||LMST04010380||LMST04010237||LMST04010392||LMST04010350||LMST04010389||LMST04010238||LMST040…	1-palmitoylglycerol 3-phosphate||PA(0:0/16:0)||PA(16:0/0:0)||12alpha-Hydroxy-3-oxo-5beta-chol-9(11)-en-24-oic Acid||12alpha-Hydroxy-3-oxochol-4-en-24-oic Acid||12beta-Hydroxy-3-oxochol-4-en-24-oic Acid||1alpha-hydroxy-25,26,27-trinorvitamin D3 24-carboxylic acid||3,11-Dioxo-5beta-cholan-24-oic Acid||3,12-Dioxo-5alpha-cholan-24-oic Acid||3,12-Dioxo-5beta-cholan-24-oic Acid||3,6-Dioxo-5alpha-cholan…	1.39||1.39||1.39||1.48||1.48||1.48||1.48||1.48||1.48||1.48||1.48||1.48||1.48||1.48||1.48||1.48||1.48||1.48||1.48||1.48||1.48||1.48||1.48||1.48||1.48||1.48||1.48||1.48||1.48||1.48||1.48||1.48||1.48||1.48||1.48||1.48
411.288	C20H43O6P||C25H40O3||C25H40O3||C25H40O3||C25H40O3||C27H38O3||C27H38O3||C27H38O3||C27H38O3||C27H38O3||C27H38O3||C27H38O3||C27H38O3	[M+H]+||[M+Na]+||[M+Na]+||[M+Na]+||[M+Na]+||[M+H]+||[M+H]+||[M+H]+||[M+H]+||[M+H]+||[M+H]+||[M+H]+||[M+H]+	LMGP00000064||LMPR0105060002||LMST03020027||LMST03020028||LMST03020026||LMPR0104110004||LMPR0104030011||LMST03020092||LMST03020096||LMST03020093||LMST03020095||LMST03020094||LMST01160005	mLPA(O-16:0)||(+)-Desoxyscalarin||1alpha,25-dihydroxy-23,24-dinorvitamin D3 / 1alpha,25-dihydroxy-23,24-dinorcholecalciferol||1alpha,25-dihydroxy-26,27-dinorvitamin D3 / 1alpha,25-dihydroxy-26,27-dinorcholecalciferol||1alpha-hydroxy-21-nor-20-oxavitamin D3 / 1alpha-hydroxy-21-nor-20-oxacholecalciferol||(+)-makassaric acid||(+)-subersic acid||(22E)-1alpha-hydroxy-24-oxo-26,27-cyclo-22,23-didehydro…	1.39||1.48||1.48||1.48||1.48||-4.37||-4.37||-4.37||-4.37||-4.37||-4.37||-4.37||-4.37
418.001	C16H18Br2O2	[M+NH4]+	LMFA01090115	14,16-dibromo-7E,9E,13E,15Z-hexadecatetraen-5-ynoic acid	0.42
419.254	C19H41O6P||C21H39O6P	[M+Na]+||[M+H]+	LMGP10060005||LMGP00000056	PA(O-16:0/0:0)||CPA(18:1(9Z))	0.97||-4.77
421.112	C20H20O10||C20H20O10||C20H20O10||C20H20O10||C20H20O10||C20H20O10||C20H20O10	[M+H]+||[M+H]+||[M+H]+||[M+H]+||[M+H]+||[M+H]+||[M+H]+	LMPK12113364||LMPK12113361||LMPK12113381||LMPK12113383||LMPK12113363||LMPK12113382||LMPK12113362	3-Demethyldigicitrin||5,3,5-Trihydroxy-3,6,7,8,4-pentamethoxyflavone||5,4,5-Trihydroxy-3,6,7,8,2-pentamethoxyflavone||5,7,2-Trihydroxy-3,6,8,4,5-pentamethoxyflavone||5,7,3-Trihydroxy-3,6,8,4,5-pentamethoxyflavone||5,7,4-Trihydroxy-3,6,8,2,5-pentamethoxyflavone||5,7,4-Trihydroxy-3,6,8,3,5-pentamethoxyflavone	-3.33||-3.33||-3.33||-3.33||-3.33||-3.33||-3.33
422.324	C23H45NO4||C23H45NO4||C23H45NO4	[M+Na]+||[M+Na]+||[M+Na]+	LMFA07070079||LMFA07070098||LMFA07070004	L-palmitoylcarnitine||O-palmitoylcarnitine||Palmitoylcarnitine	0.54||0.54||0.54
423.11	C23H18O8||C23H18O8	[M+H]+||[M+H]+	LMPK12160034||LMPK12060029	Thonningine A||Villosone	4.96||4.96
423.212	C21H27NO7||C21H27NO7||C24H32O5||C24H32O5||C24H32O5||C24H32O5||C24H32O5||C24H32O5||C24H32O5||C24H32O5||C24H32O5	[M+NH4]+||[M+NH4]+||[M+Na]+||[M+Na]+||[M+Na]+||[M+Na]+||[M+Na]+||[M+Na]+||[M+Na]+||[M+Na]+||[M+Na]+	LMFA01150072||LMFA13040124||LMST01130028||LMST01130027||LMST01130020||LMST04010362||LMST04010363||LMST04010364||LMST04010391||LMST01130010||LMST01130033	Epolactaene||icas#12||12beta-hydroxyresibufogenin||19-hydroxyresibufogenin||19-oxo-bufalin||3,7,12-Trioxo-5beta-chol-1-en-24-oic Acid||3,7,12-Trioxochol-4-en-24-oic Acid||3,7,12-Trioxochol-5-en-24-oic Acid||7alpha-Hydroxy-3,12-dioxochola-1,4-dien-24-oic Acid||Bufohydrolide A||Desacetylcinobufagin	-0.67||-0.67||-4.5||-4.5||-4.5||-4.5||-4.5||-4.5||-4.5||-4.5||-4.5
423.251	C20H39O7P||C25H36O4	[M+H]+||[M+Na]+	LMGP10050002||LMPR0105050001	PA(17:1(9Z)/0:0)||Ophiobolin A	1.23||1.31
425.089	C22H16O9	[M+H]+	LMPK12020010	6-(3,4-Dihydroxyphenyl)-6a,12b-dihydro-3,10,11,12-tetrahydroxy-[2]benzopyrano[3,4-c]benzopyran-8(6H)-one	4.97
425.23	C19H37O8P||C24H34O5||C24H34O5||C24H34O5||C24H34O5||C24H34O5||C24H34O5||C24H34O5||C24H34O5||C24H34O5||C24H34O5||C24H34O5||C24H34O5||C24H34O5||C26H32O5||C26H32O5||C26H32O5	[M+H]+||[M+Na]+||[M+Na]+||[M+Na]+||[M+Na]+||[M+Na]+||[M+Na]+||[M+Na]+||[M+Na]+||[M+Na]+||[M+Na]+||[M+Na]+||[M+Na]+||[M+Na]+||[M+H]+||[M+H]+||[M+H]+	LMGP10010021||LMST04010259||LMST01130021||LMST04010260||LMST04010425||LMST04010424||LMST04010375||LMST04010345||LMST04010244||LMST04010416||LMST04010106||LMST01130024||LMST01130026||LMST01130025||LMPK12120509||LMPK12120592||LMPK12080045	PA(8:0/8:0)||1,3,7-Trioxo-5beta-cholan-24-oic Acid||1beta-hydroxybufalin||3,12,15-Trioxo-5beta-cholan-24-oic Acid||3,6,12-Trioxo-5alpha-cholan-24-oic Acid||3,6,12-Trioxo-5beta-cholan-24-oic Acid||3,7,12-trioxo-5alpha-cholan-24-oic Acid||3,7,23-Trioxo-5beta-cholan-24-oic Acid||7alpha,12alpha-Dihydroxy-3-oxochola-1,4-dien-24-oic Acid||7alpha-Hydroxy-3,12-dioxochol-4-en-24-oic Acid||Dehydrocholic ac…	1.22||1.3||1.3||1.3||1.3||1.3||1.3||1.3||1.3||1.3||1.3||1.3||1.3||1.3||-4.35||-4.35||-4.35
425.267	C20H41O7P||C25H38O4||C25H38O4||C25H38O4||C25H38O4	[M+H]+||[M+Na]+||[M+Na]+||[M+Na]+||[M+Na]+	LMGP10050036||LMPR0105060001||LMPR0105060005||LMST03020025||LMGL01010027	PA(17:0/0:0)||(+)-Scalarin||16-O-deacetyl-16-epi-scalarolbutenolide||1alpha-hydroxy-26,27-dinorvitamin D3 25-carboxylic acid / 1alpha-hydroxy-26,27-dinorcholecalciferol 25-carboxylic acid||MG(0:0/22:6(4Z,7Z,10Z,13Z,16Z,19Z)/0:0)	0.98||1.06||1.06||1.06||1.06
425.303	C21H45O6P||C26H42O3||C26H42O3||C26H42O3||C26H42O3||C26H42O3||C26H42O3||C26H42O3||C26H42O3||C28H40O3||C28H40O3||C28H40O3||C28H40O3||C23H40N2O5||C23H37NO5	[M+H]+||[M+Na]+||[M+Na]+||[M+Na]+||[M+Na]+||[M+Na]+||[M+Na]+||[M+Na]+||[M+Na]+||[M+H]+||[M+H]+||[M+H]+||[M+H]+||[M+H]+||[M+NH4]+	LMGP10060004||LMST03020047||LMST03020048||LMST03020046||LMST03020044||LMFA01150034||LMST03020255||LMST03020045||LMST01010334||LMST03020312||LMST01031155||LMST01160004||LMST01031090||LMFA08020215||LMFA08020214	PA(O-18:0/0:0)||1alpha,25-dihydroxy-19-norprevitamin D3 / 1alpha,25-dihydroxy-19-norprecholecalciferol||1alpha,25-dihydroxy-21-norvitamin D3 / 1alpha,25-dihydroxy-21-norcholecalciferol||1alpha,25-dihydroxy-24-norvitamin D3 / 1alpha,25-dihydroxy-24-norcholecalciferol||1alpha-hydroxy-22-oxavitamin D3 / 1alpha-hydroxy-22-oxacholecalciferol||2-(5-((3Z,13Z)-eicosa-3,13-dien-1-yl)furan-2-yl)-ethanoic a…	1.09||1.18||1.18||1.18||1.18||1.18||1.18||1.18||1.18||-4.48||-4.48||-4.48||-4.48||4.98||4.99
427.033	C17H14O11S||C17H14O11S||C17H14O11S	[M+H]+||[M+H]+||[M+H]+	LMPK12112974||LMPK12113031||LMPK12113032	Axillarin 7-sulfate||Eupatolitin 3-O-sulfate||Spinacetin 3-O-sulfate	0.4||0.4||0.4
427.15	C25H24O5||C25H24O5||C25H24O5||C25H24O5||C25H24O5||C25H24O5||C25H24O5||C25H24O5||C25H24O5||C25H24O5||C25H24O5||C25H24O5||C25H24O5||C25H24O5||C25H24O5||C25H24O5||C25H24O5||C25H24O5||C25H24O5||C25H24O5	[M+Na]+||[M+Na]+||[M+Na]+||[M+Na]+||[M+Na]+||[M+Na]+||[M+Na]+||[M+Na]+||[M+Na]+||[M+Na]+||[M+Na]+||[M+Na]+||[M+Na]+||[M+Na]+||[M+Na]+||[M+Na]+||[M+Na]+||[M+Na]+||[M+Na]+||[M+Na]+	LMPK12020274||LMPK12050206||LMPK12100027||LMPK12050204||LMPK12140309||LMPK12110180||LMPK12120389||LMPK12120085||LMPK12100024||LMPK12050209||LMPK12110424||LMPK12120260||LMPK12110423||LMPK12100029||LMPK12100028||LMPK12050201||LMPK12090011||LMPK12111649||LMPK12050211||LMPK12050205	4-Hydroxy-4-(4-hydroxystyryl)-5,7-dimethoxyflavan||4-O-Prenylalpinumisoflavone||5-Hydroxy-10-prenyl-7,8-dihydro-7,8-trans-dimethyl-4-phenyl-2H,6H-benzo[1,2-b:5,4-b]dipyran-2,6-dione||Chandalone||Euchrenone a1||Fulvinervin C||Glyinflanin D||Glyinflanin G||Inophyllolide chromanol||Isochandalone||Isolaxifolin||Laxichalcone||Laxifolin||MAB5||Mammeigin||Osajin||Puerarol||Sericetin||Ulexone A||Warangal…	-4.15||-4.15||-4.15||-4.15||-4.15||-4.15||-4.15||-4.15||-4.15||-4.15||-4.15||-4.15||-4.15||-4.15||-4.15||-4.15||-4.15||-4.15||-4.15||-4.15
428.037	C16H21BrCl2O3	[M+NH4]+	LMPR0103010027	13-bromo-10R,11R-dichloro-7,11-dimethyl-3-methylene-4R-hydroxy-6E,8E,12E-tridecatrienoic acid	-4.99
428.202	C18H35IO2	[M+NH4]+	LMFA01090040	3-iodo-octadecanoic acid	0.82
428.354	C28H42O2||C28H42O2||C28H42O2||C28H42O2	[M+NH4]+||[M+NH4]+||[M+NH4]+||[M+NH4]+	LMFA01030916||LMPR02020055||LMST03020313||LMPR02020057	28:7(n-6)||beta-tocotrienol||calicoferol D||gamma-tocotrienol	4.57||4.57||4.57||4.57
429.093	C23H18O7||C23H18O7	[M+Na]+||[M+Na]+	LMPK12110155||LMPK12060070	Hoslundin||Rotenonone	-3.26||-3.26
429.298	C25H42O4||C25H42O4||C25H42O4||C25H42O4||C25H42O4||C25H42O4	[M+Na]+||[M+Na]+||[M+Na]+||[M+Na]+||[M+Na]+||[M+Na]+	LMST03020546||LMST04070027||LMST04070032||LMST04070036||LMST04070040||LMST04070033	1alpha,25-dihydroxy-19-nor-22-oxavitamin D3 / 1alpha,25-dihydroxy-19-nor-22-oxacholecalciferol||26,27-dinor-3alpha,6alpha,12alpha-trihydroxy-5beta-cholestan-24-one||Homochenodeoxycholic acid||Homohyodeoxycholic acid||Homomurideoxycholic acid||Homoursodeoxycholic acid	0.58||0.58||0.58||0.58||0.58||0.58
430.984	C14H10N2O10S2	[M+H]+	LMPK13090017	DNDS	-3.06
433.199	C19H29NO7S||C25H30O5||C25H30O5||C25H30O5||C25H30O5	[M+NH4]+||[M+Na]+||[M+Na]+||[M+Na]+||[M+Na]+	LMFA03020054||LMPK12120455||LMPK12120591||LMPK12120522||LMPK12120571	16-carboxy-17,18,19,20-tetranor-leukotriene E3||2-Geranyl-3,4,2,4-tetrahydroxydihydrochalcone||3,4,6-Trihydroxy-2-oxo-3,5-diprenyldihydrochalcone||4,2,4,6-Tetrahydroxy-3,5-diprenyldihydrochalcone||Kanzonol Y	-1.84||2.2||2.2||2.2||2.2
433.233	C19H39O7P||C19H39O7P||C19H39O7P||C21H37O7P||C21H37O7P	[M+Na]+||[M+Na]+||[M+Na]+||[M+H]+||[M+H]+	LMGP10050041||LMGP10050042||LMGP10050006||LMGP10050023||LMGP10050035	1-palmitoylglycerol 3-phosphate||PA(0:0/16:0)||PA(16:0/0:0)||PA(18:3(6Z,9Z,12Z)/0:0)||PA(18:3(9Z,12Z,15Z)/0:0)	0.61||0.61||0.61||-4.94||-4.94
433.4	C27H54O2||C27H54O2||C27H54O2||C27H54O2	[M+Na]+||[M+Na]+||[M+Na]+||[M+Na]+	LMFA01020025||LMFA07010579||LMFA01010027||LMFA01020311	(+)-24-methyl-hexacosanoic acid||3-Methyl-2-butenyl docosanoate||Carboceric acid||Mycocerosic acid (C27)	-3.31||-3.31||-3.31||-3.31
435.215	C25H32O5||C22H27NO7	[M+Na]+||[M+NH4]+	LMST01130018||LMFA13040127	3beta-formyloxyresibufogenin||icas#7	1.15||4.87
437.204	C23H37AsO3||C22H39BrO2	[M+H]+||[M+Na]+	LMFA00000028||LMFA01090100	21-dimethylarsinoyl-(7Z, 10Z,13Z,16Z,19Z)-heneicosapentaenoic acid||6-bromo-docosa-5E,9Z-dienoic acid	1.76||3.08
437.228	C22H29NO7||C22H29NO7	[M+NH4]+||[M+NH4]+	LMFA13040126||LMFA13040132	icas#1||icos#1	-0.61||-0.61
438.298	C21H44NO6P||C21H41O6P||C26H41NO3	[M+H]+||[M+NH4]+||[M+Na]+	LMGP02070001||LMGP00000055||LMFA08020270	PE(P-16:0/0:0)||CPA(18:0)||N-linoleoyl dopamine	0.72||0.72||0.8
438.467	C29H56O	[M+NH4]+	LMFA12000233	10-Nonacosen-2-one	-0.05
439.282	C21H43O7P||C21H43O7P||C26H40O4||C26H40O4||C26H40O4	[M+H]+||[M+H]+||[M+Na]+||[M+Na]+||[M+Na]+	LMGP10050043||LMGP10050005||LMST03020037||LMST03020038||LMST03020609	PA(0:0/18:0)||PA(18:0/0:0)||(24R,25S)-25,26-epoxy-1alpha,24-dihydroxy-27-norvitamin D3 / (24R,25S)-25,26-epoxy-1alpha,24-dihydroxy-27-norcholecalciferol||(24S,25R)-25,26-epoxy-1alpha,24-dihydroxy-27-norvitamin D3 / (24S,25R)-25,26-epoxy-1alpha,24-dihydroxy-27-norcholecalciferol||1alpha,25-Dihydroxy-16-ene-19-nor-24-oxovitamin D3	0.51||0.51||0.59||0.59||0.59
439.318	C22H47O6P||C27H44O3||C27H44O3||C27H44O3||C27H44O3||C27H44O3||C27H44O3||C27H44O3||C27H44O3||C27H44O3||C27H44O3||C27H44O3||C27H44O3||C27H44O3||C27H44O3||C27H44O3||C27H44O3||C27H44O3||C27H44O3||C27H44O3||C27H44O3||C27H44O3||C27H44O3||C27H44O3||C27H44O3||C27H44O3||C27H44O3||C27H44O3||C27H44O3||C27H44O3||C27H44O3||C27H44O3||C27H44O3||C27H44O3||C27H44O3||C27H44O3||C27H44O3||C27H44O3||C27H44O3||C27H44O3…	[M+H]+||[M+Na]+||[M+Na]+||[M+Na]+||[M+Na]+||[M+Na]+||[M+Na]+||[M+Na]+||[M+Na]+||[M+Na]+||[M+Na]+||[M+Na]+||[M+Na]+||[M+Na]+||[M+Na]+||[M+Na]+||[M+Na]+||[M+Na]+||[M+Na]+||[M+Na]+||[M+Na]+||[M+Na]+||[M+Na]+||[M+Na]+||[M+Na]+||[M+Na]+||[M+Na]+||[M+Na]+||[M+Na]+||[M+Na]+||[M+Na]+||[M+Na]+||[M+Na]+||[M+Na]+||[M+Na]+||[M+Na]+||[M+Na]+||[M+Na]+||[M+Na]+||[M+Na]+||[M+Na]+||[M+Na]+||[M+Na]+||[M+Na]+||[M+N…	LMGP00000065||LMST03020269||LMST03020270||LMST03020271||LMST03020272||LMST03020256||LMST03020273||LMST03020257||LMST03020274||LMST03020275||LMST01080005||LMST03020276||LMST04030219||LMST04030220||LMST03020265||LMST03020248||LMST03020249||LMST03020252||LMST03020253||LMST03020268||LMST03020254||LMST03020660||LMST03020261||LMST03020260||LMST03020557||LMST03020552||LMST03020262||LMST03020259||LMST030…	mLPA(O-18:0)||(22R)-22,25-dihydroxyvitamin D3 / (22R)-22,25-dihydroxycholecalciferol||(22S)-22,25-dihydroxyvitamin D3 / (22S)-22,25-dihydroxycholecalciferol||(23R)-23,25-dihydroxyvitamin D3 / (23R)-23,25-dihydroxycholecalciferol||(23S)-23,25-dihydroxyvitamin D3 / (23S)-23,25-dihydroxycholecalciferol||(24R)-1alpha,24-dihydroxyvitamin D3 / (24R)-1alpha,24-dihydroxycholecalciferol||(24R)-24,25-dihyd…	0.34||0.43||0.43||0.43||0.43||0.43||0.43||0.43||0.43||0.43||0.43||0.43||0.43||0.43||0.43||0.43||0.43||0.43||0.43||0.43||0.43||0.43||0.43||0.43||0.43||0.43||0.43||0.43||0.43||0.43||0.43||0.43||0.43||0.43||0.43||0.43||0.43||0.43||0.43||0.43||0.43||0.43||0.43||0.43||0.43||0.43||0.43||0.43||0.43||0.43||0.43||0.43||0.43||0.43||0.43||0.43||0.43
441.095	C24H18O7	[M+Na]+	LMPK12120268	8-Caffeoyl-3,4-dihydro-5,7-dihydroxy-4-phenylcoumarin	0.43
441.189	C25H28O7||C25H28O7||C25H28O7||C25H28O7||C25H28O7||C25H28O7||C25H28O7||C25H28O7||C25H28O7||C25H28O7||C25H28O7||C25H28O7	[M+H]+||[M+H]+||[M+H]+||[M+H]+||[M+H]+||[M+H]+||[M+H]+||[M+H]+||[M+H]+||[M+H]+||[M+H]+||[M+H]+	LMPK12140324||LMPK12140430||LMPK12140431||LMPK12140391||LMPK12140392||LMPK12140411||LMPK12140482||LMPK12140485||LMPK12140475||LMPK12140265||LMPK12140473||LMPK12140474	2,3-Dihydroxylupinifolin||Abyssinoflavanone V||Abyssinoflavanone VI||Dorsmanin F||Dorsmanin G||Dorsmanin H||Exiguaflavanone C||Exiguaflavanone G||Kenusanone B||Lonchocarpol E||Sophoraflavanone D||Sophoraflavanone E	-4.04||-4.04||-4.04||-4.04||-4.04||-4.04||-4.04||-4.04||-4.04||-4.04||-4.04||-4.04
441.238	C21H39O6P	[M+Na]+	LMGP00000056	CPA(18:1(9Z))	0.46
443.093	C20H20O10||C20H20O10||C20H20O10||C20H20O10||C20H20O10||C20H20O10||C20H20O10	[M+Na]+||[M+Na]+||[M+Na]+||[M+Na]+||[M+Na]+||[M+Na]+||[M+Na]+	LMPK12113364||LMPK12113361||LMPK12113381||LMPK12113383||LMPK12113363||LMPK12113382||LMPK12113362	3-Demethyldigicitrin||5,3,5-Trihydroxy-3,6,7,8,4-pentamethoxyflavone||5,4,5-Trihydroxy-3,6,7,8,2-pentamethoxyflavone||5,7,2-Trihydroxy-3,6,8,4,5-pentamethoxyflavone||5,7,3-Trihydroxy-3,6,8,4,5-pentamethoxyflavone||5,7,4-Trihydroxy-3,6,8,2,5-pentamethoxyflavone||5,7,4-Trihydroxy-3,6,8,3,5-pentamethoxyflavone	-3.62||-3.62||-3.62||-3.62||-3.62||-3.62||-3.62
443.173	C21H30O8S	[M+H]+	LMST05020020	cortisol 21-sulfate	-1.13
445.036	C19H26Br2O2	[M+H]+	LMFA01090090	Methyl 18,18-dibromo-17-octadecen-5,7-diynoate	-2.09
445.17	C23H35BrO2	[M+Na]+	LMFA01090092	Methyl 18-bromo-5,6-trans-endomethylene-7,11,15-trimethyl-8E,10Z-octadecadien-17-ynoate	-2.43
445.272	C23H41O6P||C28H38O3||C28H38O3||C28H38O3||C22H37NO5S||C22H37NO5S	[M+H]+||[M+Na]+||[M+Na]+||[M+Na]+||[M+NH4]+||[M+NH4]+	LMGP10060002||LMST03020310||LMST03020311||LMST01160002||LMFA08020150||LMFA08020149	sn-3-O-(geranylgeranyl)glycerol 1-phosphate||1alpha-hydroxy-22-(3-hydroxyphenyl)-23,24,25,26,27-pentanorvitamin D3 / 1alpha-hydroxy-22-(3-hydroxyphenyl)-23,24,25,26,27-pentanorcholecalciferol||1alpha-hydroxy-22-(4-hydroxyphenyl)-23,24,25,26,27-pentanorvitamin D3 / 1alpha-hydroxy-22-(4-hydroxyphenyl)-23,24,25,26,27-pentanorcholecalciferol||Minabeolide-1||12-HETE-T||15-HETE-T	1.33||1.41||1.41||1.41||-2.52||-2.52
447.068	C22H16O9	[M+Na]+	LMPK12020010	6-(3,4-Dihydroxyphenyl)-6a,12b-dihydro-3,10,11,12-tetrahydroxy-[2]benzopyrano[3,4-c]benzopyran-8(6H)-one	-1.69
447.287	C28H40O3||C28H40O3||C28H40O3||C28H40O3||C25H41FO4	[M+Na]+||[M+Na]+||[M+Na]+||[M+Na]+||[M+Na]+	LMST03020312||LMST01031155||LMST01160004||LMST01031090||LMST03020616	(22E,24E,26E)-1alpha,26b-dihydroxy-22,23,24,25,26,26a-hexadehydro-26a,26b-dihomo-27-norvitamin D3 / (22E,24E,26E)-1alpha,26b-dihydroxy-22,23,24,25,26,26a-hexadehydro-26a,26b-dihomo-27-norcholecalciferol||7beta,8beta-epoxy-(22E,24R)-24-methylcholesta-4,22-diene-3,6-dione||Minabeolide-3||Norselic acid C||2alpha-Fluoro-19-nor-22-oxa-1alpha,25-dihydroxyvitamin D3	1.11||1.11||1.11||1.11||-1.45
451.243	C23H31NO7	[M+NH4]+	LMFA13040123	icas#14	-1.1
453.168	C29H24O5	[M+H]+	LMPK12120473	Chamuvaritin	-4.25
453.25	C24H36O8	[M+H]+	LMFA03010228	Sarcoehrendin H	4.8
453.298	C22H45O7P||C27H42O4||C27H42O4||C27H42O4||C27H42O4||C27H42O4||C27H42O4||C27H42O4||C27H42O4||C27H42O4||C27H42O4||C27H42O4||C27H42O4||C27H42O4||C27H42O4||C27H42O4||C27H42O4||C27H42O4||C27H42O4||C27H42O4||C27H42O4||C27H42O4||C27H42O4||C27H42O4||C27H42O4||C27H42O4||C27H42O4||C27H42O4||C27H42O4||C27H42O4||C27H42O4||C27H42O4||C27H42O4||C29H40O4	[M+H]+||[M+Na]+||[M+Na]+||[M+Na]+||[M+Na]+||[M+Na]+||[M+Na]+||[M+Na]+||[M+Na]+||[M+Na]+||[M+Na]+||[M+Na]+||[M+Na]+||[M+Na]+||[M+Na]+||[M+Na]+||[M+Na]+||[M+Na]+||[M+Na]+||[M+Na]+||[M+Na]+||[M+Na]+||[M+Na]+||[M+Na]+||[M+Na]+||[M+Na]+||[M+Na]+||[M+Na]+||[M+Na]+||[M+Na]+||[M+Na]+||[M+Na]+||[M+Na]+||[M+H]+	LMGP10050034||LMST03020189||LMST03020190||LMST03020191||LMST03020192||LMST03020187||LMST03020188||LMST03020181||LMST03020182||LMST03020183||LMST03020184||LMST04030215||LMST03020668||LMST01010339||LMST03020185||LMST03020186||LMST04030133||LMST01010261||LMST01010120||LMST01010252||LMST04030149||LMST01080049||LMST01010341||LMST01080044||LMST01080014||LMST01080063||LMST01090001||LMST01080041||LMST010…	PA(19:0/0:0)||(22E)-(24R)-1alpha,24,25-trihydroxy-22,23-didehydrovitamin D3 / (22E)-(24R)-1alpha,24,25-trihydroxy-22,23-didehydrocholecalciferol||(22E)-(24S)-1alpha,24,25-trihydroxy-22,23-didehydrovitamin D3 / (22E)-(24S)-1alpha,24,25-trihydroxy-22,23-didehydrocholecalciferol||(22E)-(25R)-1alpha,25,26-trihydroxy-22,23-didehydrovitamin D3 / (22E)-(25R)-1alpha,25,26-trihydroxy-22,23-didehydrocholec…	0.55||0.63||0.63||0.63||0.63||0.63||0.63||0.63||0.63||0.63||0.63||0.63||0.63||0.63||0.63||0.63||0.63||0.63||0.63||0.63||0.63||0.63||0.63||0.63||0.63||0.63||0.63||0.63||0.63||0.63||0.63||0.63||0.63||-4.68
453.334	C23H49O6P||C28H46O3||C28H46O3||C28H46O3||C28H46O3||C28H46O3||C28H46O3||C28H46O3||C28H46O3||C28H46O3||C28H46O3||C28H46O3||C28H46O3||C28H46O3||C28H46O3||C28H46O3||C28H46O3||C28H46O3||C28H46O3||C28H46O3||C28H46O3||C28H46O3||C28H46O3||C28H46O3||C28H46O3||C28H46O3||C28H46O3||C28H46O3||C28H46O3||C28H46O3||C28H46O3||C28H46O3||C28H46O3||C28H46O3||C28H46O3||C28H46O3||C28H46O3||C28H46O3||C28H46O3||C28H46O3…	[M+H]+||[M+Na]+||[M+Na]+||[M+Na]+||[M+Na]+||[M+Na]+||[M+Na]+||[M+Na]+||[M+Na]+||[M+Na]+||[M+Na]+||[M+Na]+||[M+Na]+||[M+Na]+||[M+Na]+||[M+Na]+||[M+Na]+||[M+Na]+||[M+Na]+||[M+Na]+||[M+Na]+||[M+Na]+||[M+Na]+||[M+Na]+||[M+Na]+||[M+Na]+||[M+Na]+||[M+Na]+||[M+Na]+||[M+Na]+||[M+Na]+||[M+Na]+||[M+Na]+||[M+Na]+||[M+Na]+||[M+Na]+||[M+Na]+||[M+Na]+||[M+Na]+||[M+Na]+||[M+Na]+||[M+Na]+||[M+Na]+||[M+Na]+||[M+N…	LMGP10060003||LMST03020340||LMST03020341||LMST01031144||LMST03020342||LMST03020343||LMST03020367||LMST03020628||LMST03020629||LMST03020363||LMST03020364||LMST03020365||LMST03020345||LMST03020368||LMST03020366||LMST03020371||LMST03020347||LMST03020330||LMST03020346||LMST03020636||LMST01031068||LMST01031108||LMST01031067||LMST03020344||LMST03020339||LMST03020540||LMST03020351||LMST03020355||LMST030…	PA(O-20:0/0:0)||(1R)-25-hydroxy-1-(hydroxymethyl)vitamin D3 / (1R)-25-hydroxy-1-(hydroxymethyl)cholecalciferol||(1S)-25-hydroxy-1-(hydroxymethyl)vitamin D3 / (1S)-25-hydroxy-1-(hydroxymethyl)cholecalciferol||(22E,24R)-ergosta-5,22-dien-3beta,5alpha,6alpha-triol||(22R)-25-hydroxy-22-methoxyvitamin D3 / (22R)-25-hydroxy-22-methoxycholecalciferol||(22S)-25-hydroxy-22-methoxyvitamin D3 / (22S)-25-hyd…	0.63||0.71||0.71||0.71||0.71||0.71||0.71||0.71||0.71||0.71||0.71||0.71||0.71||0.71||0.71||0.71||0.71||0.71||0.71||0.71||0.71||0.71||0.71||0.71||0.71||0.71||0.71||0.71||0.71||0.71||0.71||0.71||0.71||0.71||0.71||0.71||0.71||0.71||0.71||0.71||0.71||0.71||0.71||0.71||0.71||0.71||-4.6||-4.6||-4.6||-4.6||-4.6||-4.6||-4.6
454.171	C21H24O10||C21H24O10||C21H24O10||C21H24O10||C21H24O10||C21H24O10||C21H24O10||C21H24O10||C21H24O10||C21H24O10||C21H24O10||C21H24O10||C21H24O10||C21H24O10||C21H24O10	[M+NH4]+||[M+NH4]+||[M+NH4]+||[M+NH4]+||[M+NH4]+||[M+NH4]+||[M+NH4]+||[M+NH4]+||[M+NH4]+||[M+NH4]+||[M+NH4]+||[M+NH4]+||[M+NH4]+||[M+NH4]+||[M+NH4]+	LMPK12020032||LMPK12020027||LMPK12020052||LMPK12020062||LMPK12120566||LMPK12020033||LMPK12020026||LMPK12020028||LMPK12020030||LMPK12120569||LMPK12120514||LMPK12120517||LMPK12120581||LMPK12120582||LMPK12120518	Afzelechin 4-O-beta-D-glucopyranosdie||Arthromerin B||Catechin 3-O-alpha-L-rhamnoside||Catechin 7-O-alpha-L-rhamnopyranoside||Coatline A||Ent-afzelechin-7-O-beta-D-glucopyranoside||Epiafzelechin 3-O-beta-D-allopyranoside||Epiafzelechin 3-O-beta-D-glucopyranoside||Epiafzelechin 5-O-beta-D-glucopyranoside||Licoagroside F||Nothofagin||Phloridzin||Pterosupin||Rocymosin B||Trilobatin	0.65||0.65||0.65||0.65||0.65||0.65||0.65||0.65||0.65||0.65||0.65||0.65||0.65||0.65||0.65
454.293	C21H44NO7P||C21H44NO7P||C21H44NO7P||C21H44NO7P||C21H44NO7P||C21H41O7P||C21H41O7P||C21H41O7P	[M+H]+||[M+H]+||[M+H]+||[M+H]+||[M+H]+||[M+NH4]+||[M+NH4]+||[M+NH4]+	LMGP02060010||LMGP02060012||LMGP01050001||LMGP02050036||LMGP02050002||LMGP10050014||LMGP10050008||LMGP10050045	1-(2-methoxy-13-methyl-6Z-tetradecenyl)-sn-glycero-3-phosphoethanolamine||1-(2-methoxy-6Z-pentadecenyl)-sn-glycero-3-phosphoethanolamine||PC(13:0/0:0)||PE(0:0/16:0)||PE(16:0/0:0)||PA(0:0/18:1(9Z))||PA(18:1(9Z)/0:0)||lysophosphatidic acid	0.41||0.41||0.41||0.41||0.41||0.41||0.41||0.41
455.208	C26H30O7||C26H30O7	[M+H]+||[M+H]+	LMST01130048||LMPK12140480	14-deoxy-15beta,16beta-epoxymelianthugenin||Leachianone D	3.46||3.46
455.296	C23H44O7||C23H44O7	[M+Na]+||[M+Na]+	LMFA13040046||LMFA13040070	bhas#30||bhos#30	-3.65||-3.65
455.313	C27H44O4||C27H44O4||C27H44O4||C27H44O4||C27H44O4||C27H44O4||C27H44O4||C27H44O4||C27H44O4||C27H44O4||C27H44O4||C27H44O4||C27H44O4||C27H44O4||C27H44O4||C27H44O4||C27H44O4||C27H44O4||C27H44O4||C27H44O4||C27H44O4||C27H44O4||C27H44O4||C27H44O4||C27H44O4||C27H44O4||C27H44O4||C27H44O4||C27H44O4||C27H44O4||C27H44O4||C27H44O4||C27H44O4||C27H44O4||C27H44O4||C27H44O4||C27H44O4||C27H44O4||C27H44O4||C27H44O4|…	[M+Na]+||[M+Na]+||[M+Na]+||[M+Na]+||[M+Na]+||[M+Na]+||[M+Na]+||[M+Na]+||[M+Na]+||[M+Na]+||[M+Na]+||[M+Na]+||[M+Na]+||[M+Na]+||[M+Na]+||[M+Na]+||[M+Na]+||[M+Na]+||[M+Na]+||[M+Na]+||[M+Na]+||[M+Na]+||[M+Na]+||[M+Na]+||[M+Na]+||[M+Na]+||[M+Na]+||[M+Na]+||[M+Na]+||[M+Na]+||[M+Na]+||[M+Na]+||[M+Na]+||[M+Na]+||[M+Na]+||[M+Na]+||[M+Na]+||[M+Na]+||[M+Na]+||[M+Na]+||[M+Na]+||[M+Na]+||[M+Na]+||[M+Na]+||[M+…	LMST03020290||LMST03020291||LMST03020388||LMST03020292||LMST03020298||LMST03020299||LMST03020294||LMST01080002||LMST03020296||LMST03020295||LMST03020277||LMST03020281||LMST03020278||LMST03020282||LMST03020287||LMST03020288||LMST03020289||LMST03020286||LMST03020285||LMST03020284||LMST03020283||LMST03020297||LMST03020300||LMST04030132||LMST04030143||LMST04030060||LMST04030059||LMST04030142||LMST010…	(20S)-1alpha,20,25-trihydroxyvitamin D3 / (20S)-1alpha,20,25-trihydroxycholecalciferol||(22R)-1alpha,22,25-trihydroxy-20-epivitamin D3 / (22R)-1alpha,22,25-trihydroxy-20-epicholecalciferol||(23R)-1alpha,23,25-trihydroxyvitamin D3 / (23R)-1alpha,23,25-trihydroxycholecalciferol||(23S)-1alpha,23,25-trihydroxyvitamin D3 / (23S)-1alpha,23,25-trihydroxycholecalciferol||(23S)-23,24,25-trihydroxyvitamin …	0.7||0.7||0.7||0.7||0.7||0.7||0.7||0.7||0.7||0.7||0.7||0.7||0.7||0.7||0.7||0.7||0.7||0.7||0.7||0.7||0.7||0.7||0.7||0.7||0.7||0.7||0.7||0.7||0.7||0.7||0.7||0.7||0.7||0.7||0.7||0.7||0.7||0.7||0.7||0.7||0.7||0.7||0.7||0.7||0.7||0.7||0.7||0.7||0.78||-4.59||-4.59
455.424	C32H54O	[M+H]+	LMST01040171	24R-Ethyl-26,26,27-trimethyl-3beta-hydroxycholesta-7,26-(30)-diene	-1.58
456.215	C23H31ClO6	[M+NH4]+	LMFA03120044	punaglandin 7	0.82
456.234	C19H38NO9P	[M+H]+	LMGP03050005	PS(13:0/0:0)	-4.59
457.126	C25H22O7||C25H22O7||C25H22O7||C25H22O7	[M+Na]+||[M+Na]+||[M+Na]+||[M+Na]+	LMPK12110939||LMPK12111514||LMPK12112693||LMPK12112594	Artobiloxanthone||Cycloartobiloxanthone||Haplopappin||Haplopappin A	1.08||1.08||1.08||1.08
457.147	C22H26O9||C22H26O9||C22H26O9||C22H26O9||C22H26O9||C22H26O9	[M+Na]+||[M+Na]+||[M+Na]+||[M+Na]+||[M+Na]+||[M+Na]+	LMPK12120447||LMPK12140640||LMPK12140688||LMPK12120351||LMPK12130057||LMPK12120400	4-O-Methyldavidioside||5,6,7,2,3,4,5-Heptamethoxyflavanone||5,6,7,8,3,4,5-Heptamethoxyflavanone||6-Hydroxy-2,3,4,5,2,3,4-heptamethoxychalcone||Neoraufuracin||beta-Hydroxy-2,3,4,5,2,4,5-heptamethoxychalcone	0.83||0.83||0.83||0.83||0.83||0.83
457.237	C23H37O7P	[M+H]+	LMGP10050033	PA(20:5(5Z,8Z,11Z,14Z,17Z)/0:0)	4.94
457.272	C23H37NO5S||C23H37NO5S||C23H37NO5S||C23H37NO5S||C26H33NO5||C26H33NO5	[M+NH4]+||[M+NH4]+||[M+NH4]+||[M+NH4]+||[M+NH4]+||[M+NH4]+	LMFA03020022||LMFA03020033||LMFA03020002||LMFA03020075||LMPR0103370005||LMPR0103370007	11-trans-LTE4||14,15-LTE4||LTE4||Leukotriene E4||Proversilin C||Proversilin D	-2.9||-2.9||-2.9||-2.9||4.47||4.47
457.275	C26H42O3S||C26H42O3S||C26H42O3S||C26H42O3S||C26H42O3S||C26H42O3S||C26H42O3S||C23H37NO5S||C23H37NO5S||C23H37NO5S||C23H37NO5S	[M+Na]+||[M+Na]+||[M+Na]+||[M+Na]+||[M+Na]+||[M+Na]+||[M+Na]+||[M+NH4]+||[M+NH4]+||[M+NH4]+||[M+NH4]+	LMST03020050||LMST03020052||LMST03020051||LMST03020054||LMST03020053||LMST03020055||LMST03020049||LMFA03020022||LMFA03020033||LMFA03020002||LMFA03020075	(5E)-(3S)-1alpha,25-dihydroxy-3-deoxy-3-thiavitamin D3 3-oxide / (5E)-(3S)-1alpha,25-dihydroxy-3-deoxy-3-thiacholecalciferol 3-oxide||(5Z)-(3S)-1alpha,25-dihydroxy-3-deoxy-3-thiavitamin D3 3-oxide / (5Z)-(3S)-1alpha,25-dihydroxy-3-deoxy-3-thiacholecalciferol 3-oxide||(5Z)-1alpha,25-dihydroxy-3-deoxy-3-thiavitamin D3 3-oxide / (5Z)-1alpha,25-dihydroxy-3-deoxy-3-thiacholecalciferol 3-oxide||1alpha,…	0.66||0.66||0.66||0.66||0.66||0.66||0.66||4.2||4.2||4.2||4.2
457.293	C26H42O5||C26H42O5||C26H42O5||C26H42O5||C26H42O5	[M+Na]+||[M+Na]+||[M+Na]+||[M+Na]+||[M+Na]+	LMST03020065||LMST03020066||LMST03020067||LMST03020068||LMST04030199	(24R)-1alpha,24,25-trihydroxy-22-oxavitamin D3 / (24R)-1alpha,24,25-trihydroxy-22-oxacholecalciferol||(24S)-1alpha,24,25-trihydroxy-22-oxavitamin D3 / (24S)-1alpha,24,25-trihydroxy-22-oxacholecalciferol||(25R)-1alpha,25,26-trihydroxy-22-oxavitamin D3 / (25R)-1alpha,25,26-trihydroxy-22-oxacholecalciferol||(25S)-1alpha,25,26-trihydroxy-22-oxavitamin D3 / (25S)-1alpha,25,26-trihydroxy-22-oxacholecal…	0.15||0.15||0.15||0.15||0.15
457.303	C20H42NO7P||C20H42NO7P||C20H42NO7P||C20H42NO7P	[M+NH4]+||[M+NH4]+||[M+NH4]+||[M+NH4]+	LMGP02060008||LMGP01050009||LMGP02050035||LMGP02050031	1-(2-methoxy-6Z-tetradecenyl)-sn-glycero-3-phosphoethanolamine||PC(12:0/0:0)||PE(0:0/15:0)||PE(15:0/0:0)	-2.55||-2.55||-2.55||-2.55
458.231	C23H33ClO6||C23H33ClO6	[M+NH4]+||[M+NH4]+	LMFA03120057||LMFA03120045	7-Acetoxy-7,8-dihydrochlorovulone II||punaglandin 8	0.87||0.87
459.248	C21H41O7P||C21H41O7P||C21H41O7P||C18H36NO9P||C23H39O7P||C23H39O7P	[M+Na]+||[M+Na]+||[M+Na]+||[M+NH4]+||[M+H]+||[M+H]+	LMGP10050014||LMGP10050008||LMGP10050045||LMGP03050008||LMGP10050013||LMGP10050039	PA(0:0/18:1(9Z))||PA(18:1(9Z)/0:0)||lysophosphatidic acid||PS(12:0/0:0)||PA(20:4(5Z,8Z,11Z,14Z)/0:0)||[(1R)-1-(hydroxymethyl)-2-phosphonooxy-ethyl] (5Z,8Z,11Z,14Z)-icosa-5,8,11,14-tetraenoate	0.38||0.38||0.38||3.9||-4.86||-4.86
461.264	C21H43O7P||C21H43O7P||C23H41O7P	[M+Na]+||[M+Na]+||[M+H]+	LMGP10050043||LMGP10050005||LMGP10050028	PA(0:0/18:0)||PA(18:0/0:0)||PA(20:3(8Z,11Z,14Z)/0:0)	0.4||0.4||-4.82
462.298	C23H41O6P||C28H41NO3||C28H41NO3	[M+NH4]+||[M+Na]+||[M+Na]+	LMGP10060002||LMFA08020084||LMFA08020154	sn-3-O-(geranylgeranyl)glycerol 1-phosphate||N-arachidonoyl dopamine||N-arachidonoyl vanillylamine	0.4||0.47||0.47
463.083	C18H34Br2O2||C20H32Br2O2	[M+Na]+||[M+H]+	LMFA01090084||LMPR0104520001	9,10-dibromo-stearic acid||Iriediol	1.99||-3.2
463.158	C23H26O10||C23H26O10||C23H26O10||C23H26O10||C23H26O10||C23H26O10||C23H26O10	[M+H]+||[M+H]+||[M+H]+||[M+H]+||[M+H]+||[M+H]+||[M+H]+	LMPK12120315||LMPK12111506||LMPK12140652||LMPK12140232||LMPK12113370||LMPK12070036||LMPK12113386	4,2-Dihydroxy-4,6-dimethoxychalcone 4-glucoside||Agehoustin A||Andrographidin A||Cyrtopterin||Exoticin||Methylnissolin 3-O-glucoside||Purpurascenin	-3.95||-3.95||-3.95||-3.95||-3.95||-3.95||-3.95
463.22	C20H32NO8P	[M+NH4]+	LMGP01011235	PC(6:2(2E,4E)/6:2(2E,4E))	-1.52
464.313	C28H43NO3	[M+Na]+	LMFA08020272	Dihomo-gamma-linolenoyl dopamine	-0.22
465.235	C24H43BrO2	[M+Na]+	LMFA01090102	6-bromo-tetracosa-5E,9Z-dienoic acid	3.36
465.259	C24H33NO7||C24H33NO7	[M+NH4]+||[M+NH4]+	LMFA13040125||LMFA13040137	icas#10||icos#10	-1.26||-1.26
465.3	C23H45O7P||C28H42O4||C28H42O4	[M+H]+||[M+Na]+||[M+Na]+	LMGP10050026||LMST03020315||LMST03020591	PA(20:1(11Z)/0:0)||(22S)-1alpha,22,25-trihydroxy-23,24-tetradehydro-24a-homo-20-epivitamin D3 / (22S)-1alpha,22,25-trihydroxy-23,24-tetradehydro-24a-homo-20-epicholecalciferol||1alpha-hydroxy-18-(4-hydroxy-4-methyl-2-pentynyloxy)-23,24,25,26,27-pentanorvitamin D3 / 1alpha-hydroxy-18-(4-hydroxy-4-methyl-2-pentynyloxy)-23,24,25,26,27-pentanorcholecalciferol	4.76||4.84||4.84
465.334	C29H46O3||C29H46O3||C29H46O3||C29H46O3||C29H46O3||C29H46O3||C29H46O3||C29H46O3||C29H46O3||C29H46O3||C29H46O3||C29H46O3||C29H46O3||C29H46O3||C31H44O3	[M+Na]+||[M+Na]+||[M+Na]+||[M+Na]+||[M+Na]+||[M+Na]+||[M+Na]+||[M+Na]+||[M+Na]+||[M+Na]+||[M+Na]+||[M+Na]+||[M+Na]+||[M+Na]+||[M+H]+	LMST03020406||LMST03020595||LMST03020596||LMST03020404||LMST03020405||LMST03020407||LMST03010059||LMST03020408||LMST03020624||LMST01010385||LMST01010150||LMST01010388||LMST01040194||LMST01031111||LMST03020479	(22E)-1alpha,25-dihydroxy-26,27-dimethyl-22,23-didehydrovitamin D3 / (22E)-1alpha,25-dihydroxy-26,27-dimethyl-22,23-didehydrocholecalciferol||(24E)-1alpha,25-dihydroxy-24,24a-didehydro-24a,24b-dihomovitamin D3 /(24E)-1alpha,25-dihydroxy-24,24a-didehydro-24a,24b-dihomocholecalciferol||(24aE)-1alpha,25-dihydroxy-24a,24b-didehydro-24a,24b-dihomovitamin D3 /(24aE)-1alpha,25-dihydroxy-24a,24b-didehydr…	0.34||0.34||0.34||0.34||0.34||0.34||0.34||0.34||0.34||0.34||0.34||0.34||0.34||0.34||-4.83
466.242	C24H32O8||C24H32O8||C24H32O8||C24H32O8||C24H32O8||C24H32O8	[M+NH4]+||[M+NH4]+||[M+NH4]+||[M+NH4]+||[M+NH4]+||[M+NH4]+	LMST05010057||LMST05050028||LMST05010058||LMST05010026||LMST05010007||LMST05010025	17-alpha-estradiol-3-glucuronide||17-beta-estradiol glucuronide||17-beta-estradiol-3-glucuronide||17alpha-estradiol 3-glucosiduronic acid||17beta-Estradiol 3-(beta-D-glucuronide)||17beta-estradiol 17-glucosiduronic acid	-3.91||-3.91||-3.91||-3.91||-3.91||-3.91
466.887	C15H17Br3O2	[M+H]+	LMPK02000056	Katsuurenyne B	4.88
467.018	C19H26Br2O2	[M+Na]+	LMFA01090090	Methyl 18,18-dibromo-17-octadecen-5,7-diynoate	-2.43
467.238	C26H36O6	[M+Na]+	LMST01130023	Bufotalin	-4.93
467.253	C23H41O6P||C26H43BrO2	[M+Na]+||[M+H]+	LMGP10060002||LMFA01090105	sn-3-O-(geranylgeranyl)glycerol 1-phosphate||6-Bromo-5E,9Z,13Z,24Z-heptacosatetraenoic acid	0.3||3.25
467.35	C29H48O3||C29H48O3||C29H48O3||C29H48O3||C29H48O3||C29H48O3||C29H48O3||C29H48O3||C26H43NO5||C26H43NO5||C26H43NO5||C26H43NO5||C31H46O3||C31H46O3	[M+Na]+||[M+Na]+||[M+Na]+||[M+Na]+||[M+Na]+||[M+Na]+||[M+Na]+||[M+Na]+||[M+NH4]+||[M+NH4]+||[M+NH4]+||[M+NH4]+||[M+H]+||[M+H]+	LMST03020419||LMST03020422||LMST03020421||LMST03020420||LMST01010189||LMST01010175||LMST01010227||LMST01031087||LMST05030003||LMST05030008||LMST05030016||LMST05030006||LMST03020480||LMPR02030031	11alpha-ethyl-1alpha,25-dihydroxyvitamin D3 / 11alpha-ethyl-1alpha,25-dihydroxycholecalciferol||1alpha,25-dihydroxy-24a,24b-dihomo-20-epivitamin D3 / 1alpha,25-dihydroxy-24a,24b-dihomo-20-epicholecalciferol||1alpha,25-dihydroxy-24a,24b-dihomovitamin D3 / 1alpha,25-dihydroxy-24a,24b-dihomocholecalciferol||1alpha,25-dihydroxy-26,27-dimethylvitamin D3 / 1alpha,25-dihydroxy-26,27-dimethylcholecalcife…	0.68||0.68||0.68||0.68||0.68||0.68||0.68||0.68||4.15||4.15||4.15||4.15||-4.46||-4.46
468.221	C23H30O9	[M+NH4]+	LMPR0104320002	Neoglabrescin A	-4.89
468.309	C22H46NO7P||C22H46NO7P||C22H46NO7P||C22H46NO7P||C22H46NO7P||C22H46NO7P||C22H43O7P||C27H43NO4||C27H43NO4||C29H41NO4	[M+H]+||[M+H]+||[M+H]+||[M+H]+||[M+H]+||[M+H]+||[M+NH4]+||[M+Na]+||[M+Na]+||[M+H]+	LMGP02060018||LMGP02060017||LMGP01050073||LMGP01050012||LMGP01020009||LMGP02050030||LMGP10050025||LMST03010007||LMFA08020099||LMFA08020076	1-(2-methoxy-5Z-hexadecenyl)-sn-glycero-3-phosphoethanolamine||1-(2-methoxy-6Z-hexadecenyl)-sn-glycero-3-phosphoethanolamine||PC(0:0/14:0)||PC(14:0/0:0)||PC(O-12:0/2:0)||PE(17:0/0:0)||PA(19:1(9Z)/0:0)||1alpha,25-dihydroxy-24-oxo-23-azavitamin D2 / 1alpha,25-dihydroxy-24-oxo-23-azaergocalciferol||N-oleoyl tyrosine||N-arachidonoyl tyrosine	0.13||0.13||0.13||0.13||0.13||0.13||0.13||0.2||0.2||-4.93
470.144	C24H20O9||C24H20O9||C24H20O9||C24H20O9||C24H20O9	[M+NH4]+||[M+NH4]+||[M+NH4]+||[M+NH4]+||[M+NH4]+	LMPK12020083||LMPK12020084||LMPK12020085||LMPK12020086||LMPK12020117	9,10-Dihydro-10-(3,4-dihydroxyphenyl)-pyrano[2,3-h]catechin-8-one||Cinchonain Ib||Cinchonain Ic||Cinchonain Id||Epigallocatechin 3-O-p-coumarate	-1.28||-1.28||-1.28||-1.28||-1.28
470.345	C27H42F2O3||C27H42F2O3||C27H42F2O3||C27H42F2O3	[M+NH4]+||[M+NH4]+||[M+NH4]+||[M+NH4]+	LMST03020143||LMST03020144||LMST03020145||LMST03020142	(5Z)-4,4-difluoro-1alpha,25-dihydroxyvitamin D3 / (5Z)-4,4-difluoro-1alpha,25-dihydroxycholecalciferol||23,23-difluoro-1alpha,25-dihydroxyvitamin D3 / 23,23-difluoro-1alpha,25-dihydroxycholecalciferol||24,24-difluoro-1alpha,25-dihydroxyvitamin D3 / 24,24-difluoro-1alpha,25-dihydroxycholecalciferol||4,4-difluoro-1alpha,25-dihydroxyvitamin D3 / 4,4-difluoro-1alpha,25-dihydroxycholecalciferol	2.61||2.61||2.61||2.61
471.163	C23H28O9||C23H28O9||C25H26O9	[M+Na]+||[M+Na]+||[M+H]+	LMPK12120352||LMPK12020272||LMPK12113326	2,3,4,5,2,3,4,6-Octamethoxychalcone||Dichotosin||2-(1,3-Benzodioxol-5-yl)-3,5,6,8-tetramethoxy-7-[(3-methyl-2-butenyl)oxy]-4H-1-benzopyran-4-one	0.9||0.9||-4.21
471.176	C27H28O6	[M+Na]+	LMPK12160024	Lonchocarpenin	-3.64
471.29	C27H44O3S||C27H44O3S||C27H44O3S||C27H44O3S	[M+Na]+||[M+Na]+||[M+Na]+||[M+Na]+	LMST03020250||LMST03020251||LMST03020264||LMST03020263	(6R)-vitamin D3 6,19-sulfur dioxide adduct / (6R)-cholecalciferol 6,19-sulfur dioxide adduct||(6S)-vitamin D3 6,19-sulfur dioxide adduct / (6S)-cholecalciferol 6,19-sulfur dioxide adduct||1alpha,25-dihydroxy-24a-homo-22-thia-20-epivitamin D3 / 1alpha,25-dihydroxy-24a-homo-22-thia-20-epicholecalciferol||1alpha,25-dihydroxy-24a-homo-22-thiavitamin D3 / 1alpha,25-dihydroxy-24a-homo-22-thiacholecalci…	-0.32||-0.32||-0.32||-0.32
471.308	C22H47O8P||C27H44O5||C27H44O5||C27H44O5||C27H44O5||C27H44O5||C27H44O5||C27H44O5||C27H44O5||C27H44O5||C27H44O5||C27H44O5||C27H44O5||C27H44O5||C27H44O5||C27H44O5||C27H44O5||C27H44O5||C27H44O5||C27H44O5||C27H44O5||C27H44O5||C27H44O5||C27H44O5||C27H44O5||C27H44O5||C27H44O5||C27H44O5||C27H44O5||C27H44O5||C27H41F3O3||C27H41F3O3||C29H42O5	[M+H]+||[M+Na]+||[M+Na]+||[M+Na]+||[M+Na]+||[M+Na]+||[M+Na]+||[M+Na]+||[M+Na]+||[M+Na]+||[M+Na]+||[M+Na]+||[M+Na]+||[M+Na]+||[M+Na]+||[M+Na]+||[M+Na]+||[M+Na]+||[M+Na]+||[M+Na]+||[M+Na]+||[M+Na]+||[M+Na]+||[M+Na]+||[M+Na]+||[M+Na]+||[M+Na]+||[M+Na]+||[M+Na]+||[M+Na]+||[M+H]+||[M+H]+||[M+H]+	LMGP04060003||LMST03020306||LMST03020301||LMST03020302||LMST03020674||LMST01010182||LMST01010187||LMST04030052||LMST04030064||LMST04030201||LMST04030065||LMST04030186||LMST04030129||LMST04030051||LMST04030050||LMST04030049||LMST01080015||LMST01080034||LMST01080004||LMST01080028||LMST01080046||LMST01080073||LMST01080029||LMST01080022||LMST01080052||LMST01080036||LMST01080021||LMST01080001||LMST010…	PG(O-16:0/0:0)||(23S,25R)-1alpha,23,25,26-tetrahydroxyvitamin D3 / (23S,25R)-1alpha,23,25,26-tetrahydroxycholecalciferol||(24R)-6,19-epidioxy-1alpha,24-dihydroxy-6,19-dihydrovitamin D3 / (24R)-6,19-epidioxy-1alpha,24-di hydroxy-6,19-dihydrocholecalciferol||(6R)-6,19-epidioxy-1alpha,25-dihydroxy-6,19-dihydrovitamin D3 / (6R)-6,19-epidioxy-1alpha,25-dihydroxy-6,19-dihydrocholecalciferol||1alpha,23R…	0.38||0.45||0.45||0.45||0.45||0.45||0.45||0.45||0.45||0.45||0.45||0.45||0.45||0.45||0.45||0.45||0.45||0.45||0.45||0.45||0.45||0.45||0.45||0.45||0.45||0.45||0.45||0.45||0.45||0.45||0.54||0.54||-4.65
471.349	C30H46O4||C30H46O4||C30H46O4||C30H46O4||C30H46O4||C30H46O4||C30H46O4||C30H46O4||C30H46O4||C30H46O4||C30H46O4||C30H46O4||C30H46O4	[M+H]+||[M+H]+||[M+H]+||[M+H]+||[M+H]+||[M+H]+||[M+H]+||[M+H]+||[M+H]+||[M+H]+||[M+H]+||[M+H]+||[M+H]+	LMST03020454||LMST03020452||LMST03020455||LMST03020456||LMST03020453||LMPR0106180008||LMPR0106150026||LMST03020592||LMPR0106150011||LMPR0106150014||LMST01031112||LMPR0106180018||LMPR0106150010	(22R)-1alpha,22,25-trihydroxy-26,27-dimethyl-23,24-tetradehydro-24a-homo-20-epivitamin D3 / (22R)-1alpha,22,25-trihydroxy-26,27-dimethyl-23,24-tetradehydro-24a-homo-20-epicholecalciferol||(22R)-1alpha,25-dihydroxy-22-methoxy-26,27-dimethyl-23,23,24,24-tetradehydrovitamin D3 / (22R)-1alpha,25-dihydroxy-22-methoxy-26,27-dimethyl-23,23,24,24-tetradehydrocholecalciferol||(22S)-1alpha,22,25-trihydroxy…	3.44||3.44||3.44||3.44||3.44||3.44||3.44||3.44||3.44||3.44||3.44||3.44||3.44
472.232	C26H30O7||C26H30O7	[M+NH4]+||[M+NH4]+	LMST01130048||LMPK12140480	14-deoxy-15beta,16beta-epoxymelianthugenin||Leachianone D	-2.91||-2.91
472.303	C26H43NO5||C26H43NO5||C26H43NO5||C26H43NO5||C28H38O5||C28H38O5	[M+Na]+||[M+Na]+||[M+Na]+||[M+Na]+||[M+NH4]+||[M+NH4]+	LMST05030003||LMST05030008||LMST05030016||LMST05030006||LMST01160023||LMST01160006	Chenodeoxyglycocholate||Glycochenodeoxycholic acid||Glycoursodeoxycholic acid||glycodeoxycholic acid||Exodeconolide F||Minabeolide-5	0.1||0.1||0.1||0.1||-4.99||-4.99
473.225	C18H34NO10P	[M+NH4]+	LMGP03010020	PS(6:0/6:0)	-1.37
478.013	C16H12O12S2||C16H12O12S2	[M+NH4]+||[M+NH4]+	LMPK12111173||LMPK12110827	Hispidulin 7,4-disulfate||Luteolin 4-methyl ether 7,3-disulfate	3.9||3.9
478.281	C26H36O7	[M+NH4]+	LMST01130022	5beta-hydroxybufotalin	1.59
478.293	C23H44NO7P||C23H44NO7P||C23H41O7P||C28H41NO4||C28H41NO4||C30H36O4||C30H36O4||C30H36O4||C30H36O4	[M+H]+||[M+H]+||[M+NH4]+||[M+Na]+||[M+Na]+||[M+NH4]+||[M+NH4]+||[M+NH4]+||[M+NH4]+	LMGP02050041||LMGP02050011||LMGP10050028||LMFA08020151||LMFA08020152||LMPK12020242||LMPK12120412||LMPK12120050||LMPK12140034	PE(0:0/18:2(9Z,12Z))||PE(18:2(9Z,12Z)/0:0)||PA(20:3(8Z,11Z,14Z)/0:0)||15-HETE-DA||15-HETE-VA||Kazinol H||Munchiwarin||Sophoradin||Sophoranone	0.4||0.4||0.41||0.48||0.48||-4.55||-4.55||-4.55||-4.55
478.329	C24H48NO6P||C29H45NO3	[M+H]+||[M+Na]+	LMGP02070003||LMST03020681	PE(P-19:1(12Z)/0:0)||Ecalcidene	0.35||0.43
479.275	C25H35NO7||C25H35NO7||C28H40O5	[M+NH4]+||[M+NH4]+||[M+Na]+	LMFA13040122||LMFA13040136||LMST01160008	icas#16||icos#16||Minabeolide-7	-0.98||-0.98||-4.36
480.309	C23H46NO7P||C23H46NO7P||C23H46NO7P||C23H46NO7P||C23H46NO7P||C23H43O7P||C30H38O4||C30H38O4||C30H38O4	[M+H]+||[M+H]+||[M+H]+||[M+H]+||[M+H]+||[M+NH4]+||[M+NH4]+||[M+NH4]+||[M+NH4]+	LMGP01050125||LMGP02050039||LMGP02050040||LMGP02050064||LMGP02050004||LMGP10050027||LMPK12120593||LMPK12020237||LMPK12020238	PC(15:1(9Z)/0:0)||PE(0:0/18:1(11Z))||PE(0:0/18:1(9Z))||PE(18:1(11Z)/0:0)||PE(18:1(9Z)/0:0)||PA(20:2(11Z,14Z)/0:0)||Helilupolone||Kazinol E||Kazinol Q	0.38||0.38||0.38||0.38||0.38||0.39||-4.55||-4.55||-4.55
481.273	C25H37NO5S||C25H37NO5S	[M+NH4]+||[M+NH4]+	LMFA04050007||LMFA04040006	MCTR3||PCTR3	-0.51||-0.51
481.295	C23H45O8P	[M+H]+	LMGP10010022	PA(10:0/10:0)	4.2
482.324	C23H48NO7P||C23H48NO7P||C23H48NO7P||C23H48NO7P||C23H45O7P	[M+H]+||[M+H]+||[M+H]+||[M+H]+||[M+NH4]+	LMGP02060019||LMGP01050016||LMGP02050038||LMGP02050001||LMGP10050026	1-(2-methoxy-6Z-heptadecenyl)-sn-glycero-3-phosphoethanolamine||PC(15:0/0:0)||PE(0:0/18:0)||PE(18:0/0:0)||PA(20:1(11Z)/0:0)	0.4||0.4||0.4||0.4||0.41
483.248	C23H41O7P||C30H36O4||C30H36O4||C30H36O4||C30H36O4||C25H39O7P	[M+Na]+||[M+Na]+||[M+Na]+||[M+Na]+||[M+Na]+||[M+H]+	LMGP10050028||LMPK12020242||LMPK12120412||LMPK12120050||LMPK12140034||LMGP10050019	PA(20:3(8Z,11Z,14Z)/0:0)||Kazinol H||Munchiwarin||Sophoradin||Sophoranone||PA(22:6(4Z,7Z,10Z,13Z,16Z,19Z)/0:0)	0.55||-4.35||-4.35||-4.35||-4.35||-4.43
484.325	C24H47NO7||C24H47NO7	[M+Na]+||[M+Na]+	LMSP05010031||LMSP07000001	Glucosyl sphingosine||Psychosine	0.35||0.35
484.361	C28H44F2O3||C27H46O6||C27H46O6||C27H46O6||C27H46O6||C27H46O6||C27H46O6||C27H46O6||C27H46O6||C27H46O6||C27H46O6||C27H46O6||C27H46O6||C27H46O6||C27H46O6||C27H46O6||C27H46O6||C27H46O6||C27H46O6||C27H46O6||C27H46O6||C27H46O6||C27H46O6	[M+NH4]+||[M+NH4]+||[M+NH4]+||[M+NH4]+||[M+NH4]+||[M+NH4]+||[M+NH4]+||[M+NH4]+||[M+NH4]+||[M+NH4]+||[M+NH4]+||[M+NH4]+||[M+NH4]+||[M+NH4]+||[M+NH4]+||[M+NH4]+||[M+NH4]+||[M+NH4]+||[M+NH4]+||[M+NH4]+||[M+NH4]+||[M+NH4]+||[M+NH4]+	LMST03020316||LMST04030189||LMST04030195||LMST04030197||LMST04030190||LMST04030194||LMST04030196||LMST04030047||LMST04030042||LMST04030071||LMST04030210||LMST04030043||LMST04030193||LMST04030045||LMST04030044||LMST04030073||LMST04030198||LMST04030185||LMST04030207||LMST04030208||LMST04030209||LMST04030184||LMST04030067	24,24-difluoro-1alpha,25-dihydroxy-24a-homovitamin D3 / 24,24-difluoro-1alpha,25-dihydroxy-24a-homocholecalciferol||(25R)-1beta,3alpha,7alpha,12alpha-tetrahydroxy-5beta-cholestan-26-oic acid||(25R)-3alpha,7alpha,12alpha,24R-tetrahydroxy-5beta-cholestan-26-oic acid||(25R)-3alpha,7alpha,12alpha,24S-tetrahydroxy-5beta-cholestan-26-oic acid||(25S)-2beta,3alpha,7alpha,12alpha-tetrahydroxy-5beta-choles…	2.47||-4.94||-4.94||-4.94||-4.94||-4.94||-4.94||-4.94||-4.94||-4.94||-4.94||-4.94||-4.94||-4.94||-4.94||-4.94||-4.94||-4.94||-4.94||-4.94||-4.94||-4.94||-4.94
484.943	C15H10O13S2||C15H10O13S2||C15H10O13S2||C15H10O13S2||C15H10O13S2	[M+Na]+||[M+Na]+||[M+Na]+||[M+Na]+||[M+Na]+	LMPK12111253||LMPK12112308||LMPK12112309||LMPK12112307||LMPK12110849	6-Hydroxyluteolin 6,7-disulfate||Quercetin 3,3-di-O-sulfate||Quercetin 3,4-di-O-sulfate||Quercetin 3,7-di-O-sulfate||Tricetin 7,3-disulfate	-4.96||-4.96||-4.96||-4.96||-4.96
485.158	C27H26O7	[M+Na]+	LMPK12050325	Euchrenone b3	1.17
486.161	C21H24O12||C21H24O12||C21H24O12	[M+NH4]+||[M+NH4]+||[M+NH4]+	LMPK12020199||LMPK12020200||LMPK12020206	Catechin-4-ol 3-O-beta-D-galactopyranoside||Catechin-4-ol 3-O-beta-D-glycopyranoside||Leucodelphinidin 3-O-alpha-L-rhamnopyranoside	0.73||0.73||0.73
489.115	C25H22O9||C25H22O9||C25H22O9||C25H22O9||C25H22O9	[M+Na]+||[M+Na]+||[M+Na]+||[M+Na]+||[M+Na]+	LMPK12140416||LMPK12140417||LMPK12140414||LMPK12140415||LMPK12140696	Neosilyhermin A||Neosilyhermin B||Silandrin||Silyhermin||Silymonin	-1.62||-1.62||-1.62||-1.62||-1.62
489.152	C26H26O8	[M+Na]+	LMPK12110185	Polystachin (flavone)	0.1
489.319	C27H46O6||C27H46O6||C27H46O6||C27H46O6||C27H46O6||C27H46O6||C27H46O6||C27H46O6||C27H46O6||C27H46O6||C27H46O6||C27H46O6||C27H46O6||C27H46O6||C27H46O6||C27H46O6||C27H46O6||C27H46O6||C27H46O6||C27H46O6||C27H46O6||C27H46O6	[M+Na]+||[M+Na]+||[M+Na]+||[M+Na]+||[M+Na]+||[M+Na]+||[M+Na]+||[M+Na]+||[M+Na]+||[M+Na]+||[M+Na]+||[M+Na]+||[M+Na]+||[M+Na]+||[M+Na]+||[M+Na]+||[M+Na]+||[M+Na]+||[M+Na]+||[M+Na]+||[M+Na]+||[M+Na]+	LMST04030189||LMST04030195||LMST04030197||LMST04030190||LMST04030194||LMST04030196||LMST04030047||LMST04030042||LMST04030071||LMST04030210||LMST04030043||LMST04030193||LMST04030045||LMST04030044||LMST04030073||LMST04030198||LMST04030185||LMST04030207||LMST04030208||LMST04030209||LMST04030184||LMST04030067	(25R)-1beta,3alpha,7alpha,12alpha-tetrahydroxy-5beta-cholestan-26-oic acid||(25R)-3alpha,7alpha,12alpha,24R-tetrahydroxy-5beta-cholestan-26-oic acid||(25R)-3alpha,7alpha,12alpha,24S-tetrahydroxy-5beta-cholestan-26-oic acid||(25S)-2beta,3alpha,7alpha,12alpha-tetrahydroxy-5beta-cholestan-26-oic acid||(25S)-3alpha,7alpha,12alpha,24R-tetrahydroxy-5beta-cholestan-26-oic acid||(25S)-3alpha,7alpha,12alp…	0.44||0.44||0.44||0.44||0.44||0.44||0.44||0.44||0.44||0.44||0.44||0.44||0.44||0.44||0.44||0.44||0.44||0.44||0.44||0.44||0.44||0.44
490.291	C22H46NO7P||C22H46NO7P||C22H46NO7P||C22H46NO7P||C22H46NO7P||C22H46NO7P||C29H41NO4||C24H41O7P	[M+Na]+||[M+Na]+||[M+Na]+||[M+Na]+||[M+Na]+||[M+Na]+||[M+Na]+||[M+NH4]+	LMGP02060018||LMGP02060017||LMGP01050073||LMGP01050012||LMGP01020009||LMGP02050030||LMFA08020076||LMGP10050003	1-(2-methoxy-5Z-hexadecenyl)-sn-glycero-3-phosphoethanolamine||1-(2-methoxy-6Z-hexadecenyl)-sn-glycero-3-phosphoethanolamine||PC(0:0/14:0)||PC(14:0/0:0)||PC(O-12:0/2:0)||PE(17:0/0:0)||N-arachidonoyl tyrosine||PA(21:4(6Z,9Z,12Z,15Z)/0:0)	0.48||0.48||0.48||0.48||0.48||0.48||-4.36||-4.43
492.126	C23H23O12||C23H23O12||C23H23O12	[M+H]+||[M+H]+||[M+H]+	LMPK12010131||LMPK12010109||LMPK12010132	Cyanidin 3-(4-acetylglucoside)||Cyanidin 3-(6-acetylgalactoside)||Cyanidin 3-(6-acetylglucoside)	-0.3||-0.3||-0.3
493.254	C21H43O9P||C28H38O6||C28H38O6||C28H38O6||C28H38O6	[M+Na]+||[M+Na]+||[M+Na]+||[M+Na]+||[M+Na]+	LMGP04050034||LMST01160017||LMST01160018||LMST01160019||LMST01160020	PG(15:0/0:0)||Withaferin A||Withanolide||Withanolide A||Withanolide D	0.45||-4.35||-4.35||-4.35||-4.35
493.291	C26H37NO7||C26H37NO7||C22H47O8P||C27H41F3O3||C27H41F3O3||C29H42O5	[M+NH4]+||[M+NH4]+||[M+Na]+||[M+Na]+||[M+Na]+||[M+Na]+	LMFA13040119||LMFA13040133||LMGP04060003||LMST03020132||LMST03020133||LMST01160009	icas#18||icos#18||PG(O-16:0/0:0)||(25R)-26,26,26-trifluoro-1alpha,25-dihydroxyvitamin D3 / (25R)-26,26,26-trifluoro-1alpha,25-dihydroxycholecalciferol||(25S)-26,26,26-trifluoro-1alpha,25-dihydroxyvitamin D3 / (25S)-26,26,26-trifluoro-1alpha,25-dihydroxycholecalciferol||Minabeolide-8	-0.65||-0.65||0.87||1.02||1.02||-3.93
493.331	C25H49O7P||C30H46O4||C30H46O4||C30H46O4||C30H46O4||C30H46O4||C30H46O4||C30H46O4||C30H46O4||C30H46O4||C30H46O4||C30H46O4||C30H46O4||C30H46O4	[M+H]+||[M+Na]+||[M+Na]+||[M+Na]+||[M+Na]+||[M+Na]+||[M+Na]+||[M+Na]+||[M+Na]+||[M+Na]+||[M+Na]+||[M+Na]+||[M+Na]+||[M+Na]+	LMGP10050029||LMST03020454||LMST03020452||LMST03020455||LMST03020456||LMST03020453||LMPR0106180008||LMPR0106150026||LMST03020592||LMPR0106150011||LMPR0106150014||LMST01031112||LMPR0106180018||LMPR0106150010	PA(22:1(11Z)/0:0)||(22R)-1alpha,22,25-trihydroxy-26,27-dimethyl-23,24-tetradehydro-24a-homo-20-epivitamin D3 / (22R)-1alpha,22,25-trihydroxy-26,27-dimethyl-23,24-tetradehydro-24a-homo-20-epicholecalciferol||(22R)-1alpha,25-dihydroxy-22-methoxy-26,27-dimethyl-23,23,24,24-tetradehydrovitamin D3 / (22R)-1alpha,25-dihydroxy-22-methoxy-26,27-dimethyl-23,23,24,24-tetradehydrocholecalciferol||(22S)-1alp…	3.99||4.06||4.06||4.06||4.06||4.06||4.06||4.06||4.06||4.06||4.06||4.06||4.06||4.06
494.257	C26H39NO6S	[M+H]+	LMPK04000040	Epothilone A	0.69
494.324	C24H48NO7P||C24H48NO7P||C24H48NO7P||C29H45NO4||C31H40O4	[M+H]+||[M+H]+||[M+H]+||[M+Na]+||[M+NH4]+	LMGP01050021||LMGP01050022||LMGP02050019||LMFA07070055||LMPK12160053	PC(16:1(9E)/0:0)||PC(16:1(9Z)/0:0)||PE(19:1(9Z)/0:0)||Cervonyl carnitine||4-O-alpha-Cadinylangolensin	0.4||0.4||0.4||0.48||-4.38
495.187	C24H30O11	[M+H]+	LMPR0102070010	Harpagoside	0.84
495.249	C24H41O7P	[M+Na]+	LMGP10050003	PA(21:4(6Z,9Z,12Z,15Z)/0:0)	0.94
497.324	C29H46O5||C29H46O5||C24H49O8P	[M+Na]+||[M+Na]+||[M+H]+	LMST01031102||LMST03020414||LMGP04070002	11-acetoxy-3beta,6alpha-dihydroxy-24-methyl-27-nor-9,11-seco-5alpha-cholesta-7,22E-dien-9-one.||18-acetoxy-1alpha,25-dihydroxyvitamin D3 / 18-acetoxy-1alpha,25-dihydroxycholecalciferol||PG(P-18:0/0:0)	-0.02||-0.02||-0.1
497.36	C30H50O4||C30H50O4||C30H50O4||C30H50O4||C30H50O4||C30H50O4||C30H50O4||C30H50O4||C30H50O4||C30H50O4||C30H50O4||C30H50O4	[M+Na]+||[M+Na]+||[M+Na]+||[M+Na]+||[M+Na]+||[M+Na]+||[M+Na]+||[M+Na]+||[M+Na]+||[M+Na]+||[M+Na]+||[M+Na]+	LMST03020472||LMST03020474||LMST03020476||LMST03020626||LMST03020473||LMST03020469||LMST03020587||LMST03020468||LMST03020470||LMST03020471||LMST01040186||LMST01040187	(20S)-1alpha,25-dihydroxy-20-methoxy-26,27-dimethylvitamin D3 / (20S)-1alpha,25-dihydroxy-20-methoxy-26,27-dimethylcholecalciferol||(22R)-1alpha,22,25-trihydroxy-26,27-dimethyl-24a-homo-20-epivitamin D3 / (22R)-1alpha,22,25-trihydroxy-26,27-dimethyl-24a-homo-20-epicholecalciferol||(22S)-1alpha,22,25-trihydroxy-26,27-dimethyl-24a-homovitamin D3 / (22S)-1alpha,22,25-trihydroxy-26,27-dimethyl-24a-ho…	0.18||0.18||0.18||0.18||0.18||0.18||0.18||0.18||0.18||0.18||0.18||0.18
498.124	C21H20O13||C21H20O13||C21H20O13||C21H20O13||C21H20O13||C21H20O13||C21H20O13||C21H20O13||C21H20O13||C21H20O13||C21H20O13||C21H20O13||C21H20O13||C21H20O13||C21H20O13	[M+NH4]+||[M+NH4]+||[M+NH4]+||[M+NH4]+||[M+NH4]+||[M+NH4]+||[M+NH4]+||[M+NH4]+||[M+NH4]+||[M+NH4]+||[M+NH4]+||[M+NH4]+||[M+NH4]+||[M+NH4]+||[M+NH4]+	LMPK12112510||LMPK12111261||LMPK12113174||LMPK12113180||LMPK12113196||LMPK12113198||LMPK12112412||LMPK12112420||LMPK12112440||LMPK12112438||LMPK12112956||LMPK12112906||LMPK12112890||LMPK12110116||LMPK12111467	3,5,7,2,3,4-Hexahydroxyflavone 3-glucoside||6-Hydroxytricetin 5-glucoside||Gossypetin 3-galactoside||Gossypetin 3-glucoside||Gossypetin 7-glucoside||Gossypetin 8-glucoside||Myricetin 3-galactoside||Myricetin 3-glucoside||Myricetin 3-glucoside||Myricetin 7-glucoside||Quercetagetin 6-glucoside||Quercetagetin 7-glucoside||Tagetiin||Telephioidin||Zeravschanoside	0.13||0.13||0.13||0.13||0.13||0.13||0.13||0.13||0.13||0.13||0.13||0.13||0.13||0.13||0.13
498.377	C29H46F2O3||C28H48O6||C28H48O6||C28H48O6	[M+NH4]+||[M+NH4]+||[M+NH4]+||[M+NH4]+	LMST03020403||LMST01140002||LMST04040001||LMST01140001	24,24-difluoro-1alpha,25-dihydroxy-26,27-dimethylvitamin D3 / 24,24-difluoro-1alpha,25-dihydroxy-26,27-dimethylcholecalciferol||24-epi-brassinolide||3alpha,7alpha,12alpha,24-tetrahydroxy-24-methyl-5beta-cholestan-26-oic acid||Brassinolide	2.77||-4.43||-4.43||-4.43
499.052	C20H18O13S	[M+H]+	LMPK12111975	Kaempferol 3-sulfate-7-alpha-arabinopyranoside	-4.64
499.24	C21H38O13	[M+H]+	LMFA13010046	2-O-(beta-D-galactopyranosyl-(1->6)-beta-D-galactopyranosyl) 2S-hydroxynonanoic acid	3.64
499.244	C30H36O5||C30H36O5||C30H36O5||C30H36O5	[M+Na]+||[M+Na]+||[M+Na]+||[M+Na]+	LMPK12140283||LMPK12100058||LMPK12140282||LMPK12050474	Amorilin||Calofloride||Hydroxysophoranone||Sophoraisoflavanone C	-3.9||-3.9||-3.9||-3.9
499.38	C32H50O4||C32H50O4||C32H50O4||C32H50O4||C32H50O4||C32H50O4	[M+H]+||[M+H]+||[M+H]+||[M+H]+||[M+H]+||[M+H]+	LMST03020517||LMST03020516||LMST03020519||LMST03020518||LMST03020515||LMPR0106180025	(22R)-1alpha,22,25-trihydroxy-26,27-dimethyl-23,23,24,24-tetradehydro-24a,24b,24c-trihomovitamin D3 / (22R)-1alpha,22,25-trihydroxy-26,27-dimethyl-23,23,24,24-tetradehydro-24a,24b,24c-trihomocholecalciferol||(22R)-1alpha,22,25-trihydroxy-26,27-dimethyl-23,24-tetradehydro-24a,24b,24c-trihomo-20-epivitamin D3 / (22R)-1alpha,22,25-trihydroxy-26,27-dimethyl-23,24-tetradehydro-24a,24b,24c-trihomo-20-e…	3.73||3.73||3.73||3.73||3.73||3.73
500.275	C23H44NO7P||C23H44NO7P	[M+Na]+||[M+Na]+	LMGP02050041||LMGP02050011	PE(0:0/18:2(9Z,12Z))||PE(18:2(9Z,12Z)/0:0)	-0.2||-0.2
500.311	C24H48NO6P	[M+Na]+	LMGP02070003	PE(P-19:1(12Z)/0:0)	0.68
500.32	C30H42O3S||C30H42O3S	[M+NH4]+||[M+NH4]+	LMST03020641||LMST03020640	VD 2656||VD 2716	0.43||0.43
500.339	C27H46O5S	[M+NH4]+	LMST05020013	26-hydroxycholesterol 3-sulfate	-2.7
501.062	C21H18O13||C21H18O13||C21H18O13||C21H18O13||C21H18O13||C21H18O13||C21H18O13||C21H18O13||C21H18O13||C21H18O13	[M+Na]+||[M+Na]+||[M+Na]+||[M+Na]+||[M+Na]+||[M+Na]+||[M+Na]+||[M+Na]+||[M+Na]+||[M+Na]+	LMPK12111179||LMPK12111186||LMPK12111373||LMPK12113122||LMPK12110888||LMPK12112173||LMPK12112172||LMPK12112229||LMPK12112227||LMPK12112181	6-Hydroxyluteolin 6-glucuronide||6-Hydroxyluteolin 7-glucuronide||8-Hydroxyluteolin 8-glucuronide||Herbacetin 8-glucuronide||Isoetin 4-glucuronide||Miquelianin||Quercetin 3-galacturonide||Quercetin 4-glucuronide||Quercetin 5-glucuronide||Quercetin 7-glucuronide	-4.47||-4.47||-4.47||-4.47||-4.47||-4.47||-4.47||-4.47||-4.47||-4.47
501.266	C27H42O5S	[M+Na]+	LMST04030226	(25S)-3-oxo-cholest-1,4-dien-26-sulfate	3.58
501.323	C30H44O6||C30H44O6	[M+H]+||[M+H]+	LMST01090006||LMST01160013	Hippuristanolide||Physalolactone B	3.74||3.74
504.345	C24H52NO6P	[M+Na]+	LMGP01060010	PC(O-16:0/0:0)	4.92
506.289	C26H45NO5S	[M+Na]+	LMST05040003	Taurolithocholic acid	-4.92
506.876	C15H19Br3O3	[M+Na]+	LMPK02000066	Mycalin B	-4.15
509.202	C25H32O11	[M+H]+	LMPR0104170033	gibberellin A3 O-beta-D-glucoside	1.4
511.304	C24H47O9P	[M+H]+	LMGP04050006	PG(18:1(9Z)/0:0)	1.45
512.356	C28H46O7	[M+NH4]+	LMST01031017	makisterone B	-3.78
513.371	C31H51FO3||C31H51FO3	[M+Na]+||[M+Na]+	LMST03020572||LMST03020573	1alpha-(2-fluoroethyl)-25-hydroxy-26,27-dimethyl-24a-homo-22-oxavitamin D3 / 1alpha-(2-fluoroethyl)-25-hydroxy-26,27-dimethyl-24a-homo-22-oxacholecalciferol||1beta-(2-fluoroethyl)-25-hydroxy-26,27-dimethyl-24a-homo-22-oxa-3-epivitamin D3 / 1beta-(2-fluoroethyl)-25-hydroxy-26,27-dimethyl-24a-homo-22-oxa-3-epicholecalciferol	-0.56||-0.56
514.22	C25H33ClO8||C25H33ClO8	[M+NH4]+||[M+NH4]+	LMFA03120035||LMFA03120031	7Z-punaglandin 3||punaglandin 3	-0.36||-0.36
514.46	C34H56O2	[M+NH4]+	LMFA01030842	34:6(16Z,19Z,22Z,25Z,28Z,31Z)	-3.49
516.238	C26H39NO6S||C25H35ClO8||C25H35ClO8||C25H35ClO8	[M+Na]+||[M+NH4]+||[M+NH4]+||[M+NH4]+	LMPK04000040||LMFA03120037||LMFA03120033||LMFA03120041	Epothilone A||7Z-punaglandin 4||punaglandin 4||punaglandin 5	-2.95||3.17||3.17||3.17
516.307	C24H48NO7P||C24H48NO7P||C24H48NO7P||C26H46NO7P||C26H46NO7P	[M+Na]+||[M+Na]+||[M+Na]+||[M+H]+||[M+H]+	LMGP01050021||LMGP01050022||LMGP02050019||LMGP01050129||LMGP01050040	PC(16:1(9E)/0:0)||PC(16:1(9Z)/0:0)||PE(19:1(9Z)/0:0)||PC(18:4(6Z,9Z,12Z,15Z)/0:0)||PC(18:4(9E,11E,13E,15E)/0:0)	1.45||1.45||1.45||-3.21||-3.21
517.131	C23H26O12||C23H26O12||C23H26O12	[M+Na]+||[M+Na]+||[M+Na]+	LMPK12140098||LMPK12140456||LMPK12140457	7,8,4-Trihydroxy-3,5-dimethoxyflavanone 4-O-glucoside||Peruvianoside I||Peruvianoside II	-1.92||-1.92||-1.92
517.184	C30H28O8||C30H28O8	[M+H]+||[M+H]+	LMPK12120065||LMPK12120428	Gemichalcone A||Rottlerin	-3.52||-3.52
518.494	C34H60O2||C34H60O2||C34H60O2	[M+NH4]+||[M+NH4]+||[M+NH4]+	LMFA01030828||LMFA07010120||LMFA07010121	34:4(19Z,22Z,25Z,28Z)||Linolenyl palmitatoleate||Palmitoleyl linolenate	1.31||1.31||1.31
519.231	C27H32F6O3	[M+H]+	LMST03020078	26,26,26,27,27,27-hexafluoro-1alpha,25-dihydroxy-16,17,23,23,24,24-hexadehydrovitamin D3 / 26,26,26,27,27,27-hexafluoro-1alpha,25-dihydroxy-16,17,23,23,24,24-hexadehydrocholecalciferol	-2.85
520.269	C24H42NO9P||C24H42NO9P	[M+H]+||[M+H]+	LMGP03050017||LMGP03050029	PS(18:3(6Z,9Z,12Z)/0:0)||PS(18:3(9Z,12Z,15Z)/0:0)	4.17||4.17
520.34	C26H50NO7P||C26H50NO7P	[M+H]+||[M+H]+	LMGP01050034||LMGP01050035	PC(18:2(2E,4E)/0:0)||PC(18:2(9Z,12Z)/0:0)	1.03||1.03
520.47	C31H63NO3	[M+Na]+	LMSP02020020	Cer(d18:0/13:0)	0.41
520.51	C34H62O2||C34H62O2||C34H62O2||C34H62O2||C34H62O2||C34H62O2||C34H62O2||C34H62O2||C34H62O2	[M+NH4]+||[M+NH4]+||[M+NH4]+||[M+NH4]+||[M+NH4]+||[M+NH4]+||[M+NH4]+||[M+NH4]+||[M+NH4]+	LMFA07040068||LMFA07040069||LMFA07040070||LMFA07040071||LMFA07040072||LMFA07010122||LMFA07010123||LMFA07010124||LMFA07010125	32-methyl-11Z,25Z-tritriacontadien-33-olide||32-methyl-13Z,25Z-tritriacontadien-33-olide||32-methyl-15Z,25Z-tritriacontadien-33-olide||32-methyl-17Z,25Z-tritriacontadien-33-olide||32-methyl-17Z,25Z-tritriacontadien-33-olide||Linolenyl palmitate||Linoleyl palmitatoleate||Palmitoleyl linoleate||Palmityl linolenate	1.36||1.36||1.36||1.36||1.36||1.36||1.36||1.36||1.36
521.034	C20H18O13S	[M+Na]+	LMPK12111975	Kaempferol 3-sulfate-7-alpha-arabinopyranoside	-3.4
521.091	C23H20O14	[M+H]+	LMPK12112942	5,3,4-Trihydroxy-3-methoxy-6,7-methylenedioxyflavone 4-glucuronide	-3.61
521.231	C28H37ClO7||C27H31F7O2||C29H32N2O7	[M+H]+||[M+H]+||[M+H]+	LMST01160014||LMST03020076||LMFA08020173	Physalolactone C||1alpha,26,26,26,27,27,27-heptafluoro-25-hydroxy-16,17,23,23,24,24-hexadehydrovitamin D3 / 1alpha,26,26,26,27,27,27-heptafluoro-25-hydroxy-16,17,23,23,24,24-hexadehydrocholecalciferol||EI-1511-5	1.23||4.21||4.74
521.288	C25H45O9P||C30H42O6	[M+H]+||[M+Na]+	LMGP20070019||LMST01010116	OOB-PA||Cucurbitacin S	1.82||1.89
521.309	C29H44O8	[M+H]+	LMST01040153	cyasterone	-3.13
522.287	C26H45NO6S||C26H45NO6S||C26H45NO6S||C31H36O6||C31H36O6	[M+Na]+||[M+Na]+||[M+Na]+||[M+NH4]+||[M+NH4]+	LMST05040005||LMST05040013||LMST05040015||LMPK12140446||LMPK12110899	Taurochenodeoxycholic acid||Taurodeoxycholic acid||Tauroursodeoxycholic acid||Amoricin||Brosimone H	1.99||1.99||1.99||3.84||3.84
525.244	C28H38O8	[M+Na]+	LMST01160010	4beta-Hydroxywithanolide E	-2.79
525.253	C22H46O8S2	[M+Na]+	LMFA00000016	Docosanediol-1,14-disulfate	0.88
528.295	C23H43O10P	[M+NH4]+	LMGP20070018	PS-PA	2.78
529.25	C27H36F6O2	[M+Na]+	LMST03020081	(22E)-26,26,26,27,27,27-hexafluoro-25-hydroxy-22,23-didehydrovitamin D3 / (22E)-26,26,26,27,27,27-hexafluoro-25-hydroxy-22,23-didehydrocholecalciferol	-1.96
529.298	C27H44O10	[M+H]+	LMGL04010016	MGMG(18:4;O/0:0)	-4.94
533.247	C23H43O10P	[M+Na]+	LMGP20070018	PS-PA	-2.95
536.333	C26H50NO8P	[M+H]+	LMGP01010693	PC(16:1(9Z)/2:0)	-2.92
541.263	C27H40O11	[M+H]+	LMST05010067	Tetrahydroaldosterone-3-glucuronide	-2.89
542.322	C26H50NO7P||C26H50NO7P||C28H48NO7P	[M+Na]+||[M+Na]+||[M+H]+	LMGP01050034||LMGP01050035||LMGP01050050	PC(18:2(2E,4E)/0:0)||PC(18:2(9Z,12Z)/0:0)||PC(20:5(5Z,8Z,11Z,14Z,17Z)/0:0)	1.21||1.21||-3.23
542.492	C36H60O2||C36H60O2||C36H60O2||C36H60O2	[M+NH4]+||[M+NH4]+||[M+NH4]+||[M+NH4]+	LMPR01090052||LMFA01030843||LMFA07010141||LMPR01090013	11-cis-retinyl palmitate||36:6(18Z,21Z,24Z,27Z,30Z,33Z)||Linolenyl linolenate||all-trans-retinyl Palmitate	-2.75||-2.75||-2.75||-2.75
544.338	C26H52NO7P||C26H52NO7P||C26H52NO7P||C26H52NO7P||C26H52NO7P||C26H52NO7P||C26H52NO7P||C26H52NO7P||C26H52NO7P||C26H52NO7P||C28H50NO7P||C28H50NO7P||C28H50NO7P	[M+Na]+||[M+Na]+||[M+Na]+||[M+Na]+||[M+Na]+||[M+Na]+||[M+Na]+||[M+Na]+||[M+Na]+||[M+Na]+||[M+H]+||[M+H]+||[M+H]+	LMGP01050079||LMGP01050080||LMGP01050082||LMGP01050138||LMGP01050029||LMGP01050030||LMGP01050032||LMGP01050114||LMGP01020147||LMGP01030009||LMGP01050121||LMGP01050048||LMGP01050140	PC(0:0/18:1(6Z))||PC(0:0/18:1(9E))||PC(0:0/18:1(9Z))||PC(18:1(11Z)/0:0)||PC(18:1(6Z)/0:0)||PC(18:1(9E)/0:0)||PC(18:1(9Z)/0:0)||PC(18:1(9Z)/0:0)[rac]||PC(O-16:1(11Z)/2:0)||PC(P-16:0/2:0)||PC(0:0/20:4(5Z,8Z,11Z,14Z))||PC(20:4(5Z,8Z,11Z,14Z)/0:0)||PC(20:4(8Z,11Z,14Z,17Z)/0:0)	1.18||1.18||1.18||1.18||1.18||1.18||1.18||1.18||1.18||1.18||-3.24||-3.24||-3.24
546.354	C26H54NO7P||C26H54NO7P||C26H54NO7P||C26H54NO7P||C28H52NO7P||C28H52NO7P	[M+Na]+||[M+Na]+||[M+Na]+||[M+Na]+||[M+H]+||[M+H]+	LMGP01050076||LMGP01050026||LMGP01020046||LMGP02050026||LMGP01050139||LMGP01050133	PC(0:0/18:0)||PC(18:0/0:0)||PC(O-16:0/2:0)||PE(21:0/0:0)||PC(20:3(5Z,8Z,11Z)/0:0)||PC(20:3(8Z,11Z,14Z)/0:0)	1.09||1.09||1.09||1.09||-3.32||-3.32
555.367	C27H55O9P	[M+H]+	LMGP04050029	PG(21:0/0:0)	2.6
555.375	C26H52NO8P||C26H52NO8P||C26H52NO8P||C26H52NO8P	[M+NH4]+||[M+NH4]+||[M+NH4]+||[M+NH4]+	LMGP01010612||LMGP01010989||LMGP01011270||LMGP03070001	PC(16:0/2:0)||PC(2:0/16:0)||PC(9:0/9:0)||PS(P-20:0/0:0)	-2.68||-2.68||-2.68||-2.68
561.361	C25H48N6O8	[M+H]+	LMFA08020169	Deferoxamine	0.39
564.363	C28H54NO8P||C28H54NO8P||C28H54NO8P	[M+H]+||[M+H]+||[M+H]+	LMGP01010878||LMGP01010900||LMGP01010991	PC(18:1(9E)/2:0)||PC(18:1(9Z)/2:0)||PC(2:0/18:1(9Z))	-4.46||-4.46||-4.46
569.433	C38H58O2||C40H56O2||C40H56O2||C40H56O2||C40H56O2||C40H56O2||C40H56O2||C40H56O2||C40H56O2||C40H56O2||C40H56O2||C40H56O2||C40H56O2||C40H56O2||C40H56O2||C40H56O2||C40H56O2||C40H56O2||C40H56O2||C40H56O2||C40H56O2||C40H56O2||C40H56O2||C40H56O2||C40H56O2||C40H56O2	[M+Na]+||[M+H]+||[M+H]+||[M+H]+||[M+H]+||[M+H]+||[M+H]+||[M+H]+||[M+H]+||[M+H]+||[M+H]+||[M+H]+||[M+H]+||[M+H]+||[M+H]+||[M+H]+||[M+H]+||[M+H]+||[M+H]+||[M+H]+||[M+H]+||[M+H]+||[M+H]+||[M+H]+||[M+H]+||[M+H]+	LMPR01090016||LMPR01070179||LMPR01070172||LMPR01070288||LMPR01070289||LMPR01070049||LMPR01070152||LMPR01070185||LMPR01070273||LMPR01070274||LMPR01070030||LMPR01070031||LMPR01070029||LMPR01070043||LMPR01070186||LMPR01070039||LMPR01070036||LMPR01070037||LMPR01070035||LMPR01070040||LMPR01070033||LMPR01070034||LMPR01070038||LMPR01070261||LMPR01070303||LMPR01070013	all-trans-retinyl linolate||1,1-(OH)2-3,4,3,4-Tetradehydrolycopene||1-OH-4-Keto-gamma-carotene/ (Carotenoid K)||13Z-beta,beta-Carotene-3R,3R-diol||15Z-beta,beta-Carotene-3R,3R-diol||Cryptocapsin||Demethylspheroidenone||Deoxymyxol/ ((2S)-Plectaniaxanthin)||Lactucaxanthin||Lutein||Lutein B/ Calthaxanthin/ 3-Epilutein||Lutein D||Lutein F||Lutein G||Plectaniaxanthin/ (2R)-Plectaniaxanthin||Tunaxanthi…	0.12||-4.1||-4.1||-4.1||-4.1||-4.1||-4.1||-4.1||-4.1||-4.1||-4.1||-4.1||-4.1||-4.1||-4.1||-4.1||-4.1||-4.1||-4.1||-4.1||-4.1||-4.1||-4.1||-4.1||-4.1||-4.1
573.485	C35H66O4||C37H64O4	[M+Na]+||[M+H]+	LMGL02040001||LMPK03000040	DG(P-14:0/18:1(9Z))||Annopurpuricin E	-0.51||-4.71
575.503	C37H66O4||C35H68O4||C35H68O4||C35H68O4||C35H68O4||C35H68O4	[M+H]+||[M+Na]+||[M+Na]+||[M+Na]+||[M+Na]+||[M+Na]+	LMFA07090152||LMFA07090086||LMFA07090090||LMFA07090089||LMFA07090088||LMFA07090087	Mayolene-19||FAHFA(17:0/10-O-18:0)||FAHFA(17:0/5-O-18:0)||FAHFA(17:0/7-O-18:0)||FAHFA(17:0/8-O-18:0)||FAHFA(17:0/9-O-18:0)	-0.75||3.43||3.43||3.43||3.43||3.43
576.494	C34H67NO4||C34H67NO4||C34H67NO4||C34H67NO4||C34H67NO4||C34H67NO4	[M+Na]+||[M+Na]+||[M+Na]+||[M+Na]+||[M+Na]+||[M+Na]+	LMSP02010068||LMSP02010153||LMSP02010200||LMSP02010099||LMSP02010100||LMSP02010148	Cer(d14:1(4E)/20:0(2OH))||Cer(d18:1(4E)/16:0(2OH))||Cer(d18:1(4E)/16:0(3OH))||Cer(d18:1(8E)/16:0(2OH[R]))||Cer(d18:1(8Z)/16:0(2OH[R]))||Cer(t18:1(6OH)/16:0)	-3.34||-3.34||-3.34||-3.34||-3.34||-3.34
577.498	C38H66O2||C38H66O2||C38H66O2	[M+Na]+||[M+Na]+||[M+Na]+	LMFA01030851||LMFA01030837||LMFA07010161	38:5(20Z,23Z,26Z,29Z,32Z)||38:5(23Z,26Z,29Z,32Z,35Z)||Oleyl arachidonate	4.01||4.01||4.01
577.519	C37H68O4	[M+H]+	LMFA05000691	phenolic phthiocerol	-0.47
586.345	C28H54NO8P||C28H54NO8P||C28H54NO8P	[M+Na]+||[M+Na]+||[M+Na]+	LMGP01010878||LMGP01010900||LMGP01010991	PC(18:1(9E)/2:0)||PC(18:1(9Z)/2:0)||PC(2:0/18:1(9Z))	-4.52||-4.52||-4.52
587.176	C27H32O13||C27H32O13||C27H32O13	[M+Na]+||[M+Na]+||[M+Na]+	LMPK12120025||LMPK12140593||LMPK12140136	Isoliquiritigenin 2-glucosyl-(1->4)-rhamnoside||Naringenin 5,7-dimethyl ether 4-O-xylosyl-(1->4)-arabinoside||Pinocembrin 7-rhamnosylglucoside	3.63||3.63||3.63
589.48	C35H66O5||C35H66O5||C35H66O5||C35H66O5||C35H66O5||C35H66O5||C37H64O5||C37H64O5||C37H64O5||C37H64O5||C37H64O5||C37H64O5||C37H64O5	[M+Na]+||[M+Na]+||[M+Na]+||[M+Na]+||[M+Na]+||[M+Na]+||[M+H]+||[M+H]+||[M+H]+||[M+H]+||[M+H]+||[M+H]+||[M+H]+	LMGL02010341||LMGL02010384||LMGL02010407||LMGL02010429||LMGL02010452||LMGL02010010||LMGL02010351||LMGL02010392||LMGL02010415||LMGL02010035||LMGL02010028||LMGL02010475||LMGL02010498	DG(12:0/20:1(11Z)/0:0)[iso2]||DG(14:0/18:1(9Z)/0:0)[iso2]||DG(14:1(9Z)/18:0/0:0)[iso2]||DG(15:0/17:1(9Z)/0:0)[iso2]||DG(15:1(9Z)/17:0/0:0)[iso2]||DG(16:0/16:1(9Z)/0:0)[iso2]||DG(12:0/22:4(7Z,10Z,13Z,16Z)/0:0)[iso2]||DG(14:0/20:4(5Z,8Z,11Z,14Z)/0:0)[iso2]||DG(14:1(9Z)/20:3(8Z,11Z,14Z)/0:0)[iso2]||DG(16:1(9Z)/18:3(9Z,12Z,15Z)/0:0)[iso2]||DG(17:2(9Z,12Z)/17:2(9Z,12Z)/0:0)||DG(18:3(6Z,9Z,12Z)/16:1(9Z…	-0.55||-0.55||-0.55||-0.55||-0.55||-0.55||-4.63||-4.63||-4.63||-4.63||-4.63||-4.63||-4.63
589.519	C38H68O4||C36H70O4||C36H70O4||C36H70O4||C36H70O4||C36H70O4||C36H70O4||C36H70O4||C36H70O4||C36H70O4||C36H70O4||C36H70O4||C36H70O4||C36H70O4||C36H70O4	[M+H]+||[M+Na]+||[M+Na]+||[M+Na]+||[M+Na]+||[M+Na]+||[M+Na]+||[M+Na]+||[M+Na]+||[M+Na]+||[M+Na]+||[M+Na]+||[M+Na]+||[M+Na]+||[M+Na]+	LMFA07090153||LMFA07090163||LMFA07090013||LMFA07090014||LMFA07090015||LMFA07090016||LMFA07090065||LMFA07090066||LMFA07090069||LMFA07090068||LMFA07090009||LMFA07090067||LMFA07090010||LMFA07090011||LMFA07090012	Mayolene-20||FAHFA(15:0/21-O-21:0)||FAHFA(18:0/10-O-18:0)||FAHFA(18:0/11-O-18:0)||FAHFA(18:0/12-O-18:0)||FAHFA(18:0/13-O-18:0)||FAHFA(18:0/14-O-18:0)||FAHFA(18:0/15-O-18:0)||FAHFA(18:0/3-O-18:0)||FAHFA(18:0/4-O-18:0)||FAHFA(18:0/5-O-18:0)||FAHFA(18:0/6-O-18:0)||FAHFA(18:0/7-O-18:0)||FAHFA(18:0/8-O-18:0)||FAHFA(18:0/9-O-18:0)	-0.17||3.91||3.91||3.91||3.91||3.91||3.91||3.91||3.91||3.91||3.91||3.91||3.91||3.91||3.91
590.304	C26H50NO10P||C26H50NO10P	[M+Na]+||[M+Na]+	LMGP20020031||LMGP03010022	PG-PE||PS(10:0/10:0)	-4.34||-4.34
590.332	C25H49O12P||C25H49O12P	[M+NH4]+||[M+NH4]+	LMGP02060006||LMGP06050002	1-hexadecanoyl-sn--glycero-3-phospho-D-myo-inositol||PI(16:0/0:0)	3.73||3.73
590.483	C33H67NO5S	[M+H]+	LMSP00000020	Sulfobacin B	3.16
591.116	C30H22O13	[M+H]+	LMPK12040007	Manniflavanone	3.72
591.205	C29H34O13||C29H34O13||C29H34O13	[M+H]+||[M+H]+||[M+H]+	LMPK12060032||LMPK12060005||LMPK12140135	12-Dihydrodalbinol O-glucoside||Amorphigenol O-glucoside||Matteuorienate B	-4.29||-4.29||-4.29
592.506	C40H62O2	[M+NH4]+	LMPR01070212	Dihydroxyneurosporene/ OH-Chloroxanthin	-4.44
593.454	C32H65O7P	[M+H]+	LMGP10020003	PA(O-16:0/13:0)	-0.82
595.323	C33H48O8||C28H51O11P	[M+Na]+||[M+H]+	LMPK04000043||LMGP20060019	Formicolide A||OOB-PG	-2.23||-2.29
596.195	C27H30O14||C27H30O14||C27H30O14||C27H30O14||C27H30O14||C27H30O14||C27H30O14||C27H30O14||C27H30O14||C27H30O14||C27H30O14||C27H30O14||C27H30O14||C27H30O14||C27H30O14||C27H30O14||C27H30O14||C27H30O14||C27H30O14||C27H30O14||C27H30O14||C27H30O14||C27H30O14||C27H30O14||C27H30O14||C27H30O14||C27H30O14||C27H30O14||C27H30O14||C27H30O14||C27H30O14||C27H30O14||C27H30O14||C27H30O14||C27H30O14||C27H30O14||C27…	[M+NH4]+||[M+NH4]+||[M+NH4]+||[M+NH4]+||[M+NH4]+||[M+NH4]+||[M+NH4]+||[M+NH4]+||[M+NH4]+||[M+NH4]+||[M+NH4]+||[M+NH4]+||[M+NH4]+||[M+NH4]+||[M+NH4]+||[M+NH4]+||[M+NH4]+||[M+NH4]+||[M+NH4]+||[M+NH4]+||[M+NH4]+||[M+NH4]+||[M+NH4]+||[M+NH4]+||[M+NH4]+||[M+NH4]+||[M+NH4]+||[M+NH4]+||[M+NH4]+||[M+NH4]+||[M+NH4]+||[M+NH4]+||[M+NH4]+||[M+NH4]+||[M+NH4]+||[M+NH4]+||[M+NH4]+||[M+NH4]+||[M+NH4]+||[M+NH4]+|…	LMPK12110520||LMPK12110521||LMPK12130028||LMPK12130030||LMPK12110507||LMPK12110980||LMPK12110063||LMPK12110039||LMPK12110629||LMPK12110214||LMPK12110462||LMPK12110461||LMPK12110356||LMPK12110355||LMPK12050223||LMPK12050222||LMPK12110151||LMPK12050017||LMPK12111635||LMPK12111630||LMPK12050171||LMPK12050170||LMPK12111014||LMPK12110440||LMPK12110441||LMPK12110293||LMPK12110981||LMPK12110999||LMPK121…	2-O-alpha-L-Rhamnosyl-6-C-fucosyl-luteolin||2-O-alpha-L-Rhamnosyl-6-C-quinovopyranosyl-luteolin||6,4-Dihydroxyaurone 4-O-rutinoside||6,4-Dihydroxyaurone-4-O-neohesperidoside||6,8-Di-C-rhamnopyranosylluteolin||6-C-Glucopyranosyl-8-C-arabinopyranosylgenkwanin||7,3,4-Trihydroxy-6-methoxyflavone 7-rhamnoside-3-xyloside||7,3,4-Trihydroxyflavone 7-rutinoside||8-C-Rhamnopyranosylluteolin 7-O-rhamnoside|…	-4.32||-4.32||-4.32||-4.32||-4.32||-4.32||-4.32||-4.32||-4.32||-4.32||-4.32||-4.32||-4.32||-4.32||-4.32||-4.32||-4.32||-4.32||-4.32||-4.32||-4.32||-4.32||-4.32||-4.32||-4.32||-4.32||-4.32||-4.32||-4.32||-4.32||-4.32||-4.32||-4.32||-4.32||-4.32||-4.32||-4.32||-4.32||-4.32||-4.32||-4.32||-4.32||-4.32||-4.32||-4.32||-4.32||-4.32||-4.32||-4.32||-4.32
596.353	C28H54NO10P	[M+H]+	LMGP20010022	PS-PC	-4.94
597.189	C36H30O7||C36H30O7	[M+Na]+||[M+Na]+	LMPK12140151||LMPK12140149	Isouvarinol||Uvarinol	0.5||0.5
597.485	C37H66O4	[M+Na]+	LMFA07090152	Mayolene-19	-0.54
599.501	C37H68O4	[M+Na]+	LMFA05000691	phenolic phthiocerol	-0.48
600.324	C28H52NO9P||C28H52NO9P	[M+Na]+||[M+Na]+	LMGP20020037||LMGP03050024	OOV-PE||PS(22:2(13Z,16Z)/0:0)	-4.53||-4.53
600.495	C36H67NO4||C36H67NO4	[M+Na]+||[M+Na]+	LMSP02010079||LMSP02010090	Cer(d14:2(4E,6E)/22:1(13Z)(2OH))||Cer(d16:2(4E,6E)/20:1(11Z)(2OH))	-1.9||-1.9
602.242	C26H45NO9S2||C26H45NO9S2	[M+Na]+||[M+Na]+	LMST05040020||LMST05020030	Taurochenodeoxycholate-3-sulfate||Taurochenodeoxycholic acid 7-sulfate	-1.9||-1.9
602.296	C32H40O10	[M+NH4]+	LMPR0104300001	Pubescenol	-0.22
602.319	C29H44O12	[M+NH4]+	LMST01120022	Ouabain	3.6
602.511	C36H69NO4||C36H69NO4||C36H69NO4||C36H69NO4||C36H69NO4	[M+Na]+||[M+Na]+||[M+Na]+||[M+Na]+||[M+Na]+	LMSP02010071||LMSP02010078||LMSP02010089||LMSP02010098||LMSP02020062	Cer(d14:1(4E)/22:1(13Z)(2OH))||Cer(d14:2(4E,6E)/22:0(2OH))||Cer(d16:2(4E,6E)/20:0(2OH))||Cer(d18:2(4E,8Z)/18:0(2OH[R]))||Cer(d18:2/18:0(2OH))	-1.79||-1.79||-1.79||-1.79||-1.79
604.526	C36H71NO4||C36H71NO4||C36H71NO4||C36H71NO4||C36H71NO4	[M+Na]+||[M+Na]+||[M+Na]+||[M+Na]+||[M+Na]+	LMSP02010070||LMSP02010084||LMSP02010151||LMSP02010201||LMSP02010146	Cer(d14:1(4E)/22:0(2OH))||Cer(d16:1(4E)/20:0(2OH))||Cer(d18:1(4E)/18:0(2OH))||Cer(d18:1(4E)/18:0(3OH))||Cer(t18:1(6OH)/18:0)	-3.14||-3.14||-3.14||-3.14||-3.14
604.603	C40H74O2||C40H74O2||C40H74O2	[M+NH4]+||[M+NH4]+||[M+NH4]+	LMFA07010168||LMFA07010685||LMFA07010169	Behenyl linolenate||Gondoyl-linoleate||Linolenyl behenate	0.2||0.2||0.2
605.454	C33H65O7P||C33H65O7P||C33H65O7P	[M+H]+||[M+H]+||[M+H]+	LMGP10020005||LMGP10030003||LMGP10030028	PA(O-16:0/14:1(9Z))||PA(P-16:0/14:0)||PA(P-18:0/12:0)	-0.21||-0.21||-0.21
606.911	C17H12O17S3	[M+Na]+	LMPK12112312	Quercetin 3-acetate 7,3,4-tri-O-sulfate	-3.02
607.307	C30H48O11	[M+Na]+	LMST05010044	Cholic acid glucuronide	-3.21
608.089	C17H27N3O17P2	[M+H]+	LMSL01010002	UDP-GlcNAc	-0.5
609.157	C31H28O13||C31H28O13||C31H28O13||C31H28O13	[M+H]+||[M+H]+||[M+H]+||[M+H]+	LMPK12110791||LMPK12111154||LMPK12110786||LMPK12110228	Chrysoeriol 7-(3-Z-p-coumaroylglucoside)||Hispidulin 7-(6-E-p-Coumaroylglucoside)||Luteolin 3-methyl ether 7-(3-E-p-coumarylglucoside)||Vitexin 2-O-(E)-ferulate	-4.82||-4.82||-4.82||-4.82
609.304	C26H51O12P	[M+Na]+	LMGP06050029	PI(17:0/0:0)	4.61
610.297	C27H45O12P	[M+NH4]+	LMGP06050017	PI(18:4(6Z,9Z,12Z,15Z)/0:0)	-2.99
610.369	C29H56NO10P	[M+H]+	LMGP20010006	PC(16:0/5:0(COOH))	-4.37
611.464	C37H64O5||C37H64O5||C37H64O5||C37H64O5||C37H64O5||C37H64O5||C37H64O5||C39H62O5||C39H62O5	[M+Na]+||[M+Na]+||[M+Na]+||[M+Na]+||[M+Na]+||[M+Na]+||[M+Na]+||[M+H]+||[M+H]+	LMGL02010351||LMGL02010392||LMGL02010415||LMGL02010035||LMGL02010028||LMGL02010475||LMGL02010498||LMGL02010425||LMGL02010506	DG(12:0/22:4(7Z,10Z,13Z,16Z)/0:0)[iso2]||DG(14:0/20:4(5Z,8Z,11Z,14Z)/0:0)[iso2]||DG(14:1(9Z)/20:3(8Z,11Z,14Z)/0:0)[iso2]||DG(16:1(9Z)/18:3(9Z,12Z,15Z)/0:0)[iso2]||DG(17:2(9Z,12Z)/17:2(9Z,12Z)/0:0)||DG(18:3(6Z,9Z,12Z)/16:1(9Z)/0:0)[iso2]||DG(18:4(6Z,9Z,12Z,15Z)/16:0/0:0)[iso2]||DG(14:1(9Z)/22:6(4Z,7Z,10Z,13Z,16Z,19Z)/0:0)[iso2]||DG(18:4(6Z,9Z,12Z,15Z)/18:3(9Z,12Z,15Z)/0:0)[iso2]	-0.73||-0.73||-0.73||-0.73||-0.73||-0.73||-0.73||-4.66||-4.66
611.5	C38H68O4	[M+Na]+	LMFA07090153	Mayolene-20	-0.83
613.347	C30H55O9P||C27H50NO11P	[M+Na]+||[M+NH4]+	LMGP20070023||LMGP20040015	OON-PA||POV-PS	-0.52||2.12
615.495	C37H68O5||C37H68O5||C37H68O5||C37H68O5||C37H68O5||C37H68O5||C37H68O5||C37H68O5||C39H66O5||C39H66O5||C39H66O5||C39H66O5||C39H66O5||C39H66O5||C39H66O5	[M+Na]+||[M+Na]+||[M+Na]+||[M+Na]+||[M+Na]+||[M+Na]+||[M+Na]+||[M+Na]+||[M+H]+||[M+H]+||[M+H]+||[M+H]+||[M+H]+||[M+H]+||[M+H]+	LMGL02010349||LMGL02010390||LMGL02010413||LMGL02010027||LMGL02010026||LMGL02010022||LMGL02010021||LMPK03000052||LMGL02010400||LMGL02010423||LMGL02010078||LMGL02010077||LMGL02010071||LMGL02010481||LMGL02010504	DG(12:0/22:2(13Z,16Z)/0:0)[iso2]||DG(14:0/20:2(11Z,14Z)/0:0)[iso2]||DG(14:1(9Z)/20:1(11Z)/0:0)[iso2]||DG(16:0/18:2(9Z,12Z)/0:0)[iso2]||DG(16:1(9Z)/18:1(9Z)/0:0)[iso2]||DG(17:0/17:2(9Z,12Z)/0:0)[iso2]||DG(17:1(9Z)/17:1(9Z)/0:0)||Squafosacin G||DG(14:0/22:5(7Z,10Z,13Z,16Z,19Z)/0:0)[iso2]||DG(14:1(9Z)/22:4(7Z,10Z,13Z,16Z)/0:0)[iso2]||DG(16:0/20:5(5Z,8Z,11Z,14Z,17Z)/0:0)[iso2]||DG(16:1(9Z)/20:4(5Z,8Z…	-0.69||-0.69||-0.69||-0.69||-0.69||-0.69||-0.69||-0.69||-4.6||-4.6||-4.6||-4.6||-4.6||-4.6||-4.6
616.252	C29H39ClO11	[M+NH4]+	LMFA03120028	12S-acetoxy-punaglandin 1	0.63
616.359	C29H56NO9P	[M+Na]+	LMGP20010005	PC(16:0/5:0(CHO))	0.63
616.397	C30H60NO8P||C30H60NO8P||C30H60NO8P||C30H60NO8P||C30H60NO8P||C30H60NO8P||C30H60NO8P	[M+Na]+||[M+Na]+||[M+Na]+||[M+Na]+||[M+Na]+||[M+Na]+||[M+Na]+	LMGP01012249||LMGP01010407||LMGP01010674||LMGP01011220||LMGP02010008||LMGP02010381||LMGP02010341	PC(10:0/12:0)||PC(11:0/11:0)||PC(16:0/6:0)||PC(4:0/18:0)||PE(12:0/13:0)||PE(13:0/12:0)||PE-NMe(12:0/12:0)	2.84||2.84||2.84||2.84||2.84||2.84||2.84
617.503	C34H69N2O5P	[M+H]+	LMSP04000001	N-(tetradecanoyl)-sphing-4-enine-1-(2-aminoethylphosphonate)	1.52
617.511	C37H70O5||C37H70O5||C37H70O5||C37H70O5||C37H70O5||C37H70O5||C37H70O5||C37H70O5||C37H70O5||C37H70O5||C39H68O5||C39H68O5||C39H68O5||C39H68O5||C39H68O5||C39H68O5||C39H68O5||C39H68O5	[M+Na]+||[M+Na]+||[M+Na]+||[M+Na]+||[M+Na]+||[M+Na]+||[M+Na]+||[M+Na]+||[M+Na]+||[M+Na]+||[M+H]+||[M+H]+||[M+H]+||[M+H]+||[M+H]+||[M+H]+||[M+H]+||[M+H]+	LMGL02010348||LMGL02010389||LMGL02010412||LMGL02010459||LMGL02010307||LMGL02010006||LMGL02010023||LMGL02010018||LMGL02010004||LMGL02010005||LMGL02010399||LMGL02010422||LMGL02010070||LMGL02010069||LMGL02010064||LMGL02010063||LMGL02010480||LMGL02010503	DG(12:0/22:1(11Z)/0:0)[iso2]||DG(14:0/20:1(11Z)/0:0)[iso2]||DG(14:1(9Z)/20:0/0:0)[iso2]||DG(15:1(9Z)/19:0/0:0)[iso2]||DG(16:0/18:1(11Z)/0:0)||DG(16:0/18:1(9Z)/0:0)||DG(16:1(9Z)/18:0/0:0)[iso2]||DG(17:0/17:1(9Z)/0:0)[iso2]||DG(18:1(11E)/16:0/0:0)||DG(18:1(9Z)/16:0/0:0)||DG(14:0/22:4(7Z,10Z,13Z,16Z)/0:0)[iso2]||DG(14:1(9Z)/22:3(10Z,13Z,16Z)/0:0)[iso2]||DG(16:0/20:4(5Z,8Z,11Z,14Z)/0:0)[iso2]||DG(16:…	-0.79||-0.79||-0.79||-0.79||-0.79||-0.79||-0.79||-0.79||-0.79||-0.79||-4.69||-4.69||-4.69||-4.69||-4.69||-4.69||-4.69||-4.69
617.55	C40H72O4||C40H72O4||C40H72O4||C40H72O4	[M+H]+||[M+H]+||[M+H]+||[M+H]+	LMGL02070025||LMGL02070005||LMGL02070026||LMGL02070006	1-(10-methyl-hexadecanoyl)-2-(8-[1]-ladderane-octanyl)-sn-glycerol||1-(10-methyl-hexadecanoyl-2-(8-[3]-ladderane-octanyl)-sn-glycerol||1-(9,14-dimethyl-pentadecanoyl)-2-(8-[1]-ladderane-octanyl)-sn-glycerol||1-(9,14-dimethyl-pentadecanoyl-2-(8-[3]-ladderane-octanyl)-sn-glycerol	-0.91||-0.91||-0.91||-0.91
618.335	C28H54NO10P	[M+Na]+	LMGP20010022	PS-PC	-4.49
619.469	C34H67O7P||C34H67O7P||C34H67O7P	[M+H]+||[M+H]+||[M+H]+	LMGP10020007||LMGP10030005||LMGP10030029	PA(O-16:0/15:1(9Z))||PA(P-16:0/15:0)||PA(P-18:0/13:0)	-0.67||-0.67||-0.67
620.597	C40H74O3||C40H74O3||C40H77NO3||C40H77NO3	[M+NH4]+||[M+NH4]+||[M+H]+||[M+H]+	LMGL02030027||LMGL02030028||LMSP02010067||LMSP02010029	1-(10-methyl-hexadecanyl-2-(8-[3]-ladderane-octanyl)-sn-glycerol||1-(9,14-dimethyl-pentadecanyl-2-(8-[3]-ladderane-octanyl)-sn-glycerol||Cer(d16:2(4E,6E)/24:0)||Cer(d18:2/22:0)	-0.7||-0.7||-0.7||-0.7
621.485	C34H69O7P||C34H69O7P||C33H65NO6S||C41H64O4||C41H64O4||C41H64O4||C41H64O4	[M+H]+||[M+H]+||[M+NH4]+||[M+H]+||[M+H]+||[M+H]+||[M+H]+	LMGP10020006||LMGP10020020||LMSP00000021||LMGL02070028||LMGL02070016||LMGL02070027||LMGL02070007	PA(O-16:0/15:0)||PA(O-18:0/13:0)||Sulfobacin SL3||1-(6-[1]-ladderane-hexanoyl)-2-(8-[1]-ladderane-octanyl)-sn-glycerol||1-(6-[1]-ladderane-hexanoyl)-2-(8-[3]-ladderane-octanyl)-sn-glycerol||1-(6-[5]-ladderane-hexanoyl)-2-(8-[1]-ladderane-octanyl)-sn-glycerol||1-(6-[5]-ladderane-hexanoyl)-2-(8-[3]-ladderane-octanyl)-sn-glycerol	-0.76||-0.76||-3.52||-4.58||-4.58||-4.58||-4.58
622.322	C32H44O11	[M+NH4]+	LMST01130007	Scilliroside	-0.48
623.316	C27H53O12P||C27H53O12P||C29H51O12P||C29H51O12P	[M+Na]+||[M+Na]+||[M+H]+||[M+H]+	LMGP02060007||LMGP06050004||LMGP06050021||LMGP20060010	6-O-(1-O-stearoyl-sn-glycero-3-phosphono)-1D-myo-inositol||PI(18:0/0:0)||PI(20:3(8Z,11Z,14Z)/0:0)||PKOHA-PG	-0.57||-0.57||-4.43||-4.43
623.501	C41H66O4	[M+H]+	LMGL02070015	1-(6-[3]-ladderane-hexanoyl)-2-(8-[3]-ladderane-octanyl)-sn-glycerol	-4.6
624.35	C29H51O11P||C29H54NO11P||C32H44F6O4	[M+NH4]+||[M+H]+||[M+NH4]+	LMGP20070032||LMGP20020021||LMST03020620	OHODiA-PA||PHODiA-PE||1,25-Dihydroxy-20S-21-(3-hydroxy-3-methylbutyl)-23-yne-26,27-hexafluorovitamin D3	-0.78||-0.78||3.26
625.119	C28H26O15	[M+Na]+	LMPK12140388	(2S)-5,7,3,4-Tetrahydroxyflavanone 7-(6-galloylglucoside)	4.13
625.354	C27H50N6O9	[M+Na]+	LMFA08020170	desferrioxamine D1	0.82
625.516	C39H70O4||C39H70O4||C39H70O4||C39H70O4	[M+Na]+||[M+Na]+||[M+Na]+||[M+Na]+	LMGL02070023||LMGL02070004||LMGL02070024||LMGL02070011	1-(14-methyl-pentadecanoyl)-2-(8-[1]-ladderane-octanyl)-sn-glycerol||1-(14-methyl-pentadecanoyl)-2-(8-[3]-ladderane-octanyl)-sn-glycerol||1-(hexadecanoyl)-2-(8-[1]-ladderane-octanyl)-sn-glycerol||1-(hexadecanoyl)-2-(8-[3]-ladderane-octanyl)-sn-glycerol	-0.38||-0.38||-0.38||-0.38
628.526	C38H71NO4	[M+Na]+	LMSP02010092	Cer(d16:2(4E,6E)/22:1(13Z)(2OH))	-2.48
628.602	C42H74O2||C40H79NO2	[M+NH4]+||[M+Na]+	LMST01020027||LMSP00000007	15:0 Cholesterol ester||Cer(m18:1(4E)/22:0)	-0.79||3.04
629.511	C38H70O5||C38H70O5||C38H70O5||C38H70O5||C38H70O5||C38H70O5||C40H68O5||C40H68O5||C40H68O5||C40H68O5||C40H68O5	[M+Na]+||[M+Na]+||[M+Na]+||[M+Na]+||[M+Na]+||[M+Na]+||[M+H]+||[M+H]+||[M+H]+||[M+H]+||[M+H]+	LMGL02010373||LMGL02010438||LMGL02010461||LMGL02010034||LMGL02010033||LMGL02010523||LMGL02010448||LMGL02010471||LMGL02010094||LMGL02010093||LMGL02010092	DG(13:0/22:2(13Z,16Z)/0:0)[iso2]||DG(15:0/20:2(11Z,14Z)/0:0)[iso2]||DG(15:1(9Z)/20:1(11Z)/0:0)[iso2]||DG(17:0/18:2(9Z,12Z)/0:0)[iso2]||DG(17:2(9Z,12Z)/18:0/0:0)[iso2]||DG(19:1(9Z)/16:1(9Z)/0:0)[iso2]||DG(15:0/22:5(7Z,10Z,13Z,16Z,19Z)/0:0)[iso2]||DG(15:1(9Z)/22:4(7Z,10Z,13Z,16Z)/0:0)[iso2]||DG(17:0/20:5(5Z,8Z,11Z,14Z,17Z)/0:0)[iso2]||DG(17:1(9Z)/20:4(5Z,8Z,11Z,14Z)/0:0)[iso2]||DG(17:2(9Z,12Z)/20:3…	-0.83||-0.83||-0.83||-0.83||-0.83||-0.83||-4.65||-4.65||-4.65||-4.65||-4.65
630.07	C17H27N3O17P2	[M+Na]+	LMSL01010002	UDP-GlcNAc	-0.8
630.544	C38H73NO4||C38H73NO4||C38H73NO4	[M+Na]+||[M+Na]+||[M+Na]+	LMSP02010080||LMSP02010091||LMSP02010097	Cer(d14:2(4E,6E)/24:0(2OH))||Cer(d16:2(4E,6E)/22:0(2OH))||Cer(d18:2(4E,8Z)/20:0(2OH[R]))	1.03||1.03||1.03
630.618	C40H81NO2	[M+Na]+	LMSP00000016	Cer(m18:0/22:0)	3.06
631.469	C35H67O7P||C35H67O7P	[M+H]+||[M+H]+	LMGP10030008||LMGP10030031	PA(P-16:0/16:1(9Z))||PA(P-18:0/14:1(9Z))	-0.57||-0.57
632.557	C38H75NO4||C38H75NO4||C38H75NO4||C38H75NO4||C38H75NO4||C38H75NO4||C38H75NO4	[M+Na]+||[M+Na]+||[M+Na]+||[M+Na]+||[M+Na]+||[M+Na]+||[M+Na]+	LMSP02010072||LMSP02010085||LMSP02010157||LMSP02010202||LMSP02010102||LMSP020101001||LMSP02010144	Cer(d14:1(4E)/24:0(2OH))||Cer(d16:1(4E)/22:0(2OH))||Cer(d18:1(4E)/20:0(2OH))||Cer(d18:1(4E)/20:0(3OH))||Cer(d18:1(8E)/20:0(2OH[R]))||Cer(d18:1(8Z)/20:0(2OH[R]))||Cer(t18:1(6OH)/20:0)	-3.56||-3.56||-3.56||-3.56||-3.56||-3.56||-3.56
632.633	C42H81NO2	[M+H]+	LMSP00000010	Cer(m18:1(4E)/24:1(15Z))	-0.86
633.11	C28H24O17||C28H24O17||C28H24O17||C28H24O17||C28H24O17	[M+H]+||[M+H]+||[M+H]+||[M+H]+||[M+H]+	LMPK12112417||LMPK12112461||LMPK12112418||LMPK12112428||LMPK12112464	Myricetin 3-(2-galloylgalactoside)||Myricetin 3-(2-galloylglucoside)||Myricetin 3-(6-galloylgalactoside)||Myricetin 3-(6-galloylglucoside)||Myricetin 7-(6-galloylglucoside)	2.04||2.04||2.04||2.04||2.04
633.485	C35H69O7P||C35H69O7P||C35H69O7P||C35H69O7P||C35H69O7P||C37H64N2O6	[M+H]+||[M+H]+||[M+H]+||[M+H]+||[M+H]+||[M+H]+	LMGP10020008||LMGP10020022||LMGP10030007||LMGP10030030||LMGP10030056||LMPR04000013	PA(O-16:0/16:1(9Z))||PA(O-18:0/14:1(9Z))||PA(P-16:0/16:0)||PA(P-18:0/14:0)||PA(P-20:0/12:0)||bacteriohopane-32,33-diol-34,35-dicarbamate	-0.61||-0.61||-0.61||-0.61||-0.61||2.0
633.56	C44H72O2||C44H72O2||C42H74O2	[M+H]+||[M+H]+||[M+Na]+	LMST01020061||LMST01031011||LMST01020027	16:3 Campesterol ester||ergosteryl palmitoleate||15:0 Cholesterol ester	-1.0||-1.0||2.8
635.501	C35H71O7P||C35H71O7P||C35H71O7P||C34H67NO6S||C34H67NO6S	[M+H]+||[M+H]+||[M+H]+||[M+NH4]+||[M+NH4]+	LMGP10020084||LMGP10020021||LMGP10020042||LMSP00000022||LMSP00000024	PA(O-16:0/16:0)||PA(O-18:0/14:0)||PA(O-20:0/12:0)||Flavocristamide A||Sulfobacin A	-0.68||-0.68||-0.68||-3.38||-3.38
636.504	C34H66O9||C34H66O9||C34H66O9	[M+NH4]+||[M+NH4]+||[M+NH4]+	LMFA13010027||LMFA13010023||LMFA13010028	1-(O-alpha-D-glucopyranosyl)-25-keto-(1,3R,27R)-octacosanetriol||1-(O-alpha-D-glucopyranosyl)-3-keto-(1,25R,27R)-octacosanetriol||1-(O-alpha-D-mannopyranosyl)-25-keto-(1,3R,27R)-octacosanetriol	-0.93||-0.93||-0.93
637.428	C36H60O9	[M+H]+	LMST01010389	Fasciculic acid B	-4.19
639.531	C40H72O4||C40H72O4||C40H72O4||C40H72O4	[M+Na]+||[M+Na]+||[M+Na]+||[M+Na]+	LMGL02070025||LMGL02070005||LMGL02070026||LMGL02070006	1-(10-methyl-hexadecanoyl)-2-(8-[1]-ladderane-octanyl)-sn-glycerol||1-(10-methyl-hexadecanoyl-2-(8-[3]-ladderane-octanyl)-sn-glycerol||1-(9,14-dimethyl-pentadecanoyl)-2-(8-[1]-ladderane-octanyl)-sn-glycerol||1-(9,14-dimethyl-pentadecanoyl-2-(8-[3]-ladderane-octanyl)-sn-glycerol	-1.25||-1.25||-1.25||-1.25
640.324	C30H52NO10P	[M+Na]+	LMGP20020040	OKOHA-PE	3.12
641.378	C29H54NO11P	[M+NH4]+	LMGP20020021	PHODiA-PE	1.8
641.415	C33H63O8P||C33H63O8P||C33H63O8P||C33H63O8P||C33H63O8P||C33H63O8P||C33H63O8P||C33H63O8P||C33H63O8P||C33H63O8P||C30H58NO10P||C30H58NO10P||C40H58O5||C35H61O8P||C35H61O8P||C35H61O8P||C35H61O8P||C35H61O8P||C35H61O8P||C35H61O8P||C35H61O8P	[M+Na]+||[M+Na]+||[M+Na]+||[M+Na]+||[M+Na]+||[M+Na]+||[M+Na]+||[M+Na]+||[M+Na]+||[M+Na]+||[M+NH4]+||[M+NH4]+||[M+Na]+||[M+H]+||[M+H]+||[M+H]+||[M+H]+||[M+H]+||[M+H]+||[M+H]+||[M+H]+	LMGP10010942||LMGP10010072||LMGP10010931||LMGP10010112||LMGP10010140||LMGP10010163||LMGP10010191||LMGP10010201||LMGP10010247||LMGP10010320||LMGP20020029||LMGP03010027||LMPR0106140007||LMGP10010060||LMGP10010927||LMGP10010120||LMGP10010121||LMGP10010367||LMGP10010398||LMGP10010425||LMGP10010618	PA(12:0/18:1(9Z))||PA(13:0/17:1(9Z))||PA(14:0/16:1(9Z))||PA(14:1(9Z)/16:0)||PA(15:0/15:1(9Z))||PA(15:1(9Z)/15:0)||PA(16:0/14:1(9Z))||PA(16:1(9Z)/14:0)||PA(17:1(9Z)/13:0)||PA(18:1(9Z)/12:0)||PA-PE||PS(12:0/12:0)||lup-20(29)-en-3Î²-(1-(2S-hydroxypropionate)-benzoic acid||PA(12:0/20:4(5Z,8Z,11Z,14Z))||PA(14:0/18:4(6Z,9Z,12Z,15Z))||PA(14:1(9Z)/18:3(6Z,9Z,12Z))||PA(14:1(9Z)/18:3(9Z,12Z,15Z))||PA(18:3(…	-0.8||-0.8||-0.8||-0.8||-0.8||-0.8||-0.8||-0.8||-0.8||-0.8||1.73||1.73||-4.49||-4.55||-4.55||-4.55||-4.55||-4.55||-4.55||-4.55||-4.55
641.511	C39H70O5||C39H70O5||C39H70O5||C39H70O5||C39H70O5||C39H70O5||C39H70O5||C39H70O5||C41H68O5||C41H68O5||C41H68O5||C41H68O5||C41H68O5||C41H68O5||C41H68O5	[M+Na]+||[M+Na]+||[M+Na]+||[M+Na]+||[M+Na]+||[M+Na]+||[M+Na]+||[M+Na]+||[M+H]+||[M+H]+||[M+H]+||[M+H]+||[M+H]+||[M+H]+||[M+H]+	LMGL02010398||LMGL02010421||LMGL02010062||LMGL02010061||LMGL02010057||LMGL02010056||LMGL02010479||LMGL02010526||LMGL02010162||LMGL02010161||LMGL02010132||LMGL02010131||LMGL02010487||LMGL02010130||LMGL02010510	DG(14:0/22:3(10Z,13Z,16Z)/0:0)[iso2]||DG(14:1(9Z)/22:2(13Z,16Z)/0:0)[iso2]||DG(16:0/20:3(8Z,11Z,14Z)/0:0)[iso2]||DG(16:1(9Z)/20:2(11Z,14Z)/0:0)[iso2]||DG(18:0/18:3(9Z,12Z,15Z)/0:0)[iso2]||DG(18:1(9Z)/18:2(9Z,12Z)/0:0)[iso2]||DG(18:3(6Z,9Z,12Z)/18:0/0:0)[iso2]||DG(19:1(9Z)/17:2(9Z,12Z)/0:0)[iso2]||DG(16:0/22:6(4Z,7Z,10Z,13Z,16Z,19Z)/0:0)[iso2]||DG(16:1(9Z)/22:5(7Z,10Z,13Z,16Z,19Z)/0:0)[iso2]||DG(1…	-0.6||-0.6||-0.6||-0.6||-0.6||-0.6||-0.6||-0.6||-4.35||-4.35||-4.35||-4.35||-4.35||-4.35||-4.35
643.527	C39H72O5||C39H72O5||C39H72O5||C39H72O5||C39H72O5||C39H72O5||C39H72O5||C39H72O5||C41H70O5||C41H70O5||C41H70O5||C41H70O5||C41H70O5||C41H70O5||C41H70O5||C41H70O5	[M+Na]+||[M+Na]+||[M+Na]+||[M+Na]+||[M+Na]+||[M+Na]+||[M+Na]+||[M+Na]+||[M+H]+||[M+H]+||[M+H]+||[M+H]+||[M+H]+||[M+H]+||[M+H]+||[M+H]+	LMGL02010397||LMGL02010420||LMGL02010055||LMGL02010054||LMGL02010058||LMGL02010050||LMGL02010049||LMGL02010525||LMGL02010150||LMGL02010149||LMGL02010122||LMGL02010121||LMGL02010120||LMGL02010486||LMGL02010119||LMGL02010509	DG(14:0/22:2(13Z,16Z)/0:0)[iso2]||DG(14:1(9Z)/22:1(11Z)/0:0)[iso2]||DG(16:0/20:2(11Z,14Z)/0:0)[iso2]||DG(16:1(9Z)/20:1(11Z)/0:0)[iso2]||DG(17:2(9Z,12Z)/19:0/0:0)[iso2]||DG(18:0/18:2(9Z,12Z)/0:0)[iso2]||DG(18:1(9Z)/18:1(9Z)/0:0)||DG(19:1(9Z)/17:1(9Z)/0:0)[iso2]||DG(16:0/22:5(7Z,10Z,13Z,16Z,19Z)/0:0)[iso2]||DG(16:1(9Z)/22:4(7Z,10Z,13Z,16Z)/0:0)[iso2]||DG(18:0/20:5(5Z,8Z,11Z,14Z,17Z)/0:0)[iso2]||DG(…	-0.6||-0.6||-0.6||-0.6||-0.6||-0.6||-0.6||-0.6||-4.34||-4.34||-4.34||-4.34||-4.34||-4.34||-4.34||-4.34
645.373	C33H57O10P	[M+H]+	LMGP20070033	OKODA-PA	-4.51
645.485	C41H66O4||C36H69O7P||C36H69O7P||C36H69O7P	[M+Na]+||[M+H]+||[M+H]+||[M+H]+	LMGL02070015||LMGP10020010||LMGP10030010||LMGP10030033	1-(6-[3]-ladderane-hexanoyl)-2-(8-[3]-ladderane-octanyl)-sn-glycerol||PA(O-16:0/17:2(9Z,12Z))||PA(P-16:0/17:1(9Z))||PA(P-18:0/15:1(9Z))	-0.55||-0.61||-0.61||-0.61
645.534	C36H73N2O5P	[M+H]+	LMSP04000002	N-palmitoyl-D-sphingosyl-1-(2-aminoethyl)phosphonate	0.85
645.542	C39H74O5||C39H74O5||C39H74O5||C39H74O5||C39H74O5||C39H74O5||C39H74O5||C39H74O5||C41H72O5||C41H72O5||C41H72O5||C41H72O5||C41H72O5||C41H72O5||C41H72O5||C41H72O5	[M+Na]+||[M+Na]+||[M+Na]+||[M+Na]+||[M+Na]+||[M+Na]+||[M+Na]+||[M+Na]+||[M+H]+||[M+H]+||[M+H]+||[M+H]+||[M+H]+||[M+H]+||[M+H]+||[M+H]+	LMGL02010396||LMGL02010419||LMGL02010466||LMGL02010048||LMGL02010047||LMGL02010052||LMGL02010043||LMGL02010524||LMGL02010138||LMGL02010126||LMGL02010111||LMGL02010110||LMGL02010109||LMGL02010485||LMGL02010108||LMGL02010508	DG(14:0/22:1(11Z)/0:0)[iso2]||DG(14:1(9Z)/22:0/0:0)[iso2]||DG(15:1(9Z)/21:0/0:0)[iso2]||DG(16:0/20:1(11Z)/0:0)[iso2]||DG(16:1(9Z)/20:0/0:0)[iso2]||DG(17:1(9Z)/19:0/0:0)[iso2]||DG(18:0/18:1(9Z)/0:0)[iso2]||DG(19:1(9Z)/17:0/0:0)[iso2]||DG(16:0/22:4(7Z,10Z,13Z,16Z)/0:0)[iso2]||DG(16:1(9Z)/22:3(10Z,13Z,16Z)/0:0)[iso2]||DG(18:0/20:4(5Z,8Z,11Z,14Z)/0:0)[iso2]||DG(18:1(9Z)/20:3(8Z,11Z,14Z)/0:0)[iso2]||D…	-0.76||-0.76||-0.76||-0.76||-0.76||-0.76||-0.76||-0.76||-4.48||-4.48||-4.48||-4.48||-4.48||-4.48||-4.48||-4.48
646.613	C40H81NO3||C40H81NO3||C40H81NO3	[M+Na]+||[M+Na]+||[M+Na]+	LMSP02020071||LMSP02020010||LMSP02020025	Cer(d16:0/24:0)||Cer(d18:0/22:0)||Cer(d20:0/20:0)	3.06||3.06||3.06
647.501	C36H71O7P||C36H71O7P||C36H71O7P||C36H71O7P||C36H71O7P	[M+H]+||[M+H]+||[M+H]+||[M+H]+||[M+H]+	LMGP10020009||LMGP10020024||LMGP10030009||LMGP10030032||LMGP10030057	PA(O-16:0/17:1(9Z))||PA(O-18:0/15:1(9Z))||PA(P-16:0/17:0)||PA(P-18:0/15:0)||PA(P-20:0/13:0)	-0.66||-0.66||-0.66||-0.66||-0.66
648.423	C31H64NO9P	[M+Na]+	LMGP03060023	1-(2-methoxy-tetracosanyl)-sn-glycero-3-phosphoserine	3.05
648.628	C42H81NO3||C42H81NO3	[M+H]+||[M+H]+	LMSP02010009||LMSP02010171	Cer(d18:1/24:1(15Z))||Cer(d18:2/24:0)	-0.7||-0.7
649.48	C40H66O5||C40H66O5||C40H66O5||C40H66O5||C40H66O5||C35H69O8P||C35H69O8P||C35H69O8P||C35H69O8P||C35H69O8P||C35H69O8P||C35H69O8P||C35H69O8P||C35H69O8P||C35H69O8P	[M+Na]+||[M+Na]+||[M+Na]+||[M+Na]+||[M+Na]+||[M+H]+||[M+H]+||[M+H]+||[M+H]+||[M+H]+||[M+H]+||[M+H]+||[M+H]+||[M+H]+||[M+H]+	LMFA00000001||LMGL02010449||LMGL02010472||LMGL02010103||LMGL02010102||LMGP10010941||LMGP10010936||LMGP10010930||LMGP10010917||LMGP10010027||LMGP10010012||LMGP10010897||LMGP10010889||LMGP10010871||LMGP10010866	2-methoxy-12-methyloctadec-17-en-5-ynoyl anhydride||DG(15:0/22:6(4Z,7Z,10Z,13Z,16Z,19Z)/0:0)[iso2]||DG(15:1(9Z)/22:5(7Z,10Z,13Z,16Z,19Z)/0:0)[iso2]||DG(17:1(9Z)/20:5(5Z,8Z,11Z,14Z,17Z)/0:0)[iso2]||DG(17:2(9Z,12Z)/20:4(5Z,8Z,11Z,14Z)/0:0)[iso2]||PA(12:0/20:0)||PA(13:0/19:0)||PA(14:0/18:0)||PA(15:0/17:0)||PA(16:0/16:0)||PA(16:0/16:0)[rac]||PA(17:0/15:0)||PA(18:0/14:0)||PA(19:0/13:0)||PA(20:0/12:0)	-0.55||-0.55||-0.55||-0.55||-0.55||-0.6||-0.6||-0.6||-0.6||-0.6||-0.6||-0.6||-0.6||-0.6||-0.6
649.507	C39H68O7	[M+H]+	LMPK03000013	Uvaricin	4.29
649.516	C36H73O7P||C36H73O7P||C36H73O7P||C43H68O4||C43H68O4||C43H68O4||C43H68O4||C43H68O4	[M+H]+||[M+H]+||[M+H]+||[M+H]+||[M+H]+||[M+H]+||[M+H]+||[M+H]+	LMGP10020083||LMGP10020023||LMGP10020043||LMGL02070030||LMGL02070017||LMGL02070029||LMGL02070008||LMGL02070019	PA(O-16:0/17:0)||PA(O-18:0/15:0)||PA(O-20:0/13:0)||1-(8-[1]-ladderane-octanoyl)-2-(8-[1]-ladderane-octanyl)-sn-glycerol||1-(8-[1]-ladderane-octanoyl)-2-(8-[3]-ladderane-octanyl)-sn-glycerol||1-(8-[5]-ladderane-octanoyl)-2-(8-[1]-ladderane-octanyl)-sn-glycerol||1-(8-[5]-ladderane-octanoyl)-2-(8-[3]-ladderane-octanyl)-sn-glycerol||1-(8-[5]-ladderane-octanoyl)-2-(8-[3]-ladderane-octanyl)-sn-glycerol	-0.74||-0.74||-0.74||-4.38||-4.38||-4.38||-4.38||-4.38
650.368	C31H56NO11P||C31H56NO11P	[M+H]+||[M+H]+	LMGP20020047||LMGP20010009	OHODiA-PE||PKHdiA-PC	3.15||3.15
650.584	C44H72O2||C44H72O2	[M+NH4]+||[M+NH4]+	LMST01020061||LMST01031011	16:3 Campesterol ester||ergosteryl palmitoleate	-4.28||-4.28
650.644	C42H83NO3||C42H83NO3	[M+H]+||[M+H]+	LMSP02020011||LMSP02010012	Cer(d18:0/24:1(15Z))||Cer(d18:1/24:0)	-0.7||-0.7
651.496	C40H68O5||C40H68O5||C40H68O5||C40H68O5||C40H68O5||C42H66O5	[M+Na]+||[M+Na]+||[M+Na]+||[M+Na]+||[M+Na]+||[M+H]+	LMGL02010448||LMGL02010471||LMGL02010094||LMGL02010093||LMGL02010092||LMGL02010206	DG(15:0/22:5(7Z,10Z,13Z,16Z,19Z)/0:0)[iso2]||DG(15:1(9Z)/22:4(7Z,10Z,13Z,16Z)/0:0)[iso2]||DG(17:0/20:5(5Z,8Z,11Z,14Z,17Z)/0:0)[iso2]||DG(17:1(9Z)/20:4(5Z,8Z,11Z,14Z)/0:0)[iso2]||DG(17:2(9Z,12Z)/20:3(8Z,11Z,14Z)/0:0)[iso2]||DG(17:2(9Z,12Z)/22:6(4Z,7Z,10Z,13Z,16Z,19Z)/0:0)[iso2]	-0.32||-0.32||-0.32||-0.32||-0.32||-4.01
651.532	C43H70O4||C43H70O4||C43H70O4||C43H70O4	[M+H]+||[M+H]+||[M+H]+||[M+H]+	LMGL02070031||LMGL02070018||LMGL02070032||LMGL02070009	1-(8-[1]-ladderane-octanoyl)-2-(8-[1]-ladderane-octanyl)-sn-glycerol||1-(8-[1]-ladderane-octanoyl)-2-(8-[3]-ladderane-octanyl)-sn-glycerol||1-(8-[3]-ladderane-octanoyl)-2-(8-[1]-ladderane-octanyl)-sn-glycerol||1-(8-[3]-ladderane-octanoyl-2-(8-[3]-ladderane-octanyl)-sn-glycerol	-3.93||-3.93||-3.93||-3.93
652.382	C31H55O11P||C31H58NO11P||C31H58NO11P	[M+NH4]+||[M+H]+||[M+H]+	LMGP20070004||LMGP20010010||LMGP20040013	PKDdiA-PA||PHHdiA-PC||PON-PS	-0.77||-0.77||-0.77
652.6	C44H74O2||C44H74O2||C44H74O2	[M+NH4]+||[M+NH4]+||[M+NH4]+	LMST01020058||LMST01031009||LMST01031013	16:2 Campesterol ester||episteryl palmitoleate||fecosteryl palmitoleate	-4.34||-4.34||-4.34
653.386	C33H58O11	[M+Na]+	LMST05050015	Kurilensoside F	-1.86
654.327	C29H52NO13P	[M+H]+	LMGP20040011	PHHdiA-PS	2.84
654.615	C42H81NO2	[M+Na]+	LMSP00000010	Cer(m18:1(4E)/24:1(15Z))	-1.43
657.485	C37H69O7P||C37H69O7P||C37H69O7P||C35H71O7P||C35H71O7P||C35H71O7P	[M+H]+||[M+H]+||[M+H]+||[M+Na]+||[M+Na]+||[M+Na]+	LMGP10020080||LMGP10020079||LMGP10030088||LMGP10020084||LMGP10020021||LMGP10020042	PA(O-16:0/18:3(6Z,9Z,12Z))||PA(O-16:0/18:3(9Z,12Z,15Z))||PA(P-16:0/18:2(9Z,12Z))||PA(O-16:0/16:0)||PA(O-18:0/14:0)||PA(O-20:0/12:0)	-0.5||-0.5||-0.5||3.16||3.16||3.16
659.138	C32H28O14||C32H28O14||C32H28O14	[M+Na]+||[M+Na]+||[M+Na]+	LMPK12111945||LMPK12111946||LMPK12111793	Kaempferol 3-(2-(E)-p-coumaroyl-6-acetylglucoside)||Kaempferol 3-(3-acetyl-6-p-coumaroylglucoside)||Kaempferol 3-(4-acetyl-6-p-coumarylglucoside)	1.59||1.59||1.59
659.501	C37H71O7P||C37H71O7P||C37H71O7P||C37H71O7P	[M+H]+||[M+H]+||[M+H]+||[M+H]+	LMGP10020081||LMGP10030089||LMGP10030035||LMGP10030059	PA(O-16:0/18:2(9Z,12Z))||PA(P-16:0/18:1(9Z))||PA(P-18:0/16:1(9Z))||PA(P-20:0/14:1(9Z))	-0.47||-0.47||-0.47||-0.47
660.556	C41H70O5||C41H70O5||C41H70O5||C41H70O5||C41H70O5||C41H70O5||C41H70O5||C41H70O5	[M+NH4]+||[M+NH4]+||[M+NH4]+||[M+NH4]+||[M+NH4]+||[M+NH4]+||[M+NH4]+||[M+NH4]+	LMGL02010150||LMGL02010149||LMGL02010122||LMGL02010121||LMGL02010120||LMGL02010486||LMGL02010119||LMGL02010509	DG(16:0/22:5(7Z,10Z,13Z,16Z,19Z)/0:0)[iso2]||DG(16:1(9Z)/22:4(7Z,10Z,13Z,16Z)/0:0)[iso2]||DG(18:0/20:5(5Z,8Z,11Z,14Z,17Z)/0:0)[iso2]||DG(18:1(9Z)/20:4(5Z,8Z,11Z,14Z)/0:0)[iso2]||DG(18:2(9Z,12Z)/20:3(8Z,11Z,14Z)/0:0)[iso2]||DG(18:3(6Z,9Z,12Z)/20:2(11Z,14Z)/0:0)[iso2]||DG(18:3(9Z,12Z,15Z)/20:2(11Z,14Z)/0:0)[iso2]||DG(18:4(6Z,9Z,12Z,15Z)/20:1(11Z)/0:0)[iso2]	-0.43||-0.43||-0.43||-0.43||-0.43||-0.43||-0.43||-0.43
661.516	C37H73O7P||C37H73O7P||C37H73O7P||C37H73O7P||C37H73O7P||C37H73O7P	[M+H]+||[M+H]+||[M+H]+||[M+H]+||[M+H]+||[M+H]+	LMGP10020094||LMGP10020074||LMGP10020045||LMGP10030012||LMGP10030034||LMGP10030058	PA(O-16:0/18:1(9Z))||PA(O-18:0/16:1(9Z))||PA(O-20:0/14:1(9Z))||PA(P-16:0/18:0)||PA(P-18:0/16:0)||PA(P-20:0/14:0)	-0.48||-0.48||-0.48||-0.48||-0.48||-0.48
662.571	C41H72O5||C41H72O5||C41H72O5||C41H72O5||C41H72O5||C41H72O5||C41H72O5||C41H72O5||C39H77NO5	[M+NH4]+||[M+NH4]+||[M+NH4]+||[M+NH4]+||[M+NH4]+||[M+NH4]+||[M+NH4]+||[M+NH4]+||[M+Na]+	LMGL02010138||LMGL02010126||LMGL02010111||LMGL02010110||LMGL02010109||LMGL02010485||LMGL02010108||LMGL02010508||LMSP02010188	DG(16:0/22:4(7Z,10Z,13Z,16Z)/0:0)[iso2]||DG(16:1(9Z)/22:3(10Z,13Z,16Z)/0:0)[iso2]||DG(18:0/20:4(5Z,8Z,11Z,14Z)/0:0)[iso2]||DG(18:1(9Z)/20:3(8Z,11Z,14Z)/0:0)[iso2]||DG(18:2(9Z,12Z)/20:2(11Z,14Z)/0:0)[iso2]||DG(18:3(6Z,9Z,12Z)/20:1(11Z)/0:0)[iso2]||DG(18:3(9Z,12Z,15Z)/20:1(11Z)/0:0)[iso2]||DG(18:4(6Z,9Z,12Z,15Z)/20:0/0:0)[iso2]||Cer(t18:1(6OH)/21:0(2OH))	-0.72||-0.72||-0.72||-0.72||-0.72||-0.72||-0.72||-0.72||2.91
663.532	C37H75O7P||C37H75O7P||C37H75O7P	[M+H]+||[M+H]+||[M+H]+	LMGP10020082||LMGP10020075||LMGP10020044	PA(O-16:0/18:0)||PA(O-18:0/16:0)||PA(O-20:0/14:0)	-0.52||-0.52||-0.52
664.535	C36H70O9||C36H70O9||C36H70O9	[M+NH4]+||[M+NH4]+||[M+NH4]+	LMFA13010024||LMFA13010029||LMFA13010022	1-(O-alpha-D-galactopyranosyl)-3-keto-(1,27R,29R)-triacontanetriol||1-(O-alpha-D-glucopyranosyl)-27-keto-(1,3R,29R)-triacontanetriol||1-(O-alpha-D-glucopyranosyl)-3-keto-(1,27R,29R)-triacontanetriol	-0.73||-0.73||-0.73
664.587	C41H74O5||C41H74O5||C41H74O5||C41H74O5||C41H74O5||C41H74O5||C41H74O5||C39H79NO5||C39H79NO5||C39H79NO5||C39H79NO5	[M+NH4]+||[M+NH4]+||[M+NH4]+||[M+NH4]+||[M+NH4]+||[M+NH4]+||[M+NH4]+||[M+Na]+||[M+Na]+||[M+Na]+||[M+Na]+	LMGL02010116||LMGL02010137||LMGL02010101||LMGL02010100||LMGL02010099||LMGL02010484||LMGL02010098||LMSP02030032||LMSP02030034||LMSP02030037||LMSP02030066	DG(16:0/22:3(10Z,13Z,16Z)/0:0)[iso2]||DG(16:1(9Z)/22:2(13Z,16Z)/0:0)[iso2]||DG(18:0/20:3(8Z,11Z,14Z)/0:0)[iso2]||DG(18:1(9Z)/20:2(11Z,14Z)/0:0)[iso2]||DG(18:2(9Z,12Z)/20:1(11Z)/0:0)[iso2]||DG(18:3(6Z,9Z,12Z)/20:0/0:0)[iso2]||DG(18:3(9Z,12Z,15Z)/20:0/0:0)[iso2]||Cer(t15:0(14Me)/23:0(2OH[R]))||Cer(t16:0(15Me)/22:0(2OH[R]))||Cer(t17:0(16Me)/21:0(2OH[R]))||Cer(t18:0/21:0(2OH))	-1.01||-1.01||-1.01||-1.01||-1.01||-1.01||-1.01||2.61||2.61||2.61||2.61
665.327	C31H53O13P	[M+H]+	LMGP20060026	OKHdiA-PG	-4.66
666.397	C32H60NO11P	[M+H]+	LMGP20010014	PHODiA-PC	-0.82
667.431	C35H65O8P||C35H65O8P||C35H65O8P||C35H65O8P||C35H65O8P||C35H65O8P||C35H65O8P||C35H65O8P||C35H65O8P||C35H65O8P||C35H65O8P||C32H60NO10P||C32H60NO10P||C32H60NO10P||C32H60NO10P||C37H63O8P||C37H63O8P||C37H63O8P||C37H63O8P||C37H63O8P||C37H63O8P	[M+Na]+||[M+Na]+||[M+Na]+||[M+Na]+||[M+Na]+||[M+Na]+||[M+Na]+||[M+Na]+||[M+Na]+||[M+Na]+||[M+Na]+||[M+NH4]+||[M+NH4]+||[M+NH4]+||[M+NH4]+||[M+H]+||[M+H]+||[M+H]+||[M+H]+||[M+H]+||[M+H]+	LMGP10010058||LMGP10010929||LMGP10010118||LMGP10010142||LMGP10010168||LMGP10010969||LMGP10010251||LMGP10010280||LMGP10010322||LMGP10010340||LMGP10010556||LMGP20020039||LMGP20010016||LMGP03010046||LMGP03010109||LMGP10010924||LMGP10010129||LMGP10010901||LMGP10010430||LMGP10010621||LMGP10010649	PA(12:0/20:2(11Z,14Z))||PA(14:0/18:2(9Z,12Z))||PA(14:1(9Z)/18:1(9Z))||PA(15:0/17:2(9Z,12Z))||PA(15:1(9Z)/17:1(9Z))||PA(16:1(9Z)/16:1(9Z))||PA(17:1(9Z)/15:1(9Z))||PA(17:2(9Z,12Z)/15:0)||PA(18:1(9Z)/14:1(9Z))||PA(18:2(9Z,12Z)/14:0)||PA(20:2(11Z,14Z)/12:0)||OA-PE||PHOOA-PC||PS(12:0/14:1(9Z))||PS(14:1(9Z)/12:0)||PA(14:0/20:5(5Z,8Z,11Z,14Z,17Z))||PA(14:1(9Z)/20:4(5Z,8Z,11Z,14Z))||PA(16:1(9Z)/18:4(6Z,9…	-0.35||-0.35||-0.35||-0.35||-0.35||-0.35||-0.35||-0.35||-0.35||-0.35||-0.35||2.08||2.08||2.08||2.08||-3.95||-3.95||-3.95||-3.95||-3.95||-3.95
667.527	C41H72O5||C41H72O5||C41H72O5||C41H72O5||C41H72O5||C41H72O5||C41H72O5||C41H72O5||C38H70N2O7||C43H70O5||C43H70O5||C43H70O5||C43H70O5||C43H70O5||C43H70O5||C43H70O5	[M+Na]+||[M+Na]+||[M+Na]+||[M+Na]+||[M+Na]+||[M+Na]+||[M+Na]+||[M+Na]+||[M+H]+||[M+H]+||[M+H]+||[M+H]+||[M+H]+||[M+H]+||[M+H]+||[M+H]+	LMGL02010138||LMGL02010126||LMGL02010111||LMGL02010110||LMGL02010109||LMGL02010485||LMGL02010108||LMGL02010508||LMFA08020224||LMGL02010225||LMGL02010224||LMGL02010495||LMGL02010223||LMGL02010518||LMGL02010198||LMGL02010197	DG(16:0/22:4(7Z,10Z,13Z,16Z)/0:0)[iso2]||DG(16:1(9Z)/22:3(10Z,13Z,16Z)/0:0)[iso2]||DG(18:0/20:4(5Z,8Z,11Z,14Z)/0:0)[iso2]||DG(18:1(9Z)/20:3(8Z,11Z,14Z)/0:0)[iso2]||DG(18:2(9Z,12Z)/20:2(11Z,14Z)/0:0)[iso2]||DG(18:3(6Z,9Z,12Z)/20:1(11Z)/0:0)[iso2]||DG(18:3(9Z,12Z,15Z)/20:1(11Z)/0:0)[iso2]||DG(18:4(6Z,9Z,12Z,15Z)/20:0/0:0)[iso2]||N-(3R-(15-methyl-3-(13-methyl-tetradecanoyloxy)-hexadecanoyl)-glycyl)-…	-0.71||-0.71||-0.71||-0.71||-0.71||-0.71||-0.71||-0.71||1.72||-4.31||-4.31||-4.31||-4.31||-4.31||-4.31||-4.31
668.376	C31H55O12P||C31H58NO12P	[M+NH4]+||[M+H]+	LMGP20060027||LMGP20040014	OHOHA-PG||PA-PS	-0.66||-0.66
669.447	C35H67O8P||C35H67O8P||C35H67O8P||C35H67O8P||C35H67O8P||C35H67O8P||C35H67O8P||C35H67O8P||C35H67O8P||C35H67O8P||C35H67O8P||C35H67O8P||C35H67O8P||C35H67O8P||C32H62NO10P||C32H62NO10P||C32H62NO10P||C37H65O8P||C37H65O8P||C37H65O8P||C37H65O8P||C37H65O8P||C37H65O8P||C37H65O8P||C37H65O8P||C37H65O8P||C37H65O8P||C37H65O8P||C37H65O8P||C37H65O8P	[M+Na]+||[M+Na]+||[M+Na]+||[M+Na]+||[M+Na]+||[M+Na]+||[M+Na]+||[M+Na]+||[M+Na]+||[M+Na]+||[M+Na]+||[M+Na]+||[M+Na]+||[M+Na]+||[M+NH4]+||[M+NH4]+||[M+NH4]+||[M+H]+||[M+H]+||[M+H]+||[M+H]+||[M+H]+||[M+H]+||[M+H]+||[M+H]+||[M+H]+||[M+H]+||[M+H]+||[M+H]+||[M+H]+	LMGP10010057||LMGP10010080||LMGP10010019||LMGP10010117||LMGP10010141||LMGP10010167||LMGP10010911||LMGP10010205||LMGP10010226||LMGP10010250||LMGP10010307||LMGP10010882||LMGP10010479||LMGP10010526||LMGP03010972||LMGP03010971||LMGP03010931||LMGP10010065||LMGP10010925||LMGP10010128||LMGP10010906||LMGP10010210||LMGP10010211||LMGP10010891||LMGP10010371||LMGP10010401||LMGP10010429||LMGP10010590||LMGP100…	PA(12:0/20:1(11Z))||PA(13:0/19:1(9Z))||PA(14:0/18:1(9Z))||PA(14:1(9Z)/18:0)||PA(15:0/17:1(9Z))||PA(15:1(9Z)/17:0)||PA(16:0/16:1(9Z))||PA(16:1(9Z)/16:0)||PA(17:0/15:1(9Z))||PA(17:1(9Z)/15:0)||PA(18:0/14:1(9Z))||PA(18:1(9Z)/14:0)||PA(19:1(9Z)/13:0)||PA(20:1(11Z)/12:0)||PS(12:0/14:0)||PS(13:0/13:0)||PS(14:0/12:0)||PA(12:0/22:4(7Z,10Z,13Z,16Z))||PA(14:0/20:4(5Z,8Z,11Z,14Z))||PA(14:1(9Z)/20:3(8Z,11Z,1…	0.42||0.42||0.42||0.42||0.42||0.42||0.42||0.42||0.42||0.42||0.42||0.42||0.42||0.42||2.84||2.84||2.84||-3.18||-3.18||-3.18||-3.18||-3.18||-3.18||-3.18||-3.18||-3.18||-3.18||-3.18||-3.18||-3.18
669.542	C41H74O5||C41H74O5||C41H74O5||C41H74O5||C41H74O5||C41H74O5||C41H74O5	[M+Na]+||[M+Na]+||[M+Na]+||[M+Na]+||[M+Na]+||[M+Na]+||[M+Na]+	LMGL02010116||LMGL02010137||LMGL02010101||LMGL02010100||LMGL02010099||LMGL02010484||LMGL02010098	DG(16:0/22:3(10Z,13Z,16Z)/0:0)[iso2]||DG(16:1(9Z)/22:2(13Z,16Z)/0:0)[iso2]||DG(18:0/20:3(8Z,11Z,14Z)/0:0)[iso2]||DG(18:1(9Z)/20:2(11Z,14Z)/0:0)[iso2]||DG(18:2(9Z,12Z)/20:1(11Z)/0:0)[iso2]||DG(18:3(6Z,9Z,12Z)/20:0/0:0)[iso2]||DG(18:3(9Z,12Z,15Z)/20:0/0:0)[iso2]	-1.75||-1.75||-1.75||-1.75||-1.75||-1.75||-1.75
670.61	C42H81NO3||C42H81NO3	[M+Na]+||[M+Na]+	LMSP02010009||LMSP02010171	Cer(d18:1/24:1(15Z))||Cer(d18:2/24:0)	-0.64||-0.64
671.307	C31H52O12S	[M+Na]+	LMST05050008	Evasterioside C	-0.03
671.501	C43H68O4||C43H68O4||C43H68O4||C43H68O4||C43H68O4||C38H71O7P||C36H73O7P||C36H73O7P||C36H73O7P	[M+Na]+||[M+Na]+||[M+Na]+||[M+Na]+||[M+Na]+||[M+H]+||[M+Na]+||[M+Na]+||[M+Na]+	LMGL02070030||LMGL02070017||LMGL02070029||LMGL02070008||LMGL02070019||LMGP10030038||LMGP10020083||LMGP10020023||LMGP10020043	1-(8-[1]-ladderane-octanoyl)-2-(8-[1]-ladderane-octanyl)-sn-glycerol||1-(8-[1]-ladderane-octanoyl)-2-(8-[3]-ladderane-octanyl)-sn-glycerol||1-(8-[5]-ladderane-octanoyl)-2-(8-[1]-ladderane-octanyl)-sn-glycerol||1-(8-[5]-ladderane-octanoyl)-2-(8-[3]-ladderane-octanyl)-sn-glycerol||1-(8-[5]-ladderane-octanoyl)-2-(8-[3]-ladderane-octanyl)-sn-glycerol||PA(P-18:0/17:2(9Z,12Z))||PA(O-16:0/17:0)||PA(O-18…	-0.6||-0.6||-0.6||-0.6||-0.6||-0.65||2.93||2.93||2.93
671.558	C41H76O5||C41H76O5||C41H76O5||C41H76O5||C41H76O5||C41H76O5||C41H76O5||C43H74O5||C43H74O5||C43H74O5||C43H74O5||C43H74O5||C43H74O5||C43H74O5||C43H74O5||C43H74O5	[M+Na]+||[M+Na]+||[M+Na]+||[M+Na]+||[M+Na]+||[M+Na]+||[M+Na]+||[M+H]+||[M+H]+||[M+H]+||[M+H]+||[M+H]+||[M+H]+||[M+H]+||[M+H]+||[M+H]+	LMGL02010127||LMGL02010115||LMGL02010123||LMGL02010091||LMGL02010090||LMGL02010089||LMGL02010330||LMGL02010205||LMGL02010204||LMGL02010192||LMGL02010493||LMGL02010213||LMGL02010516||LMGL02010177||LMGL02010176||LMGL02010175	DG(16:0/22:2(13Z,16Z)/0:0)[iso2]||DG(16:1(9Z)/22:1(13Z)/0:0)[iso2]||DG(17:2(9Z,12Z)/21:0/0:0)[iso2]||DG(18:0/20:2(11Z,14Z)/0:0)[iso2]||DG(18:1(9Z)/20:1(11Z)/0:0)[iso2]||DG(18:2(9Z,12Z)/20:0/0:0)[iso2]||DG(19:1(9Z)/19:1(9Z)/0:0)||DG(18:0/22:5(7Z,10Z,13Z,16Z,19Z)/0:0)[iso2]||DG(18:1(9Z)/22:4(7Z,10Z,13Z,16Z)/0:0)[iso2]||DG(18:2(9Z,12Z)/22:3(10Z,13Z,16Z)/0:0)[iso2]||DG(18:3(6Z,9Z,12Z)/22:2(13Z,16Z)/0…	-0.65||-0.65||-0.65||-0.65||-0.65||-0.65||-0.65||-4.23||-4.23||-4.23||-4.23||-4.23||-4.23||-4.23||-4.23||-4.23
672.421	C33H64NO9P||C33H64NO9P||C33H64NO9P	[M+Na]+||[M+Na]+||[M+Na]+	LMGP03060031||LMGP03060030||LMGP20010008	1-(2-methoxy-5Z,19Z-hexacosadienyl)-sn-glycero-3-phosphoserine||1-(2-methoxy-5Z,9Z-hexacosadienyl)-sn-glycero-3-phosphoserine||PON-PC	-0.03||-0.03||-0.03
673.208	C31H38O15	[M+Na]+	LMPK12050358	5-Hydroxy-7,3,4-trimethoxy-8-methylisoflavone 5-O-neohesperidoside	-4
673.34	C33H52O14	[M+H]+	LMGL04010014	DGMG(18:5(3Z,6Z,9Z,12Z,15Z)/0:0)	-4.03
673.516	C43H70O4||C43H70O4||C43H70O4||C43H70O4||C38H73O7P||C38H73O7P||C38H73O7P||C38H73O7P	[M+Na]+||[M+Na]+||[M+Na]+||[M+Na]+||[M+H]+||[M+H]+||[M+H]+||[M+H]+	LMGL02070031||LMGL02070018||LMGL02070032||LMGL02070009||LMGP10020027||LMGP10030017||LMGP10030037||LMGP10030061	1-(8-[1]-ladderane-octanoyl)-2-(8-[1]-ladderane-octanyl)-sn-glycerol||1-(8-[1]-ladderane-octanoyl)-2-(8-[3]-ladderane-octanyl)-sn-glycerol||1-(8-[3]-ladderane-octanoyl)-2-(8-[1]-ladderane-octanyl)-sn-glycerol||1-(8-[3]-ladderane-octanoyl-2-(8-[3]-ladderane-octanyl)-sn-glycerol||PA(O-18:0/17:2(9Z,12Z))||PA(P-16:0/19:1(9Z))||PA(P-18:0/17:1(9Z))||PA(P-20:0/15:1(9Z))	-0.64||-0.64||-0.64||-0.64||-0.7||-0.7||-0.7||-0.7
675.422	C33H65O10P||C33H65O10P||C33H65O10P||C33H65O10P	[M+Na]+||[M+Na]+||[M+Na]+||[M+Na]+	LMGP04010047||LMGP04010069||LMGP04010093||LMGP04010139	PG(12:0/15:0)||PG(13:0/14:0)||PG(14:0/13:0)||PG(15:0/12:0)	2.07||2.07||2.07||2.07
675.493	C37H68N2O7||C42H68O5||C42H68O5||C37H71O8P||C37H71O8P||C37H71O8P||C37H71O8P||C37H71O8P||C37H71O8P||C37H71O8P||C37H71O8P||C37H71O8P||C37H71O8P||C37H71O8P||C37H71O8P||C37H71O8P||C37H71O8P||C37H71O8P||C37H71O8P||C37H71O8P	[M+Na]+||[M+Na]+||[M+Na]+||[M+H]+||[M+H]+||[M+H]+||[M+H]+||[M+H]+||[M+H]+||[M+H]+||[M+H]+||[M+H]+||[M+H]+||[M+H]+||[M+H]+||[M+H]+||[M+H]+||[M+H]+||[M+H]+||[M+H]+	LMFA08020223||LMGL02010196||LMGL02010195||LMGP10010063||LMGP10010100||LMGP10010125||LMGP10010147||LMGP10010176||LMGP10010007||LMGP10010032||LMGP10010209||LMGP10010229||LMGP10010254||LMGP10010887||LMGP10010964||LMGP10010455||LMGP10010482||LMGP10010509||LMGP10010528||LMGP10010724	N-(3R-(15-methyl-3-(13-methyl-tetradecenoyloxy)-hexadecanoyl)-glycyl)-L-serine||DG(17:1(9Z)/22:6(4Z,7Z,10Z,13Z,16Z,19Z)/0:0)[iso2]||DG(17:2(9Z,12Z)/22:5(7Z,10Z,13Z,16Z,19Z)/0:0)[iso2]||PA(12:0/22:1(11Z))||PA(14:0/20:1(11Z))||PA(14:1(9Z)/20:0)||PA(15:0/19:1(9Z))||PA(15:1(9Z)/19:0)||PA(16:0/18:1(11Z))||PA(16:0/18:1(9Z))||PA(16:1(9Z)/18:0)||PA(17:0/17:1(9Z))||PA(17:1(9Z)/17:0)||PA(18:0/16:1(9Z))||PA…	2.05||-3.91||-3.91||-3.96||-3.96||-3.96||-3.96||-3.96||-3.96||-3.96||-3.96||-3.96||-3.96||-3.96||-3.96||-3.96||-3.96||-3.96||-3.96||-3.96
675.533	C38H75O7P||C38H75O7P||C38H75O7P||C38H75O7P||C38H75O7P||C38H75O7P||C37H71NO6S	[M+H]+||[M+H]+||[M+H]+||[M+H]+||[M+H]+||[M+H]+||[M+NH4]+	LMGP10020012||LMGP10020026||LMGP10020047||LMGP10030016||LMGP10030036||LMGP10030060||LMSP00000025	PA(O-16:0/19:1(9Z))||PA(O-18:0/17:1(9Z))||PA(O-20:0/15:1(9Z))||PA(P-16:0/19:0)||PA(P-18:0/17:0)||PA(P-20:0/15:0)||(2S,3R,4E,8E)-3-Hydroxy-2-[methyl(stearoyl)amino]-4,8-octadecadien-1-yl hydrogen sulfate	0.44||0.44||0.44||0.44||0.44||0.44||-2.1
676.174	C33H33O14	[M+Na]+	LMPK12010419	Hirsutidin 3-O-(6-O-p-coumaroyl)glucoside	-3.33
676.454	C35H66NO9P||C42H58O6	[M+H]+||[M+NH4]+	LMGP20010029||LMPR01070300	OON-PC||fucoxanthin	-0.78||-4.28
677.511	C42H70O5||C42H70O5||C42H70O5||C42H70O5||C37H73O8P||C37H73O8P||C37H73O8P||C37H73O8P||C37H73O8P||C37H73O8P||C37H73O8P||C37H73O8P||C37H73O8P||C37H73O8P||C37H73O8P	[M+Na]+||[M+Na]+||[M+Na]+||[M+Na]+||[M+H]+||[M+H]+||[M+H]+||[M+H]+||[M+H]+||[M+H]+||[M+H]+||[M+H]+||[M+H]+||[M+H]+||[M+H]+	LMGL02010185||LMGL02010184||LMGL02010183||LMGL02010537||LMGP10010940||LMGP10010934||LMGP10010926||LMGP10010914||LMGP10010908||LMGP10010896||LMGP10010888||LMGP10010869||LMGP10010864||LMGP10010853||LMGP10010849	DG(17:0/22:6(4Z,7Z,10Z,13Z,16Z,19Z)/0:0)[iso2]||DG(17:1(9Z)/22:5(7Z,10Z,13Z,16Z,19Z)/0:0)[iso2]||DG(17:2(9Z,12Z)/22:4(7Z,10Z,13Z,16Z)/0:0)[iso2]||DG(19:1(9Z)/20:5(5Z,8Z,11Z,14Z,17Z)/0:0)[iso2]||PA(12:0/22:0)||PA(13:0/21:0)||PA(14:0/20:0)||PA(15:0/19:0)||PA(16:0/18:0)||PA(17:0/17:0)||PA(18:0/16:0)||PA(19:0/15:0)||PA(20:0/14:0)||PA(21:0/13:0)||PA(22:0/12:0)	-0.43||-0.43||-0.43||-0.43||-0.49||-0.49||-0.49||-0.49||-0.49||-0.49||-0.49||-0.49||-0.49||-0.49||-0.49
677.596	C40H73N3O4	[M+NH4]+	LMPR04000015	N-ornithinyl-35-aminobacteriohopane-32,33,34-triol	3.59
678.506	C36H69O8P||C36H69O8P||C36H69O8P||C36H69O8P||C36H69O8P||C36H69O8P||C36H69O8P||C36H69O8P||C36H69O8P||C36H69O8P||C36H69O8P||C36H69O8P||C36H69O8P||C36H69O8P||C36H72NO8P||C36H72NO8P||C36H72NO8P||C36H72NO8P||C36H72NO8P||C36H72NO8P||C36H72NO8P||C36H72NO8P||C36H72NO8P||C36H72NO8P||C36H72NO8P||C36H72NO8P||C36H72NO8P||C36H72NO8P||C36H72NO8P||C36H72NO8P||C36H72NO8P||C36H72NO8P||C36H72NO8P||C36H72NO8P||C36H7…	[M+NH4]+||[M+NH4]+||[M+NH4]+||[M+NH4]+||[M+NH4]+||[M+NH4]+||[M+NH4]+||[M+NH4]+||[M+NH4]+||[M+NH4]+||[M+NH4]+||[M+NH4]+||[M+NH4]+||[M+NH4]+||[M+H]+||[M+H]+||[M+H]+||[M+H]+||[M+H]+||[M+H]+||[M+H]+||[M+H]+||[M+H]+||[M+H]+||[M+H]+||[M+H]+||[M+H]+||[M+H]+||[M+H]+||[M+H]+||[M+H]+||[M+H]+||[M+H]+||[M+H]+||[M+H]+||[M+NH4]+||[M+NH4]+	LMGP10010081||LMGP10010099||LMGP10010123||LMGP10010143||LMGP10010170||LMGP10010909||LMGP10010206||LMGP10010228||LMGP10010252||LMGP10010309||LMGP10010323||LMGP10010454||LMGP10010480||LMGP10010527||LMGP01010390||LMGP01010414||LMGP01010435||LMGP01010459||LMGP01010477||LMGP01010528||LMGP01010557||LMGP01010701||LMGP01010732||LMGP01010986||LMGP01011237||LMGP01011245||LMGP01011263||LMGP02010370||LMGP020…	PA(13:0/20:1(11Z))||PA(14:0/19:1(9Z))||PA(14:1(9Z)/19:0)||PA(15:0/18:1(9Z))||PA(15:1(9Z)/18:0)||PA(16:0/17:1(9Z))||PA(16:1(9Z)/17:0)||PA(17:0/16:1(9Z))||PA(17:1(9Z)/16:0)||PA(18:0/15:1(9Z))||PA(18:1(9Z)/15:0)||PA(19:0/14:1(9Z))||PA(19:1(9Z)/14:0)||PA(20:1(11Z)/13:0)||PC(10:0/18:0)||PC(11:0/17:0)||PC(12:0/16:0)||PC(13:0/15:0)||PC(14:0/14:0)||PC(15:0/13:0)||PC(16:0/12:0)||PC(17:0/11:0)||PC(18:0/10:…	-0.64||-0.64||-0.64||-0.64||-0.64||-0.64||-0.64||-0.64||-0.64||-0.64||-0.64||-0.64||-0.64||-0.64||-0.64||-0.64||-0.64||-0.64||-0.64||-0.64||-0.64||-0.64||-0.64||-0.64||-0.64||-0.64||-0.64||-0.64||-0.64||-0.64||-0.64||-0.64||-0.64||-0.64||-0.64||-4.13||-4.13
679.527	C40H63N5O3||C42H72O5||C42H72O5||C42H72O5||C42H72O5||C42H72O5	[M+NH4]+||[M+Na]+||[M+Na]+||[M+Na]+||[M+Na]+||[M+Na]+	LMPR04000012||LMGL02010173||LMGL02010172||LMGL02010158||LMGL02010166||LMGL02010536	adenosylhopane||DG(17:0/22:5(7Z,10Z,13Z,16Z,19Z)/0:0)[iso2]||DG(17:1(9Z)/22:4(7Z,10Z,13Z,16Z)/0:0)[iso2]||DG(17:2(9Z,12Z)/22:3(10Z,13Z,16Z)/0:0)[iso2]||DG(19:0/20:5(5Z,8Z,11Z,14Z,17Z)/0:0)[iso2]||DG(19:1(9Z)/20:4(5Z,8Z,11Z,14Z)/0:0)[iso2]	-0.26||-0.67||-0.67||-0.67||-0.67||-0.67
680.195	C31H35O17||C34H30O14	[M+H]+||[M+NH4]+	LMPK12010045||LMPK12111893	Pelargonidin 3,5-di-(6-acetylglucoside)||Kaempferol 3-(2,3-diacetyl-4-p-coumarylrhamnoside	0.15||-3.78
681.506	C36H73O9P||C36H73O9P||C36H73O9P	[M+H]+||[M+H]+||[M+H]+	LMPK01000058||LMGP04020003||LMGP04020018	Mannosyl-1beta-phosphomycoketide C30||PG(O-16:0/14:0)||PG(O-18:0/12:0)	-0.74||-0.74||-0.74
687.532	C39H75O7P||C39H75O7P||C39H75O7P||C39H75O7P||C39H75O7P	[M+H]+||[M+H]+||[M+H]+||[M+H]+||[M+H]+	LMGP10020014||LMGP10020029||LMGP10030019||LMGP10030092||LMGP10030063	PA(O-16:0/20:2(11Z,14Z))||PA(O-18:0/18:2(9Z,12Z))||PA(P-16:0/20:1(11Z))||PA(P-18:0/18:1(9Z))||PA(P-20:0/16:1(9Z))	-0.53||-0.53||-0.53||-0.53||-0.53
688.49	C37H67O8P||C37H67O8P||C37H67O8P||C37H67O8P||C37H67O8P||C37H67O8P||C37H67O8P||C37H67O8P||C37H67O8P||C37H67O8P||C37H67O8P||C37H67O8P||C37H70NO8P||C37H70NO8P||C37H70NO8P||C37H70NO8P||C37H70NO8P||C37H70NO8P||C37H70NO8P||C37H70NO8P||C37H70NO8P||C37H70NO8P||C37H70NO8P||C37H70NO8P||C37H70NO8P||C37H70NO8P||C37H70NO8P||C37H70NO8P||C37H70NO8P	[M+NH4]+||[M+NH4]+||[M+NH4]+||[M+NH4]+||[M+NH4]+||[M+NH4]+||[M+NH4]+||[M+NH4]+||[M+NH4]+||[M+NH4]+||[M+NH4]+||[M+NH4]+||[M+H]+||[M+H]+||[M+H]+||[M+H]+||[M+H]+||[M+H]+||[M+H]+||[M+H]+||[M+H]+||[M+H]+||[M+H]+||[M+H]+||[M+H]+||[M+H]+||[M+H]+||[M+H]+||[M+H]+	LMGP10010102||LMGP10010127||LMGP10010907||LMGP10010975||LMGP10010902||LMGP10010255||LMGP10010285||LMGP10010344||LMGP10010370||LMGP10010956||LMGP10010559||LMGP10010589||LMGP01011322||LMGP01011383||LMGP01011434||LMGP01011551||LMGP02010373||LMGP02011246||LMGP02010433||LMGP02010457||LMGP02010483||LMGP02010354||LMGP02010356||LMGP02010108||LMGP02010566||LMGP02010595||LMGP02010637||LMGP02010655||LMGP020…	PA(14:0/20:3(8Z,11Z,14Z))||PA(14:1(9Z)/20:2(11Z,14Z))||PA(16:0/18:3(6Z,9Z,12Z))||PA(16:0/18:3(9Z,12Z,15Z))||PA(16:1(9Z)/18:2(9Z,12Z))||PA(17:1(9Z)/17:2(9Z,12Z))||PA(17:2(9Z,12Z)/17:1(9Z))||PA(18:2(9Z,12Z)/16:1(9Z))||PA(18:3(6Z,9Z,12Z)/16:0)||PA(18:3(9Z,12Z,15Z)/16:0)||PA(20:2(11Z,14Z)/14:1(9Z))||PA(20:3(8Z,11Z,14Z)/14:0)||PC(12:0/17:2(9Z,12Z))||PC(14:1(9Z)/15:1(9Z))||PC(15:1(9Z)/14:1(9Z))||PC(17:…	-1.17||-1.17||-1.17||-1.17||-1.17||-1.17||-1.17||-1.17||-1.17||-1.17||-1.17||-1.17||-1.17||-1.17||-1.17||-1.17||-1.17||-1.17||-1.17||-1.17||-1.17||-1.17||-1.17||-1.17||-1.17||-1.17||-1.17||-1.17||-1.17
688.527	C38H71O7P||C38H74NO7P||C38H74NO7P||C38H74NO7P||C38H74NO7P	[M+NH4]+||[M+H]+||[M+H]+||[M+H]+||[M+H]+	LMGP10030038||LMGP01030022||LMGP02020029||LMGP02030016||LMGP02030039	PA(P-18:0/17:2(9Z,12Z))||PC(P-16:0/14:1(9Z))||PE(O-16:0/17:2(9Z,12Z))||PE(P-16:0/17:1(9Z))||PE(P-18:0/15:1(9Z))	-1.09||-1.09||-1.09||-1.09||-1.09
690.506	C37H69O8P||C37H69O8P||C37H69O8P||C37H69O8P||C37H69O8P||C37H69O8P||C37H69O8P||C37H69O8P||C37H69O8P||C37H69O8P||C37H69O8P||C37H69O8P||C37H69O8P||C37H69O8P||C37H69O8P||C37H72NO8P||C37H72NO8P||C37H72NO8P||C37H72NO8P||C37H72NO8P||C37H72NO8P||C37H72NO8P||C37H72NO8P||C37H72NO8P||C37H72NO8P||C37H72NO8P||C37H72NO8P||C37H72NO8P||C37H72NO8P||C37H72NO8P||C37H72NO8P||C37H72NO8P||C37H72NO8P||C37H72NO8P||C37H72…	[M+NH4]+||[M+NH4]+||[M+NH4]+||[M+NH4]+||[M+NH4]+||[M+NH4]+||[M+NH4]+||[M+NH4]+||[M+NH4]+||[M+NH4]+||[M+NH4]+||[M+NH4]+||[M+NH4]+||[M+NH4]+||[M+NH4]+||[M+H]+||[M+H]+||[M+H]+||[M+H]+||[M+H]+||[M+H]+||[M+H]+||[M+H]+||[M+H]+||[M+H]+||[M+H]+||[M+H]+||[M+H]+||[M+H]+||[M+H]+||[M+H]+||[M+H]+||[M+H]+||[M+H]+||[M+H]+||[M+H]+||[M+H]+||[M+H]+||[M+H]+	LMGP10010064||LMGP10010101||LMGP10010126||LMGP10010177||LMGP10010023||LMGP10010903||LMGP10010230||LMGP10010892||LMGP10010284||LMGP10010881||LMGP10010877||LMGP10010483||LMGP10010529||LMGP10010558||LMGP10010755||LMGP01011321||LMGP01011343||LMGP01011365||LMGP01011382||LMGP01011411||LMGP01011433||LMGP01011474||LMGP01011521||LMGP01010735||LMGP02010372||LMGP02010395||LMGP02011247||LMGP02010432||LMGP020…	PA(12:0/22:2(13Z,16Z))||PA(14:0/20:2(11Z,14Z))||PA(14:1(9Z)/20:1(11Z))||PA(15:1(9Z)/19:1(9Z))||PA(16:0/18:2(9Z,12Z))||PA(16:1(9Z)/18:1(9Z))||PA(17:0/17:2(9Z,12Z))||PA(17:1(9Z)/17:1(9Z))||PA(17:2(9Z,12Z)/17:0)||PA(18:1(9Z)/16:1(9Z))||PA(18:2(9Z,12Z)/16:0)||PA(19:1(9Z)/15:1(9Z))||PA(20:1(11Z)/14:1(9Z))||PA(20:2(11Z,14Z)/14:0)||PA(22:2(13Z,16Z)/12:0)||PC(12:0/17:1(9Z))||PC(13:0/16:1(9Z))||PC(14:0/15…	-1.04||-1.04||-1.04||-1.04||-1.04||-1.04||-1.04||-1.04||-1.04||-1.04||-1.04||-1.04||-1.04||-1.04||-1.04||-1.05||-1.05||-1.05||-1.05||-1.05||-1.05||-1.05||-1.05||-1.05||-1.05||-1.05||-1.05||-1.05||-1.05||-1.05||-1.05||-1.05||-1.05||-1.05||-1.05||-1.05||-1.05||-1.05||-1.05
690.542	C38H73O7P||C38H73O7P||C38H73O7P||C38H73O7P||C38H76NO7P||C38H76NO7P||C38H76NO7P||C38H76NO7P||C38H76NO7P||C38H76NO7P||C38H76NO7P||C38H76NO7P||C38H76NO7P	[M+NH4]+||[M+NH4]+||[M+NH4]+||[M+NH4]+||[M+H]+||[M+H]+||[M+H]+||[M+H]+||[M+H]+||[M+H]+||[M+H]+||[M+H]+||[M+H]+	LMGP10020027||LMGP10030017||LMGP10030037||LMGP10030061||LMGP01020014||LMGP01020179||LMGP01030021||LMGP01030046||LMGP02020028||LMGP02020043||LMGP02030015||LMGP02030038||LMGP02030063	PA(O-18:0/17:2(9Z,12Z))||PA(P-16:0/19:1(9Z))||PA(P-18:0/17:1(9Z))||PA(P-20:0/15:1(9Z))||PC(O-14:0/16:1(9Z))||PC(O-16:0/14:1(9Z))||PC(P-16:0/14:0)||PC(P-18:0/12:0)||PE(O-16:0/17:1(9Z))||PE(O-18:0/15:1(9Z))||PE(P-16:0/17:0)||PE(P-18:0/15:0)||PE(P-20:0/13:0)	-1.07||-1.07||-1.07||-1.07||-1.07||-1.07||-1.07||-1.07||-1.07||-1.07||-1.07||-1.07||-1.07
691.34	C31H57O13P	[M+Na]+	LMGP20050014	POV-PI	-3.56
691.526	C43H72O5||C43H72O5||C43H72O5||C43H72O5||C43H72O5||C43H72O5||C43H72O5||C43H72O5||C43H72O5||C38H75O8P||C38H75O8P||C38H75O8P||C38H75O8P||C38H75O8P||C38H75O8P||C38H75O8P||C38H75O8P||C38H75O8P||C38H75O8P||C45H70O5||C45H70O5||C45H70O5	[M+Na]+||[M+Na]+||[M+Na]+||[M+Na]+||[M+Na]+||[M+Na]+||[M+Na]+||[M+Na]+||[M+Na]+||[M+H]+||[M+H]+||[M+H]+||[M+H]+||[M+H]+||[M+H]+||[M+H]+||[M+H]+||[M+H]+||[M+H]+||[M+H]+||[M+H]+||[M+H]+	LMGL02010216||LMGL02010215||LMGL02010214||LMGL02010494||LMGL02010202||LMGL02010517||LMGL02010188||LMGL02010187||LMGL02010186||LMGP10010086||LMGP10010103||LMGP10010148||LMGP10010974||LMGP10010895||LMGP10010310||LMGP10010955||LMGP10010510||LMGP10010852||LMGP10010848||LMGL02010276||LMGL02010275||LMGL02010274	DG(18:0/22:6(4Z,7Z,10Z,13Z,16Z,19Z)/0:0)[iso2]||DG(18:1(9Z)/22:5(7Z,10Z,13Z,16Z,19Z)/0:0)[iso2]||DG(18:2(9Z,12Z)/22:4(7Z,10Z,13Z,16Z)/0:0)[iso2]||DG(18:3(6Z,9Z,12Z)/22:3(10Z,13Z,16Z)/0:0)[iso2]||DG(18:3(9Z,12Z,15Z)/22:3(10Z,13Z,16Z)/0:0)[iso2]||DG(18:4(6Z,9Z,12Z,15Z)/22:2(13Z,16Z)/0:0)[iso2]||DG(20:1(11Z)/20:5(5Z,8Z,11Z,14Z,17Z)/0:0)[iso2]||DG(20:2(11Z,14Z)/20:4(5Z,8Z,11Z,14Z)/0:0)[iso2]||DG(20:3…	-1.25||-1.25||-1.25||-1.25||-1.25||-1.25||-1.25||-1.25||-1.25||-1.3||-1.3||-1.3||-1.3||-1.3||-1.3||-1.3||-1.3||-1.3||-1.3||-4.73||-4.73||-4.73
691.563	C39H79O7P||C39H79O7P||C39H79O7P	[M+H]+||[M+H]+||[M+H]+	LMGP10020093||LMGP10020089||LMGP10020072	PA(O-16:0/20:0)||PA(O-18:0/18:0)||PA(O-20:0/16:0)	-0.88||-0.88||-0.88
692.522	C37H71O8P||C37H71O8P||C37H71O8P||C37H71O8P||C37H71O8P||C37H71O8P||C37H71O8P||C37H71O8P||C37H71O8P||C37H71O8P||C37H71O8P||C37H71O8P||C37H71O8P||C37H71O8P||C37H71O8P||C37H71O8P||C37H71O8P||C37H74NO8P||C37H74NO8P||C37H74NO8P||C37H74NO8P||C37H74NO8P||C37H74NO8P||C37H74NO8P||C37H74NO8P||C37H74NO8P||C37H74NO8P||C37H74NO8P||C37H74NO8P||C37H74NO8P||C37H74NO8P||C37H74NO8P||C37H74NO8P||C37H74NO8P||C37H74NO…	[M+NH4]+||[M+NH4]+||[M+NH4]+||[M+NH4]+||[M+NH4]+||[M+NH4]+||[M+NH4]+||[M+NH4]+||[M+NH4]+||[M+NH4]+||[M+NH4]+||[M+NH4]+||[M+NH4]+||[M+NH4]+||[M+NH4]+||[M+NH4]+||[M+NH4]+||[M+H]+||[M+H]+||[M+H]+||[M+H]+||[M+H]+||[M+H]+||[M+H]+||[M+H]+||[M+H]+||[M+H]+||[M+H]+||[M+H]+||[M+H]+||[M+H]+||[M+H]+||[M+H]+||[M+H]+||[M+H]+||[M+H]+||[M+H]+	LMGP10010063||LMGP10010100||LMGP10010125||LMGP10010147||LMGP10010176||LMGP10010007||LMGP10010032||LMGP10010209||LMGP10010229||LMGP10010254||LMGP10010887||LMGP10010964||LMGP10010455||LMGP10010482||LMGP10010509||LMGP10010528||LMGP10010724||LMGP01010394||LMGP01011320||LMGP01011342||LMGP01010479||LMGP01011410||LMGP01011462||LMGP01011498||LMGP01010968||LMGP01011035||LMGP01011246||LMGP01011264||LMGP020…	PA(12:0/22:1(11Z))||PA(14:0/20:1(11Z))||PA(14:1(9Z)/20:0)||PA(15:0/19:1(9Z))||PA(15:1(9Z)/19:0)||PA(16:0/18:1(11Z))||PA(16:0/18:1(9Z))||PA(16:1(9Z)/18:0)||PA(17:0/17:1(9Z))||PA(17:1(9Z)/17:0)||PA(18:0/16:1(9Z))||PA(18:1(9Z)/16:0)||PA(19:0/15:1(9Z))||PA(19:1(9Z)/15:0)||PA(20:0/14:1(9Z))||PA(20:1(11Z)/14:0)||PA(22:1(11Z)/12:0)||PC(10:0/19:0)||PC(12:0/17:0)||PC(13:0/16:0)||PC(14:0/15:0)||PC(15:0/14:…	-1.15||-1.15||-1.15||-1.15||-1.15||-1.15||-1.15||-1.15||-1.15||-1.15||-1.15||-1.15||-1.15||-1.15||-1.15||-1.15||-1.15||-1.15||-1.15||-1.15||-1.15||-1.15||-1.15||-1.15||-1.15||-1.15||-1.15||-1.15||-1.15||-1.15||-1.15||-1.15||-1.15||-1.15||-1.15||-1.15||-1.15
693.374	C32H54NO12P	[M+NH4]+	LMGP20040029	OKOOA-PS	2.23
693.446	C37H67O8P||C37H67O8P||C37H67O8P||C37H67O8P||C37H67O8P||C37H67O8P||C37H67O8P||C37H67O8P||C37H67O8P||C37H67O8P||C37H67O8P||C37H67O8P||C34H62NO10P||C34H62NO10P||C34H62NO10P||C39H65O8P||C39H65O8P||C39H65O8P||C39H65O8P||C39H65O8P||C39H65O8P||C39H65O8P||C39H65O8P||C39H65O8P||C39H65O8P	[M+Na]+||[M+Na]+||[M+Na]+||[M+Na]+||[M+Na]+||[M+Na]+||[M+Na]+||[M+Na]+||[M+Na]+||[M+Na]+||[M+Na]+||[M+Na]+||[M+NH4]+||[M+NH4]+||[M+NH4]+||[M+H]+||[M+H]+||[M+H]+||[M+H]+||[M+H]+||[M+H]+||[M+H]+||[M+H]+||[M+H]+||[M+H]+	LMGP10010102||LMGP10010127||LMGP10010907||LMGP10010975||LMGP10010902||LMGP10010255||LMGP10010285||LMGP10010344||LMGP10010370||LMGP10010956||LMGP10010559||LMGP10010589||LMGP20010037||LMGP20020024||LMGP03010919||LMGP10010922||LMGP10010218||LMGP10010351||LMGP10010378||LMGP10010379||LMGP10010407||LMGP10010016||LMGP10010436||LMGP10010654||LMGP10010818	PA(14:0/20:3(8Z,11Z,14Z))||PA(14:1(9Z)/20:2(11Z,14Z))||PA(16:0/18:3(6Z,9Z,12Z))||PA(16:0/18:3(9Z,12Z,15Z))||PA(16:1(9Z)/18:2(9Z,12Z))||PA(17:1(9Z)/17:2(9Z,12Z))||PA(17:2(9Z,12Z)/17:1(9Z))||PA(18:2(9Z,12Z)/16:1(9Z))||PA(18:3(6Z,9Z,12Z)/16:0)||PA(18:3(9Z,12Z,15Z)/16:0)||PA(20:2(11Z,14Z)/14:1(9Z))||PA(20:3(8Z,11Z,14Z)/14:0)||OHOOA-PC||PKDdiA-PE||PS(14:1(9Z)/14:1(9Z))||PA(14:0/22:6(4Z,7Z,10Z,13Z,16Z,…	-1.14||-1.14||-1.14||-1.14||-1.14||-1.14||-1.14||-1.14||-1.14||-1.14||-1.14||-1.14||1.19||1.19||1.19||-4.61||-4.61||-4.61||-4.61||-4.61||-4.61||-4.61||-4.61||-4.61||-4.61
695.462	C37H69O8P||C37H69O8P||C37H69O8P||C37H69O8P||C37H69O8P||C37H69O8P||C37H69O8P||C37H69O8P||C37H69O8P||C37H69O8P||C37H69O8P||C37H69O8P||C37H69O8P||C37H69O8P||C37H69O8P||C34H64NO10P||C34H64NO10P||C34H64NO10P||C34H64NO10P||C34H64NO10P||C34H64NO10P||C39H67O8P||C39H67O8P||C39H67O8P||C39H67O8P||C39H67O8P||C39H67O8P||C39H67O8P||C39H67O8P||C39H67O8P||C39H67O8P||C39H67O8P||C39H67O8P	[M+Na]+||[M+Na]+||[M+Na]+||[M+Na]+||[M+Na]+||[M+Na]+||[M+Na]+||[M+Na]+||[M+Na]+||[M+Na]+||[M+Na]+||[M+Na]+||[M+Na]+||[M+Na]+||[M+Na]+||[M+NH4]+||[M+NH4]+||[M+NH4]+||[M+NH4]+||[M+NH4]+||[M+NH4]+||[M+H]+||[M+H]+||[M+H]+||[M+H]+||[M+H]+||[M+H]+||[M+H]+||[M+H]+||[M+H]+||[M+H]+||[M+H]+||[M+H]+	LMGP10010064||LMGP10010101||LMGP10010126||LMGP10010177||LMGP10010023||LMGP10010903||LMGP10010230||LMGP10010892||LMGP10010284||LMGP10010881||LMGP10010877||LMGP10010483||LMGP10010529||LMGP10010558||LMGP10010755||LMGP03010049||LMGP03010071||LMGP03010094||LMGP03010111||LMGP03010162||LMGP03010201||LMGP10010135||LMGP10010904||LMGP10010900||LMGP10010329||LMGP10010349||LMGP10010350||LMGP10010377||LMGP100…	PA(12:0/22:2(13Z,16Z))||PA(14:0/20:2(11Z,14Z))||PA(14:1(9Z)/20:1(11Z))||PA(15:1(9Z)/19:1(9Z))||PA(16:0/18:2(9Z,12Z))||PA(16:1(9Z)/18:1(9Z))||PA(17:0/17:2(9Z,12Z))||PA(17:1(9Z)/17:1(9Z))||PA(17:2(9Z,12Z)/17:0)||PA(18:1(9Z)/16:1(9Z))||PA(18:2(9Z,12Z)/16:0)||PA(19:1(9Z)/15:1(9Z))||PA(20:1(11Z)/14:1(9Z))||PA(20:2(11Z,14Z)/14:0)||PA(22:2(13Z,16Z)/12:0)||PS(12:0/16:1(9Z))||PS(13:0/15:1(9Z))||PS(14:0/14…	-0.74||-0.74||-0.74||-0.74||-0.74||-0.74||-0.74||-0.74||-0.74||-0.74||-0.74||-0.74||-0.74||-0.74||-0.74||1.59||1.59||1.59||1.59||1.59||1.59||-4.2||-4.2||-4.2||-4.2||-4.2||-4.2||-4.2||-4.2||-4.2||-4.2||-4.2||-4.2
697.477	C37H71O8P||C37H71O8P||C37H71O8P||C37H71O8P||C37H71O8P||C37H71O8P||C37H71O8P||C37H71O8P||C37H71O8P||C37H71O8P||C37H71O8P||C37H71O8P||C37H71O8P||C37H71O8P||C37H71O8P||C37H71O8P||C37H71O8P||C34H66NO10P||C34H66NO10P||C34H66NO10P||C34H66NO10P||C34H66NO10P||C39H69O8P||C39H69O8P||C39H69O8P||C39H69O8P||C39H69O8P||C39H69O8P||C39H69O8P||C39H69O8P||C39H69O8P||C39H69O8P||C39H69O8P||C39H69O8P||C39H69O8P	[M+Na]+||[M+Na]+||[M+Na]+||[M+Na]+||[M+Na]+||[M+Na]+||[M+Na]+||[M+Na]+||[M+Na]+||[M+Na]+||[M+Na]+||[M+Na]+||[M+Na]+||[M+Na]+||[M+Na]+||[M+Na]+||[M+Na]+||[M+NH4]+||[M+NH4]+||[M+NH4]+||[M+NH4]+||[M+NH4]+||[M+H]+||[M+H]+||[M+H]+||[M+H]+||[M+H]+||[M+H]+||[M+H]+||[M+H]+||[M+H]+||[M+H]+||[M+H]+||[M+H]+||[M+H]+	LMGP10010063||LMGP10010100||LMGP10010125||LMGP10010147||LMGP10010176||LMGP10010007||LMGP10010032||LMGP10010209||LMGP10010229||LMGP10010254||LMGP10010887||LMGP10010964||LMGP10010455||LMGP10010482||LMGP10010509||LMGP10010528||LMGP10010724||LMGP03010942||LMGP03010936||LMGP03010028||LMGP03010918||LMGP03010981||LMGP10010106||LMGP10010025||LMGP10010217||LMGP10010886||LMGP10010328||LMGP10010880||LMGP100…	PA(12:0/22:1(11Z))||PA(14:0/20:1(11Z))||PA(14:1(9Z)/20:0)||PA(15:0/19:1(9Z))||PA(15:1(9Z)/19:0)||PA(16:0/18:1(11Z))||PA(16:0/18:1(9Z))||PA(16:1(9Z)/18:0)||PA(17:0/17:1(9Z))||PA(17:1(9Z)/17:0)||PA(18:0/16:1(9Z))||PA(18:1(9Z)/16:0)||PA(19:0/15:1(9Z))||PA(19:1(9Z)/15:0)||PA(20:0/14:1(9Z))||PA(20:1(11Z)/14:0)||PA(22:1(11Z)/12:0)||PS(12:0/16:0)||PS(13:0/15:0)||PS(14:0/14:0)||PS(15:0/13:0)||PS(16:0/12:…	-0.94||-0.94||-0.94||-0.94||-0.94||-0.94||-0.94||-0.94||-0.94||-0.94||-0.94||-0.94||-0.94||-0.94||-0.94||-0.94||-0.94||1.39||1.39||1.39||1.39||1.39||-4.38||-4.38||-4.38||-4.38||-4.38||-4.38||-4.38||-4.38||-4.38||-4.38||-4.38||-4.38||-4.38
697.595	C49H76O2	[M+H]+	LMST01020019	22:6 Cholesterol ester	3.96
698.481	C35H69O8PS	[M+NH4]+	LMGP00000051	1,2-ditetradecanoyl-sn-glycero-3-phosphosulfocholine	2.48
700.489	C36H72NO8P||C36H72NO8P||C36H72NO8P||C36H72NO8P||C36H72NO8P||C36H72NO8P||C36H72NO8P||C36H72NO8P||C36H72NO8P||C36H72NO8P||C36H72NO8P||C36H72NO8P||C36H72NO8P||C36H72NO8P||C36H72NO8P||C36H72NO8P||C36H72NO8P||C36H72NO8P||C36H72NO8P||C36H72NO8P||C36H72NO8P||C38H67O8P||C38H67O8P||C38H67O8P||C38H67O8P||C38H67O8P||C38H67O8P||C38H67O8P||C38H67O8P||C38H67O8P||C38H67O8P||C38H67O8P||C38H67O8P||C38H67O8P||C38H…	[M+Na]+||[M+Na]+||[M+Na]+||[M+Na]+||[M+Na]+||[M+Na]+||[M+Na]+||[M+Na]+||[M+Na]+||[M+Na]+||[M+Na]+||[M+Na]+||[M+Na]+||[M+Na]+||[M+Na]+||[M+Na]+||[M+Na]+||[M+Na]+||[M+Na]+||[M+Na]+||[M+Na]+||[M+NH4]+||[M+NH4]+||[M+NH4]+||[M+NH4]+||[M+NH4]+||[M+NH4]+||[M+NH4]+||[M+NH4]+||[M+NH4]+||[M+NH4]+||[M+NH4]+||[M+NH4]+||[M+NH4]+||[M+NH4]+||[M+H]+||[M+H]+||[M+H]+||[M+H]+||[M+H]+||[M+H]+||[M+H]+||[M+H]+||[M+H]+…	LMGP01010390||LMGP01010414||LMGP01010435||LMGP01010459||LMGP01010477||LMGP01010528||LMGP01010557||LMGP01010701||LMGP01010732||LMGP01010986||LMGP01011237||LMGP01011245||LMGP01011263||LMGP02010370||LMGP02010389||LMGP02010409||LMGP02011236||LMGP02011229||LMGP02010540||LMGP02010621||LMGP02011188||LMGP10010089||LMGP10010152||LMGP10010181||LMGP10010234||LMGP10010259||LMGP10010260||LMGP10010288||LMGP100…	PC(10:0/18:0)||PC(11:0/17:0)||PC(12:0/16:0)||PC(13:0/15:0)||PC(14:0/14:0)||PC(15:0/13:0)||PC(16:0/12:0)||PC(17:0/11:0)||PC(18:0/10:0)||PC(19:0/9:0)||PC(7:0/21:0)||PC(8:0/20:0)||PC(9:0/19:0)||PE(12:0/19:0)||PE(13:0/18:0)||PE(14:0/17:0)||PE(15:0/16:0)||PE(16:0/15:0)||PE(17:0/14:0)||PE(18:0/13:0)||PE(19:0/12:0)||PA(13:0/22:4(7Z,10Z,13Z,16Z))||PA(15:0/20:4(5Z,8Z,11Z,14Z))||PA(15:1(9Z)/20:3(8Z,11Z,14Z…	-0.24||-0.24||-0.24||-0.24||-0.24||-0.24||-0.24||-0.24||-0.24||-0.24||-0.24||-0.24||-0.24||-0.24||-0.24||-0.24||-0.24||-0.24||-0.24||-0.24||-0.24||-3.68||-3.68||-3.68||-3.68||-3.68||-3.68||-3.68||-3.68||-3.68||-3.68||-3.68||-3.68||-3.68||-3.68||-3.68||-3.68||-3.68||-3.68||-3.68||-3.68||-3.68||-3.68||-3.68||-3.68||-3.68||-3.68||-3.68||-3.68
700.527	C39H71O7P||C39H71O7P||C39H71O7P||C39H71O7P||C39H71O7P||C39H74NO7P||C39H74NO7P||C39H74NO7P||C37H76NO7P||C37H76NO7P||C37H76NO7P||C37H76NO7P||C37H76NO7P	[M+NH4]+||[M+NH4]+||[M+NH4]+||[M+NH4]+||[M+NH4]+||[M+H]+||[M+H]+||[M+H]+||[M+Na]+||[M+Na]+||[M+Na]+||[M+Na]+||[M+Na]+	LMGP10020092||LMGP10020032||LMGP10030021||LMGP10030041||LMGP10030042||LMGP02020099||LMGP02020098||LMGP02030094||LMGP01020011||LMGP01020177||LMGP02020103||LMGP02020040||LMGP02020061	PA(O-16:0/20:4(5Z,8Z,11Z,14Z))||PA(O-18:0/18:4(6Z,9Z,12Z,15Z))||PA(P-16:0/20:3(8Z,11Z,14Z))||PA(P-18:0/18:3(6Z,9Z,12Z))||PA(P-18:0/18:3(9Z,12Z,15Z))||PE(O-16:0/18:3(6Z,9Z,12Z))||PE(O-16:0/18:3(9Z,12Z,15Z))||PE(P-16:0/18:2(9Z,12Z))||PC(O-14:0/15:0)||PC(O-16:0/13:0)||PE(O-16:0/16:0)||PE(O-18:0/14:0)||PE(O-20:0/12:0)	-1.02||-1.02||-1.02||-1.02||-1.02||-1.03||-1.03||-1.03||2.41||2.41||2.41||2.41||2.41
701.239	C33H42O15	[M+Na]+	LMPK12112030	Wanepimedoside A	-2.99
701.523	C38H73N2O7P||C38H73N2O7P||C39H72O10	[M+H]+||[M+H]+||[M+H]+	LMSP03020071||LMSP03020090||LMGL05010050	PE-Cer(d14:2(4E,6E)/22:1(13Z)(2OH))||PE-Cer(d16:2(4E,6E)/20:1(11Z)(2OH))||MGDG(14:0/16:1(9Z))	0.07||0.07||4.33
701.559	C39H74NO6P||C39H77N2O6P||C39H77N2O6P||C39H77N2O6P||C39H77N2O6P||C39H77N2O6P||C39H77N2O6P	[M+NH4]+||[M+H]+||[M+H]+||[M+H]+||[M+H]+||[M+H]+||[M+H]+	LMGP02040015||LMSP03020041||LMSP03020045||LMSP03020057||LMSP03010040||LMSP03010041||LMSP03010090	1-tetradecanyl-2-(8-[3]-ladderane-octanyl)-sn-glycerophosphoethanolamine||PE-Cer(d14:2(4E,6E)/23:0)||PE-Cer(d15:2(4E,6E)/22:0)||PE-Cer(d16:2(4E,6E)/21:0)||SM(d16:1/18:1)||SM(d18:1/16:1)||SM(d18:2/16:0)	-0.76||-0.76||-0.76||-0.76||-0.76||-0.76||-0.76
703.574	C39H79N2O6P||C39H79N2O6P||C39H79N2O6P||C39H79N2O6P||C39H79N2O6P||C39H79N2O6P	[M+H]+||[M+H]+||[M+H]+||[M+H]+||[M+H]+||[M+H]+	LMSP03020010||LMSP03020017||LMSP03020023||LMSP03010042||LMSP03010043||LMSP03010003	PE-Cer(d14:1(4E)/23:0)||PE-Cer(d15:1(4E)/22:0)||PE-Cer(d16:1(4E)/21:0)||SM(d16:1/18:0)||SM(d17:1/17:0)||SM(d18:1/16:0)	-0.83||-0.83||-0.83||-0.83||-0.83||-0.83
704.447	C36H63O10P||C36H63O10P||C36H66NO10P||C36H66NO10P||C36H66NO10P||C36H66NO10P||C36H66NO10P||C36H66NO10P||C36H66NO10P||C36H66NO10P	[M+NH4]+||[M+NH4]+||[M+H]+||[M+H]+||[M+H]+||[M+H]+||[M+H]+||[M+H]+||[M+H]+||[M+H]+	LMGP04010056||LMGP04010425||LMGP20010019||LMGP03010053||LMGP03010075||LMGP03010115||LMGP03010166||LMGP03010204||LMGP03010279||LMGP03010340	PG(12:0/18:4(6Z,9Z,12Z,15Z))||PG(18:4(6Z,9Z,12Z,15Z)/12:0)||PKODA-PC||PS(12:0/18:2(9Z,12Z))||PS(13:0/17:2(9Z,12Z))||PS(14:1(9Z)/16:1(9Z))||PS(15:1(9Z)/15:1(9Z))||PS(16:1(9Z)/14:1(9Z))||PS(17:2(9Z,12Z)/13:0)||PS(18:2(9Z,12Z)/12:0)	-4.1||-4.1||-4.1||-4.1||-4.1||-4.1||-4.1||-4.1||-4.1||-4.1
704.522	C38H71O8P||C38H71O8P||C38H71O8P||C38H71O8P||C38H71O8P||C38H71O8P||C38H71O8P||C38H71O8P||C38H71O8P||C38H71O8P||C38H71O8P||C38H71O8P||C38H71O8P||C38H71O8P||C38H74NO8P||C38H74NO8P||C38H74NO8P||C38H74NO8P||C38H74NO8P||C38H74NO8P||C38H74NO8P||C38H74NO8P||C38H74NO8P||C38H74NO8P||C38H74NO8P||C38H74NO8P||C38H74NO8P||C38H74NO8P||C38H74NO8P||C38H74NO8P||C38H74NO8P||C38H74NO8P||C38H74NO8P||C38H74NO8P||C38H7…	[M+NH4]+||[M+NH4]+||[M+NH4]+||[M+NH4]+||[M+NH4]+||[M+NH4]+||[M+NH4]+||[M+NH4]+||[M+NH4]+||[M+NH4]+||[M+NH4]+||[M+NH4]+||[M+NH4]+||[M+NH4]+||[M+H]+||[M+H]+||[M+H]+||[M+H]+||[M+H]+||[M+H]+||[M+H]+||[M+H]+||[M+H]+||[M+H]+||[M+H]+||[M+H]+||[M+H]+||[M+H]+||[M+H]+||[M+H]+||[M+H]+||[M+H]+||[M+H]+||[M+H]+||[M+H]+||[M+H]+||[M+H]+||[M+H]+||[M+H]+||[M+NH4]+	LMGP10010088||LMGP10010150||LMGP10010179||LMGP10010213||LMGP10010231||LMGP10010257||LMGP10010286||LMGP10010312||LMGP10010326||LMGP10010345||LMGP10010485||LMGP10010531||LMGP10010560||LMGP10010756||LMGP01010440||LMGP01011344||LMGP01010485||LMGP01011384||LMGP01011412||LMGP01011435||LMGP01011463||LMGP01011475||LMGP01011522||LMGP01011595||LMGP02010396||LMGP02010414||LMGP02010438||LMGP02010458||LMGP020…	PA(13:0/22:2(13Z,16Z))||PA(15:0/20:2(11Z,14Z))||PA(15:1(9Z)/20:1(11Z))||PA(16:1(9Z)/19:1(9Z))||PA(17:0/18:2(9Z,12Z))||PA(17:1(9Z)/18:1(9Z))||PA(17:2(9Z,12Z)/18:0)||PA(18:0/17:2(9Z,12Z))||PA(18:1(9Z)/17:1(9Z))||PA(18:2(9Z,12Z)/17:0)||PA(19:1(9Z)/16:1(9Z))||PA(20:1(11Z)/15:1(9Z))||PA(20:2(11Z,14Z)/15:0)||PA(22:2(13Z,16Z)/13:0)||PC(12:0/18:1(9Z))||PC(13:0/17:1(9Z))||PC(14:0/16:1(9Z))||PC(14:1(9Z)/16…	-0.77||-0.77||-0.77||-0.77||-0.77||-0.77||-0.77||-0.77||-0.77||-0.77||-0.77||-0.77||-0.77||-0.77||-0.77||-0.77||-0.77||-0.77||-0.77||-0.77||-0.77||-0.77||-0.77||-0.77||-0.77||-0.77||-0.77||-0.77||-0.77||-0.77||-0.77||-0.77||-0.77||-0.77||-0.77||-0.77||-0.77||-0.77||-0.77||-4.13
705.132	C28H32O19S	[M+H]+	LMPK12112393	Isorhamnetin 3-(4-sulfatorutinoside)	-1.94
705.59	C39H81N2O6P||C39H81N2O6P	[M+H]+||[M+H]+	LMSP03010095||LMSP03010004	SM(d16:0/18:0)||SM(d18:0/16:0)	-1.38||-1.38
706.538	C38H73O8P||C38H73O8P||C38H73O8P||C38H73O8P||C38H73O8P||C38H73O8P||C38H73O8P||C38H73O8P||C38H73O8P||C38H73O8P||C38H73O8P||C38H73O8P||C38H73O8P||C38H73O8P||C38H73O8P||C38H73O8P||C38H76NO8P||C38H76NO8P||C38H76NO8P||C38H76NO8P||C38H76NO8P||C38H76NO8P||C38H76NO8P||C38H76NO8P||C38H76NO8P||C38H76NO8P||C38H76NO8P||C38H76NO8P||C38H76NO8P||C38H76NO8P||C38H76NO8P||C38H76NO8P||C38H76NO8P||C38H76NO8P||C38H76N…	[M+NH4]+||[M+NH4]+||[M+NH4]+||[M+NH4]+||[M+NH4]+||[M+NH4]+||[M+NH4]+||[M+NH4]+||[M+NH4]+||[M+NH4]+||[M+NH4]+||[M+NH4]+||[M+NH4]+||[M+NH4]+||[M+NH4]+||[M+NH4]+||[M+H]+||[M+H]+||[M+H]+||[M+H]+||[M+H]+||[M+H]+||[M+H]+||[M+H]+||[M+H]+||[M+H]+||[M+H]+||[M+H]+||[M+H]+||[M+H]+||[M+H]+||[M+H]+||[M+H]+||[M+H]+||[M+H]+||[M+H]+||[M+H]+||[M+H]+||[M+H]+||[M+NH4]+||[M+NH4]+	LMGP10010087||LMGP10010131||LMGP10010149||LMGP10010178||LMGP10010194||LMGP10010212||LMGP10010894||LMGP10010256||LMGP10010311||LMGP10010325||LMGP10010456||LMGP10010484||LMGP10010511||LMGP10010530||LMGP10010676||LMGP10010725||LMGP01010395||LMGP01010416||LMGP01010438||LMGP01010461||LMGP01010481||LMGP01010530||LMGP01010560||LMGP01010702||LMGP01010736||LMGP01010969||LMGP01010995||LMGP01011265||LMGP020…	PA(13:0/22:1(11Z))||PA(14:1(9Z)/21:0)||PA(15:0/20:1(11Z))||PA(15:1(9Z)/20:0)||PA(16:0/19:1(9Z))||PA(16:1(9Z)/19:0)||PA(17:0/18:1(9Z))||PA(17:1(9Z)/18:0)||PA(18:0/17:1(9Z))||PA(18:1(9Z)/17:0)||PA(19:0/16:1(9Z))||PA(19:1(9Z)/16:0)||PA(20:0/15:1(9Z))||PA(20:1(11Z)/15:0)||PA(21:0/14:1(9Z))||PA(22:1(11Z)/13:0)||PC(10:0/20:0)||PC(11:0/19:0)||PC(12:0/18:0)||PC(13:0/17:0)||PC(14:0/16:0)||PC(15:0/15:0)||P…	-0.84||-0.84||-0.84||-0.84||-0.84||-0.84||-0.84||-0.84||-0.84||-0.84||-0.84||-0.84||-0.84||-0.84||-0.84||-0.84||-0.84||-0.84||-0.84||-0.84||-0.84||-0.84||-0.84||-0.84||-0.84||-0.84||-0.84||-0.84||-0.84||-0.84||-0.84||-0.84||-0.84||-0.84||-0.84||-0.84||-0.84||-0.84||-0.84||-4.19||-4.19
708.544	C41H73NO8||C41H73NO8	[M+H]+||[M+H]+	LMPR04000011||LMPR04000018	bacteriohopane-,32,33,34-triol-35-cyclitol||bacteriohopanetetrol cyclitol	4.86||4.86
709.477	C38H71O8P||C38H71O8P||C38H71O8P||C38H71O8P||C38H71O8P||C38H71O8P||C38H71O8P||C38H71O8P||C38H71O8P||C38H71O8P||C38H71O8P||C38H71O8P||C38H71O8P||C38H71O8P||C35H66NO10P||C35H66NO10P||C35H66NO10P||C35H66NO10P||C35H66NO10P||C35H66NO10P||C35H66NO10P||C35H66NO10P||C35H66NO10P||C45H66O5||C40H69O8P||C40H69O8P||C40H69O8P||C40H69O8P||C40H69O8P||C40H69O8P||C40H69O8P||C40H69O8P||C40H69O8P||C40H69O8P	[M+Na]+||[M+Na]+||[M+Na]+||[M+Na]+||[M+Na]+||[M+Na]+||[M+Na]+||[M+Na]+||[M+Na]+||[M+Na]+||[M+Na]+||[M+Na]+||[M+Na]+||[M+Na]+||[M+NH4]+||[M+NH4]+||[M+NH4]+||[M+NH4]+||[M+NH4]+||[M+NH4]+||[M+NH4]+||[M+NH4]+||[M+NH4]+||[M+Na]+||[M+H]+||[M+H]+||[M+H]+||[M+H]+||[M+H]+||[M+H]+||[M+H]+||[M+H]+||[M+H]+||[M+H]+	LMGP10010088||LMGP10010150||LMGP10010179||LMGP10010213||LMGP10010231||LMGP10010257||LMGP10010286||LMGP10010312||LMGP10010326||LMGP10010345||LMGP10010485||LMGP10010531||LMGP10010560||LMGP10010756||LMGP20010030||LMGP03010051||LMGP03010073||LMGP03010095||LMGP03010112||LMGP03010141||LMGP03010163||LMGP03010202||LMGP03010248||LMGL02010286||LMGP10010188||LMGP10010240||LMGP10010268||LMGP10010297||LMGP100…	PA(13:0/22:2(13Z,16Z))||PA(15:0/20:2(11Z,14Z))||PA(15:1(9Z)/20:1(11Z))||PA(16:1(9Z)/19:1(9Z))||PA(17:0/18:2(9Z,12Z))||PA(17:1(9Z)/18:1(9Z))||PA(17:2(9Z,12Z)/18:0)||PA(18:0/17:2(9Z,12Z))||PA(18:1(9Z)/17:1(9Z))||PA(18:2(9Z,12Z)/17:0)||PA(19:1(9Z)/16:1(9Z))||PA(20:1(11Z)/15:1(9Z))||PA(20:2(11Z,14Z)/15:0)||PA(22:2(13Z,16Z)/13:0)||OA-PC||PS(12:0/17:1(9Z))||PS(13:0/16:1(9Z))||PS(14:0/15:1(9Z))||PS(14:1…	-0.94||-0.94||-0.94||-0.94||-0.94||-0.94||-0.94||-0.94||-0.94||-0.94||-0.94||-0.94||-0.94||-0.94||1.34||1.34||1.34||1.34||1.34||1.34||1.34||1.34||1.34||-4.28||-4.33||-4.33||-4.33||-4.33||-4.33||-4.33||-4.33||-4.33||-4.33||-4.33
709.537	C38H77O9P||C38H77O9P||C38H77O9P||C38H77O9P	[M+H]+||[M+H]+||[M+H]+||[M+H]+	LMPK01000057||LMGP04020082||LMGP04020020||LMGP04020041	Mannosyl-1beta-phosphomycoketide C32||PG(O-16:0/16:0)||PG(O-18:0/14:0)||PG(O-20:0/12:0)	-0.66||-0.66||-0.66||-0.66
709.547	C37H74NO8P||C37H74NO8P||C37H74NO8P||C37H74NO8P||C37H74NO8P||C37H74NO8P||C37H74NO8P||C37H74NO8P||C37H74NO8P||C37H74NO8P||C37H74NO8P||C37H74NO8P||C37H74NO8P||C37H74NO8P||C37H74NO8P||C37H74NO8P||C37H74NO8P||C37H74NO8P||C37H74NO8P||C37H74NO8P	[M+NH4]+||[M+NH4]+||[M+NH4]+||[M+NH4]+||[M+NH4]+||[M+NH4]+||[M+NH4]+||[M+NH4]+||[M+NH4]+||[M+NH4]+||[M+NH4]+||[M+NH4]+||[M+NH4]+||[M+NH4]+||[M+NH4]+||[M+NH4]+||[M+NH4]+||[M+NH4]+||[M+NH4]+||[M+NH4]+	LMGP01010394||LMGP01011320||LMGP01011342||LMGP01010479||LMGP01011410||LMGP01011462||LMGP01011498||LMGP01010968||LMGP01011035||LMGP01011246||LMGP01011264||LMGP02011259||LMGP02011254||LMGP02011248||LMGP02011234||LMGP02010037||LMGP02011214||LMGP02011206||LMGP02011187||LMGP02011182	PC(10:0/19:0)||PC(12:0/17:0)||PC(13:0/16:0)||PC(14:0/15:0)||PC(15:0/14:0)||PC(16:0/13:0)||PC(17:0/12:0)||PC(19:0/10:0)||PC(20:0/9:0)||PC(8:0/21:0)||PC(9:0/20:0)||PE(12:0/20:0)||PE(13:0/19:0)||PE(14:0/18:0)||PE(15:0/17:0)||PE(16:0/16:0)||PE(17:0/15:0)||PE(18:0/14:0)||PE(19:0/13:0)||PE(20:0/12:0)	-2.26||-2.26||-2.26||-2.26||-2.26||-2.26||-2.26||-2.26||-2.26||-2.26||-2.26||-2.26||-2.26||-2.26||-2.26||-2.26||-2.26||-2.26||-2.26||-2.26
714.506	C39H69O8P||C39H69O8P||C39H69O8P||C39H69O8P||C39H69O8P||C39H69O8P||C39H69O8P||C39H69O8P||C39H69O8P||C39H69O8P||C39H69O8P||C39H69O8P||C39H69O8P||C39H72NO8P||C39H72NO8P||C39H72NO8P||C39H72NO8P||C39H72NO8P||C39H72NO8P||C39H72NO8P||C39H72NO8P||C39H72NO8P||C39H72NO8P||C39H72NO8P||C39H72NO8P||C39H72NO8P||C39H72NO8P||C39H72NO8P||C39H72NO8P||C39H72NO8P||C39H72NO8P||C37H74NO8P||C37H74NO8P||C37H74NO8P||C37H…	[M+NH4]+||[M+NH4]+||[M+NH4]+||[M+NH4]+||[M+NH4]+||[M+NH4]+||[M+NH4]+||[M+NH4]+||[M+NH4]+||[M+NH4]+||[M+NH4]+||[M+NH4]+||[M+NH4]+||[M+H]+||[M+H]+||[M+H]+||[M+H]+||[M+H]+||[M+H]+||[M+H]+||[M+H]+||[M+H]+||[M+H]+||[M+H]+||[M+H]+||[M+H]+||[M+H]+||[M+H]+||[M+H]+||[M+H]+||[M+H]+||[M+Na]+||[M+Na]+||[M+Na]+||[M+Na]+||[M+Na]+||[M+Na]+||[M+Na]+||[M+Na]+||[M+Na]+||[M+Na]+||[M+Na]+||[M+Na]+||[M+Na]+||[M+Na]+|…	LMGP10010106||LMGP10010025||LMGP10010217||LMGP10010886||LMGP10010328||LMGP10010880||LMGP10010957||LMGP10010376||LMGP10010873||LMGP10010434||LMGP10010594||LMGP10010858||LMGP10010788||LMGP01011349||LMGP01011350||LMGP01011388||LMGP01011554||LMGP01011641||LMGP01011672||LMGP02010417||LMGP02010442||LMGP02011224||LMGP02010041||LMGP02011219||LMGP02010570||LMGP02010600||LMGP02010659||LMGP02010685||LMGP020…	PA(14:0/22:4(7Z,10Z,13Z,16Z))||PA(16:0/20:4(5Z,8Z,11Z,14Z))||PA(16:1(9Z)/20:3(8Z,11Z,14Z))||PA(18:0/18:4(6Z,9Z,12Z,15Z))||PA(18:1(9Z)/18:3(6Z,9Z,12Z))||PA(18:1(9Z)/18:3(9Z,12Z,15Z))||PA(18:2(9Z,12Z)/18:2(9Z,12Z))||PA(18:3(6Z,9Z,12Z)/18:1(9Z))||PA(18:3(9Z,12Z,15Z)/18:1(9Z))||PA(18:4(6Z,9Z,12Z,15Z)/18:0)||PA(20:3(8Z,11Z,14Z)/16:1(9Z))||PA(20:4(5Z,8Z,11Z,14Z)/16:0)||PA(22:4(7Z,10Z,13Z,16Z)/14:0)||PC…	-0.69||-0.69||-0.69||-0.69||-0.69||-0.69||-0.69||-0.69||-0.69||-0.69||-0.69||-0.69||-0.69||-0.69||-0.69||-0.69||-0.69||-0.69||-0.69||-0.69||-0.69||-0.69||-0.69||-0.69||-0.69||-0.69||-0.69||-0.69||-0.69||-0.69||-0.69||2.68||2.68||2.68||2.68||2.68||2.68||2.68||2.68||2.68||2.68||2.68||2.68||2.68||2.68||2.68||2.68||2.68||2.68||2.68||2.68
716.522	C39H71O8P||C39H71O8P||C39H71O8P||C39H71O8P||C39H71O8P||C39H71O8P||C39H71O8P||C39H71O8P||C39H71O8P||C39H71O8P||C39H71O8P||C39H71O8P||C39H71O8P||C39H71O8P||C39H74NO8P||C39H74NO8P||C39H74NO8P||C39H74NO8P||C39H74NO8P||C39H74NO8P||C39H74NO8P||C39H74NO8P||C39H74NO8P||C39H74NO8P||C39H74NO8P||C39H74NO8P||C39H74NO8P||C39H74NO8P||C39H74NO8P||C39H74NO8P||C39H74NO8P||C39H74NO8P||C39H74NO8P||C39H74NO8P||C39H7…	[M+NH4]+||[M+NH4]+||[M+NH4]+||[M+NH4]+||[M+NH4]+||[M+NH4]+||[M+NH4]+||[M+NH4]+||[M+NH4]+||[M+NH4]+||[M+NH4]+||[M+NH4]+||[M+NH4]+||[M+NH4]+||[M+H]+||[M+H]+||[M+H]+||[M+H]+||[M+H]+||[M+H]+||[M+H]+||[M+H]+||[M+H]+||[M+H]+||[M+H]+||[M+H]+||[M+H]+||[M+H]+||[M+H]+||[M+H]+||[M+H]+||[M+H]+||[M+H]+||[M+H]+||[M+H]+||[M+H]+||[M+H]+||[M+H]+	LMGP10010134||LMGP10010905||LMGP10010216||LMGP10010293||LMGP10010313||LMGP10010314||LMGP10010961||LMGP10010348||LMGP10010375||LMGP10010405||LMGP10010488||LMGP10010563||LMGP10010593||LMGP10010758||LMGP01011348||LMGP01011368||LMGP01011387||LMGP01011438||LMGP01011478||LMGP01011524||LMGP01011553||LMGP01011615||LMGP02010379||LMGP02010416||LMGP02010441||LMGP02010492||LMGP02011269||LMGP02010042||LMGP020…	PA(14:1(9Z)/22:2(13Z,16Z))||PA(16:0/20:3(8Z,11Z,14Z))||PA(16:1(9Z)/20:2(11Z,14Z))||PA(17:2(9Z,12Z)/19:1(9Z))||PA(18:0/18:3(6Z,9Z,12Z))||PA(18:0/18:3(9Z,12Z,15Z))||PA(18:1(9Z)/18:2(9Z,12Z))||PA(18:2(9Z,12Z)/18:1(9Z))||PA(18:3(6Z,9Z,12Z)/18:0)||PA(18:3(9Z,12Z,15Z)/18:0)||PA(19:1(9Z)/17:2(9Z,12Z))||PA(20:2(11Z,14Z)/16:1(9Z))||PA(20:3(8Z,11Z,14Z)/16:0)||PA(22:2(13Z,16Z)/14:1(9Z))||PC(13:0/18:2(9Z,12Z…	-0.94||-0.94||-0.94||-0.94||-0.94||-0.94||-0.94||-0.94||-0.94||-0.94||-0.94||-0.94||-0.94||-0.94||-0.94||-0.94||-0.94||-0.94||-0.94||-0.94||-0.94||-0.94||-0.94||-0.94||-0.94||-0.94||-0.94||-0.94||-0.94||-0.94||-0.94||-0.94||-0.94||-0.94||-0.94||-0.94||-0.94||-0.94
716.558	C45H75NO4||C40H75O7P||C40H78NO7P||C40H78NO7P||C40H78NO7P||C40H78NO7P||C40H78NO7P||C40H78NO7P||C40H78NO7P||C40H78NO7P||C40H78NO7P||C40H78NO7P	[M+Na]+||[M+NH4]+||[M+H]+||[M+H]+||[M+H]+||[M+H]+||[M+H]+||[M+H]+||[M+H]+||[M+H]+||[M+H]+||[M+H]+	LMST01020028||LMGP10030066||LMGP01020017||LMGP01030004||LMGP01030026||LMGP01030049||LMGP01030133||LMGP01030143||LMGP02020046||LMGP02030023||LMGP02030043||LMGP02030067	Cholesteryl nitrolinoleate||PA(P-20:0/17:2(9Z,12Z))||PC(O-14:0/18:2(9Z,12Z))||PC(P-14:0/18:1(9Z))||PC(P-16:0/16:1(9Z))||PC(P-18:0/14:1(9Z))||PC(P-18:1(11Z)/14:0)||PC(P-18:1(9Z)/14:0)||PE(O-18:0/17:2(9Z,12Z))||PE(P-16:0/19:1(9Z))||PE(P-18:0/17:1(9Z))||PE(P-20:0/15:1(9Z))	-1.17||-1.22||-1.22||-1.22||-1.22||-1.22||-1.22||-1.22||-1.22||-1.22||-1.22||-1.22
717.59	C40H81N2O6P||C40H81N2O6P||C40H81N2O6P||C40H81N2O6P	[M+H]+||[M+H]+||[M+H]+||[M+H]+	LMSP03020011||LMSP03020024||LMSP03010044||LMSP03010045	PE-Cer(d14:1(4E)/24:0)||PE-Cer(d16:1(4E)/22:0)||SM(d18:1/17:0)||SM(d19:1/16:0)	-0.98||-0.98||-0.98||-0.98
718.537	C39H73O8P||C39H73O8P||C39H73O8P||C39H73O8P||C39H73O8P||C39H73O8P||C39H73O8P||C39H73O8P||C39H73O8P||C39H73O8P||C39H73O8P||C39H73O8P||C39H73O8P||C39H73O8P||C39H73O8P||C39H76NO8P||C39H76NO8P||C39H76NO8P||C39H76NO8P||C39H76NO8P||C39H76NO8P||C39H76NO8P||C39H76NO8P||C39H76NO8P||C39H76NO8P||C39H76NO8P||C39H76NO8P||C39H76NO8P||C39H76NO8P||C39H76NO8P||C39H76NO8P||C39H76NO8P||C39H76NO8P||C39H76NO8P||C39H76…	[M+NH4]+||[M+NH4]+||[M+NH4]+||[M+NH4]+||[M+NH4]+||[M+NH4]+||[M+NH4]+||[M+NH4]+||[M+NH4]+||[M+NH4]+||[M+NH4]+||[M+NH4]+||[M+NH4]+||[M+NH4]+||[M+NH4]+||[M+H]+||[M+H]+||[M+H]+||[M+H]+||[M+H]+||[M+H]+||[M+H]+||[M+H]+||[M+H]+||[M+H]+||[M+H]+||[M+H]+||[M+H]+||[M+H]+||[M+H]+||[M+H]+||[M+H]+||[M+H]+||[M+H]+||[M+H]+||[M+H]+||[M+H]+||[M+H]+||[M+H]+||[M+H]+||[M+H]+||[M+H]+||[M+H]+||[M+H]+||[M+H]+||[M+H]+	LMGP10010105||LMGP10010133||LMGP10010195||LMGP10010215||LMGP10010263||LMGP10010292||LMGP10010036||LMGP10010962||LMGP10010876||LMGP10010459||LMGP10010487||LMGP10010533||LMGP10010562||LMGP10010727||LMGP10010757||LMGP01011328||LMGP01011347||LMGP01011367||LMGP01011386||LMGP01010535||LMGP01011437||LMGP01010002||LMGP01011464||LMGP01011477||LMGP01010008||LMGP01011523||LMGP01011596||LMGP01011756||LMGP020…	PA(14:0/22:2(13Z,16Z))||PA(14:1(9Z)/22:1(11Z))||PA(16:0/20:2(11Z,14Z))||PA(16:1(9Z)/20:1(11Z))||PA(17:1(9Z)/19:1(9Z))||PA(17:2(9Z,12Z)/19:0)||PA(18:0/18:2(9Z,12Z))||PA(18:1(9Z)/18:1(9Z))||PA(18:2(9Z,12Z)/18:0)||PA(19:0/17:2(9Z,12Z))||PA(19:1(9Z)/17:1(9Z))||PA(20:1(11Z)/16:1(9Z))||PA(20:2(11Z,14Z)/16:0)||PA(22:1(11Z)/14:1(9Z))||PA(22:2(13Z,16Z)/14:0)||PC(12:0/19:1(9Z))||PC(13:0/18:1(9Z))||PC(14:0/…	-0.99||-0.99||-0.99||-0.99||-0.99||-0.99||-0.99||-0.99||-0.99||-0.99||-0.99||-0.99||-0.99||-0.99||-0.99||-1.0||-1.0||-1.0||-1.0||-1.0||-1.0||-1.0||-1.0||-1.0||-1.0||-1.0||-1.0||-1.0||-1.0||-1.0||-1.0||-1.0||-1.0||-1.0||-1.0||-1.0||-1.0||-1.0||-1.0||-1.0||-1.0||-1.0||-1.0||-1.0||-1.0||-1.0
718.574	C40H77O7P||C40H77O7P||C40H77O7P||C40H80NO7P||C40H80NO7P||C40H80NO7P||C40H80NO7P||C40H80NO7P||C40H80NO7P||C40H80NO7P||C40H80NO7P||C40H80NO7P||C40H80NO7P||C40H80NO7P||C40H80NO7P	[M+NH4]+||[M+NH4]+||[M+NH4]+||[M+H]+||[M+H]+||[M+H]+||[M+H]+||[M+H]+||[M+H]+||[M+H]+||[M+H]+||[M+H]+||[M+H]+||[M+H]+||[M+H]+	LMGP10020051||LMGP10030045||LMGP10030065||LMGP01020016||LMGP01020182||LMGP01020196||LMGP01030025||LMGP01030048||LMGP01030074||LMGP02020031||LMGP02020045||LMGP02020066||LMGP02030022||LMGP02030042||LMGP02030066	PA(O-20:0/17:2(9Z,12Z))||PA(P-18:0/19:1(9Z))||PA(P-20:0/17:1(9Z))||PC(O-14:0/18:1(9Z))||PC(O-16:0/16:1(9Z))||PC(O-18:0/14:1(9Z))||PC(P-16:0/16:0)||PC(P-18:0/14:0)||PC(P-20:0/12:0)||PE(O-16:0/19:1(9Z))||PE(O-18:0/17:1(9Z))||PE(O-20:0/15:1(9Z))||PE(P-16:0/19:0)||PE(P-18:0/17:0)||PE(P-20:0/15:0)	-1.06||-1.06||-1.06||-1.06||-1.06||-1.06||-1.06||-1.06||-1.06||-1.06||-1.06||-1.06||-1.06||-1.06||-1.06
719.461	C39H69O8P||C39H69O8P||C39H69O8P||C39H69O8P||C39H69O8P||C39H69O8P||C39H69O8P||C39H69O8P||C39H69O8P||C39H69O8P||C39H69O8P||C39H69O8P||C39H69O8P||C36H64NO10P||C36H64NO10P||C36H64NO10P||C36H64NO10P||C41H67O8P||C41H67O8P||C41H67O8P||C41H67O8P||C41H67O8P||C41H67O8P||C41H67O8P||C41H67O8P||C41H67O8P||C41H67O8P	[M+Na]+||[M+Na]+||[M+Na]+||[M+Na]+||[M+Na]+||[M+Na]+||[M+Na]+||[M+Na]+||[M+Na]+||[M+Na]+||[M+Na]+||[M+Na]+||[M+Na]+||[M+NH4]+||[M+NH4]+||[M+NH4]+||[M+NH4]+||[M+H]+||[M+H]+||[M+H]+||[M+H]+||[M+H]+||[M+H]+||[M+H]+||[M+H]+||[M+H]+||[M+H]+	LMGP10010106||LMGP10010025||LMGP10010217||LMGP10010886||LMGP10010328||LMGP10010880||LMGP10010957||LMGP10010376||LMGP10010873||LMGP10010434||LMGP10010594||LMGP10010858||LMGP10010788||LMGP03010054||LMGP03010055||LMGP03010366||LMGP03010397||LMGP10010899||LMGP10010358||LMGP10010387||LMGP10010415||LMGP10010445||LMGP10010603||LMGP10010631||LMGP10010632||LMGP10010659||LMGP10010822	PA(14:0/22:4(7Z,10Z,13Z,16Z))||PA(16:0/20:4(5Z,8Z,11Z,14Z))||PA(16:1(9Z)/20:3(8Z,11Z,14Z))||PA(18:0/18:4(6Z,9Z,12Z,15Z))||PA(18:1(9Z)/18:3(6Z,9Z,12Z))||PA(18:1(9Z)/18:3(9Z,12Z,15Z))||PA(18:2(9Z,12Z)/18:2(9Z,12Z))||PA(18:3(6Z,9Z,12Z)/18:1(9Z))||PA(18:3(9Z,12Z,15Z)/18:1(9Z))||PA(18:4(6Z,9Z,12Z,15Z)/18:0)||PA(20:3(8Z,11Z,14Z)/16:1(9Z))||PA(20:4(5Z,8Z,11Z,14Z)/16:0)||PA(22:4(7Z,10Z,13Z,16Z)/14:0)||PS…	-1.09||-1.09||-1.09||-1.09||-1.09||-1.09||-1.09||-1.09||-1.09||-1.09||-1.09||-1.09||-1.09||1.16||1.16||1.16||1.16||-4.44||-4.44||-4.44||-4.44||-4.44||-4.44||-4.44||-4.44||-4.44||-4.44
719.569	C39H76NO7P||C39H76NO7P||C39H76NO7P||C39H76NO7P||C39H76NO7P||C39H76NO7P||C39H79N2O7P	[M+NH4]+||[M+NH4]+||[M+NH4]+||[M+NH4]+||[M+NH4]+||[M+NH4]+||[M+H]+	LMGP01030024||LMGP02020100||LMGP02030095||LMGP02030041||LMGP02030065||LMGP17010001||LMSP03020075	PC(P-16:0/15:1(9Z))||PE(O-16:0/18:2(9Z,12Z))||PE(P-16:0/18:1(9Z))||PE(P-18:0/16:1(9Z))||PE(P-20:0/14:1(9Z))||PnE(16:0/18:1(9Z))||PE-Cer(d15:1(4E)/22:0(2OH))	-1.2||-1.2||-1.2||-1.2||-1.2||-1.2||-1.21
720.442	C36H66NO11P	[M+H]+	LMGP20010017	PKDdiA-PC	-3.99
720.553	C39H75O8P||C39H75O8P||C39H75O8P||C39H75O8P||C39H75O8P||C39H75O8P||C39H75O8P||C39H75O8P||C39H75O8P||C39H75O8P||C39H75O8P||C39H75O8P||C39H75O8P||C39H75O8P||C39H75O8P||C39H75O8P||C39H78NO8P||C39H78NO8P||C39H78NO8P||C39H78NO8P||C39H78NO8P||C39H78NO8P||C39H78NO8P||C39H78NO8P||C39H78NO8P||C39H78NO8P||C39H78NO8P||C39H78NO8P||C39H78NO8P||C39H78NO8P||C39H78NO8P||C39H78NO8P||C39H78NO8P||C39H78NO8P||C39H78N…	[M+NH4]+||[M+NH4]+||[M+NH4]+||[M+NH4]+||[M+NH4]+||[M+NH4]+||[M+NH4]+||[M+NH4]+||[M+NH4]+||[M+NH4]+||[M+NH4]+||[M+NH4]+||[M+NH4]+||[M+NH4]+||[M+NH4]+||[M+NH4]+||[M+H]+||[M+H]+||[M+H]+||[M+H]+||[M+H]+||[M+H]+||[M+H]+||[M+H]+||[M+H]+||[M+H]+||[M+H]+||[M+H]+||[M+H]+||[M+H]+||[M+H]+||[M+H]+||[M+H]+||[M+H]+||[M+H]+||[M+H]+||[M+H]+||[M+H]+||[M+H]+||[M+H]+||[M+H]+	LMGP10010104||LMGP10010132||LMGP10010184||LMGP10010972||LMGP10010214||LMGP10010236||LMGP10010262||LMGP10010037||LMGP10010963||LMGP10010458||LMGP10010486||LMGP10010512||LMGP10010532||LMGP10010678||LMGP10010701||LMGP10010726||LMGP01010396||LMGP01010417||LMGP01011327||LMGP01011346||LMGP01011366||LMGP01010532||LMGP01010562||LMGP01011499||LMGP01011581||LMGP01010967||LMGP01010996||LMGP01011061||LMGP010…	PA(14:0/22:1(11Z))||PA(14:1(9Z)/22:0)||PA(15:1(9Z)/21:0)||PA(16:0/20:1(11Z))||PA(16:1(9Z)/20:0)||PA(17:0/19:1(9Z))||PA(17:1(9Z)/19:0)||PA(18:0/18:1(9Z))||PA(18:1(9Z)/18:0)||PA(19:0/17:1(9Z))||PA(19:1(9Z)/17:0)||PA(20:0/16:1(9Z))||PA(20:1(11Z)/16:0)||PA(21:0/15:1(9Z))||PA(22:0/14:1(9Z))||PA(22:1(11Z)/14:0)||PC(10:0/21:0)||PC(11:0/20:0)||PC(12:0/19:0)||PC(13:0/18:0)||PC(14:0/17:0)||PC(15:0/16:0)||P…	-1.24||-1.24||-1.24||-1.24||-1.24||-1.24||-1.24||-1.24||-1.24||-1.24||-1.24||-1.24||-1.24||-1.24||-1.24||-1.24||-1.24||-1.24||-1.24||-1.24||-1.24||-1.24||-1.24||-1.24||-1.24||-1.24||-1.24||-1.24||-1.24||-1.24||-1.24||-1.24||-1.24||-1.24||-1.24||-1.24||-1.24||-1.24||-1.24||-1.24||-1.24
721.477	C39H71O8P||C39H71O8P||C39H71O8P||C39H71O8P||C39H71O8P||C39H71O8P||C39H71O8P||C39H71O8P||C39H71O8P||C39H71O8P||C39H71O8P||C39H71O8P||C39H71O8P||C39H71O8P||C36H66NO10P||C36H66NO10P||C36H66NO10P||C36H66NO10P||C36H66NO10P||C36H66NO10P||C36H66NO10P||C36H66NO10P||C41H69O8P||C41H69O8P||C41H69O8P||C41H69O8P||C41H69O8P||C41H69O8P||C41H69O8P||C41H69O8P||C41H69O8P||C41H69O8P||C41H69O8P||C41H69O8P	[M+Na]+||[M+Na]+||[M+Na]+||[M+Na]+||[M+Na]+||[M+Na]+||[M+Na]+||[M+Na]+||[M+Na]+||[M+Na]+||[M+Na]+||[M+Na]+||[M+Na]+||[M+Na]+||[M+NH4]+||[M+NH4]+||[M+NH4]+||[M+NH4]+||[M+NH4]+||[M+NH4]+||[M+NH4]+||[M+NH4]+||[M+H]+||[M+H]+||[M+H]+||[M+H]+||[M+H]+||[M+H]+||[M+H]+||[M+H]+||[M+H]+||[M+H]+||[M+H]+||[M+H]+	LMGP10010134||LMGP10010905||LMGP10010216||LMGP10010293||LMGP10010313||LMGP10010314||LMGP10010961||LMGP10010348||LMGP10010375||LMGP10010405||LMGP10010488||LMGP10010563||LMGP10010593||LMGP10010758||LMGP20010019||LMGP03010053||LMGP03010075||LMGP03010115||LMGP03010166||LMGP03010204||LMGP03010279||LMGP03010340||LMGP10010038||LMGP10010878||LMGP10010875||LMGP10010386||LMGP10010414||LMGP10010444||LMGP100…	PA(14:1(9Z)/22:2(13Z,16Z))||PA(16:0/20:3(8Z,11Z,14Z))||PA(16:1(9Z)/20:2(11Z,14Z))||PA(17:2(9Z,12Z)/19:1(9Z))||PA(18:0/18:3(6Z,9Z,12Z))||PA(18:0/18:3(9Z,12Z,15Z))||PA(18:1(9Z)/18:2(9Z,12Z))||PA(18:2(9Z,12Z)/18:1(9Z))||PA(18:3(6Z,9Z,12Z)/18:0)||PA(18:3(9Z,12Z,15Z)/18:0)||PA(19:1(9Z)/17:2(9Z,12Z))||PA(20:2(11Z,14Z)/16:1(9Z))||PA(20:3(8Z,11Z,14Z)/16:0)||PA(22:2(13Z,16Z)/14:1(9Z))||PKODA-PC||PS(12:0/1…	-0.92||-0.92||-0.92||-0.92||-0.92||-0.92||-0.92||-0.92||-0.92||-0.92||-0.92||-0.92||-0.92||-0.92||1.32||1.32||1.32||1.32||1.32||1.32||1.32||1.32||-4.26||-4.26||-4.26||-4.26||-4.26||-4.26||-4.26||-4.26||-4.26||-4.26||-4.26||-4.26
723.493	C39H73O8P||C39H73O8P||C39H73O8P||C39H73O8P||C39H73O8P||C39H73O8P||C39H73O8P||C39H73O8P||C39H73O8P||C39H73O8P||C39H73O8P||C39H73O8P||C39H73O8P||C39H73O8P||C39H73O8P||C36H68NO10P||C36H68NO10P||C36H68NO10P||C36H68NO10P||C36H68NO10P||C36H68NO10P||C36H68NO10P||C36H68NO10P||C36H68NO10P||C36H68NO10P||C36H68NO10P||C41H71O8P||C41H71O8P||C41H71O8P||C41H71O8P||C41H71O8P||C41H71O8P||C41H71O8P||C41H71O8P||C41…	[M+Na]+||[M+Na]+||[M+Na]+||[M+Na]+||[M+Na]+||[M+Na]+||[M+Na]+||[M+Na]+||[M+Na]+||[M+Na]+||[M+Na]+||[M+Na]+||[M+Na]+||[M+Na]+||[M+Na]+||[M+NH4]+||[M+NH4]+||[M+NH4]+||[M+NH4]+||[M+NH4]+||[M+NH4]+||[M+NH4]+||[M+NH4]+||[M+NH4]+||[M+NH4]+||[M+NH4]+||[M+H]+||[M+H]+||[M+H]+||[M+H]+||[M+H]+||[M+H]+||[M+H]+||[M+H]+||[M+H]+||[M+H]+||[M+H]+||[M+H]+||[M+H]+||[M+H]+	LMGP10010105||LMGP10010133||LMGP10010195||LMGP10010215||LMGP10010263||LMGP10010292||LMGP10010036||LMGP10010962||LMGP10010876||LMGP10010459||LMGP10010487||LMGP10010533||LMGP10010562||LMGP10010727||LMGP10010757||LMGP20010020||LMGP03010940||LMGP03010074||LMGP03010929||LMGP03010114||LMGP03010142||LMGP03010165||LMGP03010193||LMGP03010203||LMGP03010249||LMGP03010322||LMGP10010223||LMGP10010884||LMGP100…	PA(14:0/22:2(13Z,16Z))||PA(14:1(9Z)/22:1(11Z))||PA(16:0/20:2(11Z,14Z))||PA(16:1(9Z)/20:1(11Z))||PA(17:1(9Z)/19:1(9Z))||PA(17:2(9Z,12Z)/19:0)||PA(18:0/18:2(9Z,12Z))||PA(18:1(9Z)/18:1(9Z))||PA(18:2(9Z,12Z)/18:0)||PA(19:0/17:2(9Z,12Z))||PA(19:1(9Z)/17:1(9Z))||PA(20:1(11Z)/16:1(9Z))||PA(20:2(11Z,14Z)/16:0)||PA(22:1(11Z)/14:1(9Z))||PA(22:2(13Z,16Z)/14:0)||PHODA-PC||PS(12:0/18:1(9Z))||PS(13:0/17:1(9Z))…	-0.95||-0.95||-0.95||-0.95||-0.95||-0.95||-0.95||-0.95||-0.95||-0.95||-0.95||-0.95||-0.95||-0.95||-0.95||1.29||1.29||1.29||1.29||1.29||1.29||1.29||1.29||1.29||1.29||1.29||-4.28||-4.28||-4.28||-4.28||-4.28||-4.28||-4.28||-4.28||-4.28||-4.28||-4.28||-4.28||-4.28||-4.28
723.541	C39H77N2O6P||C39H77N2O6P||C39H77N2O6P||C39H77N2O6P||C39H77N2O6P||C39H77N2O6P	[M+Na]+||[M+Na]+||[M+Na]+||[M+Na]+||[M+Na]+||[M+Na]+	LMSP03020041||LMSP03020045||LMSP03020057||LMSP03010040||LMSP03010041||LMSP03010090	PE-Cer(d14:2(4E,6E)/23:0)||PE-Cer(d15:2(4E,6E)/22:0)||PE-Cer(d16:2(4E,6E)/21:0)||SM(d16:1/18:1)||SM(d18:1/16:1)||SM(d18:2/16:0)	-0.87||-0.87||-0.87||-0.87||-0.87||-0.87
724.528	C41H74NO7P||C41H74NO7P||C41H74NO7P||C41H71O7P||C41H71O7P||C39H76NO7P||C39H76NO7P||C39H76NO7P||C39H76NO7P||C39H76NO7P||C39H76NO7P	[M+H]+||[M+H]+||[M+H]+||[M+NH4]+||[M+NH4]+||[M+Na]+||[M+Na]+||[M+Na]+||[M+Na]+||[M+Na]+||[M+Na]+	LMGP02020095||LMGP02030093||LMGP02030049||LMGP10020090||LMGP10030050||LMGP01030024||LMGP02020100||LMGP02030095||LMGP02030041||LMGP02030065||LMGP17010001	PE(O-16:0/20:5(5Z,8Z,11Z,14Z,17Z))||PE(P-16:0/20:4(5Z,8Z,11Z,14Z))||PE(P-18:0/18:4(6Z,9Z,12Z,15Z))||PA(O-16:0/22:6(4Z,7Z,10Z,13Z,16Z,19Z))||PA(P-18:0/20:5(5Z,8Z,11Z,14Z,17Z))||PC(P-16:0/15:1(9Z))||PE(O-16:0/18:2(9Z,12Z))||PE(P-16:0/18:1(9Z))||PE(P-18:0/16:1(9Z))||PE(P-20:0/14:1(9Z))||PnE(16:0/18:1(9Z))	0.64||0.64||0.64||0.64||0.64||3.96||3.96||3.96||3.96||3.96||3.96
725.531	C43H74O7	[M+Na]+	LMST01020036	ecdysone palmitate	-2.22
725.556	C39H79N2O6P||C39H79N2O6P||C39H79N2O6P||C39H79N2O6P||C39H79N2O6P||C39H79N2O6P	[M+Na]+||[M+Na]+||[M+Na]+||[M+Na]+||[M+Na]+||[M+Na]+	LMSP03020010||LMSP03020017||LMSP03020023||LMSP03010042||LMSP03010043||LMSP03010003	PE-Cer(d14:1(4E)/23:0)||PE-Cer(d15:1(4E)/22:0)||PE-Cer(d16:1(4E)/21:0)||SM(d16:1/18:0)||SM(d17:1/17:0)||SM(d18:1/16:0)	-0.71||-0.71||-0.71||-0.71||-0.71||-0.71
726.504	C38H74NO8P||C38H74NO8P||C38H74NO8P||C38H74NO8P||C38H74NO8P||C38H74NO8P||C38H74NO8P||C38H74NO8P||C38H74NO8P||C38H74NO8P||C38H74NO8P||C38H74NO8P||C38H74NO8P||C38H74NO8P||C38H74NO8P||C38H74NO8P||C38H74NO8P||C38H74NO8P||C38H74NO8P||C38H74NO8P||C38H74NO8P||C38H74NO8P||C38H74NO8P||C38H74NO8P||C38H74NO8P||C40H69O8P||C40H69O8P||C40H69O8P||C40H69O8P||C40H69O8P||C40H69O8P||C40H69O8P||C40H69O8P||C40H69O8P||…	[M+Na]+||[M+Na]+||[M+Na]+||[M+Na]+||[M+Na]+||[M+Na]+||[M+Na]+||[M+Na]+||[M+Na]+||[M+Na]+||[M+Na]+||[M+Na]+||[M+Na]+||[M+Na]+||[M+Na]+||[M+Na]+||[M+Na]+||[M+Na]+||[M+Na]+||[M+Na]+||[M+Na]+||[M+Na]+||[M+Na]+||[M+Na]+||[M+Na]+||[M+NH4]+||[M+NH4]+||[M+NH4]+||[M+NH4]+||[M+NH4]+||[M+NH4]+||[M+NH4]+||[M+NH4]+||[M+NH4]+||[M+NH4]+||[M+H]+||[M+H]+||[M+H]+||[M+H]+||[M+H]+||[M+H]+||[M+H]+||[M+H]+||[M+H]+||[M…	LMGP01010440||LMGP01011344||LMGP01010485||LMGP01011384||LMGP01011412||LMGP01011435||LMGP01011463||LMGP01011475||LMGP01011522||LMGP01011595||LMGP02010396||LMGP02010414||LMGP02010438||LMGP02010458||LMGP02010485||LMGP02011266||LMGP02011226||LMGP02010521||LMGP02010543||LMGP02010567||LMGP02010624||LMGP02010638||LMGP02010769||LMGP02010795||LMGP02010842||LMGP10010188||LMGP10010240||LMGP10010268||LMGP100…	PC(12:0/18:1(9Z))||PC(13:0/17:1(9Z))||PC(14:0/16:1(9Z))||PC(14:1(9Z)/16:0)||PC(15:0/15:1(9Z))||PC(15:1(9Z)/15:0)||PC(16:0/14:1(9Z))||PC(16:1(9Z)/14:0)||PC(17:1(9Z)/13:0)||PC(18:1(9Z)/12:0)||PE(13:0/20:1(11Z))||PE(14:0/19:1(9Z))||PE(14:1(9Z)/19:0)||PE(15:0/18:1(9Z))||PE(15:1(9Z)/18:0)||PE(16:0/16:0(9Cp))||PE(16:0/17:1(9Z))||PE(16:1(9Z)/17:0)||PE(17:0/16:1(9Z))||PE(17:1(9Z)/16:0)||PE(18:0/15:1(9Z))…	-0.71||-0.71||-0.71||-0.71||-0.71||-0.71||-0.71||-0.71||-0.71||-0.71||-0.71||-0.71||-0.71||-0.71||-0.71||-0.71||-0.71||-0.71||-0.71||-0.71||-0.71||-0.71||-0.71||-0.71||-0.71||-4.01||-4.01||-4.01||-4.01||-4.01||-4.01||-4.01||-4.01||-4.01||-4.01||-4.02||-4.02||-4.02||-4.02||-4.02||-4.02||-4.02||-4.02||-4.02||-4.02||-4.02||-4.02||-4.02||-4.02||-4.02||-4.02||-4.02||-4.02||-4.02||-4.02||-4.02||-4.02||…
726.543	C41H73O7P||C41H73O7P||C41H73O7P||C41H73O7P||C41H76NO7P||C41H76NO7P||C41H76NO7P||C41H76NO7P||C41H76NO7P||C39H78NO7P||C39H78NO7P||C39H78NO7P||C39H78NO7P||C39H78NO7P||C39H78NO7P||C39H78NO7P||C39H78NO7P||C39H78NO7P	[M+NH4]+||[M+NH4]+||[M+NH4]+||[M+NH4]+||[M+H]+||[M+H]+||[M+H]+||[M+H]+||[M+H]+||[M+Na]+||[M+Na]+||[M+Na]+||[M+Na]+||[M+Na]+||[M+Na]+||[M+Na]+||[M+Na]+||[M+Na]+	LMGP10020087||LMGP10030027||LMGP10030091||LMGP10030072||LMGP02020019||LMGP02020051||LMGP02030027||LMGP02030047||LMGP02030048||LMGP01020181||LMGP01030023||LMGP01030047||LMGP02020018||LMGP02020093||LMGP02020064||LMGP02030018||LMGP02030040||LMGP02030064	PA(O-18:0/20:5(5Z,8Z,11Z,14Z,17Z))||PA(P-16:0/22:4(7Z,10Z,13Z,16Z))||PA(P-18:0/20:4(5Z,8Z,11Z,14Z))||PA(P-20:0/18:4(6Z,9Z,12Z,15Z))||PE(O-16:0/20:4(5Z,8Z,11Z,14Z))||PE(O-18:0/18:4(6Z,9Z,12Z,15Z))||PE(P-16:0/20:3(8Z,11Z,14Z))||PE(P-18:0/18:3(6Z,9Z,12Z))||PE(P-18:0/18:3(9Z,12Z,15Z))||PC(O-16:0/15:1(9Z))||PC(P-16:0/15:0)||PC(P-18:0/13:0)||PE(O-16:0/18:1(9Z))||PE(O-18:0/16:1(9Z))||PE(O-20:0/14:1(9Z))…	-0.47||-0.47||-0.47||-0.47||-0.47||-0.47||-0.47||-0.47||-0.47||2.84||2.84||2.84||2.84||2.84||2.84||2.84||2.84||2.84
727.562	C47H76O4||C40H81O7P||C40H81O7P||C40H81O7P||C49H74O4	[M+Na]+||[M+Na]+||[M+Na]+||[M+Na]+||[M+H]+	LMST01020029||LMGP10020015||LMGP10020033||LMGP10020049||LMPR02010005	Cholesteryl 11-hydroperoxy-eicosatetraenoate||PA(O-16:0/21:0)||PA(O-18:0/19:0)||PA(O-20:0/17:0)||Coenzyme Q8	-1.58||1.68||1.68||1.68||-4.88
727.571	C39H81N2O6P||C39H81N2O6P||C41H79N2O6P	[M+Na]+||[M+Na]+||[M+H]+	LMSP03010095||LMSP03010004||LMSP03010047	SM(d16:0/18:0)||SM(d18:0/16:0)||SM(d18:2/18:1)	-1.65||-1.65||-4.96
728.519	C38H76NO8P||C38H76NO8P||C38H76NO8P||C38H76NO8P||C38H76NO8P||C38H76NO8P||C38H76NO8P||C38H76NO8P||C38H76NO8P||C38H76NO8P||C38H76NO8P||C38H76NO8P||C38H76NO8P||C38H76NO8P||C38H76NO8P||C38H76NO8P||C38H76NO8P||C38H76NO8P||C38H76NO8P||C38H76NO8P||C38H76NO8P||C38H76NO8P||C38H76NO8P||C40H71O8P||C40H71O8P||C40H71O8P||C40H71O8P||C40H71O8P||C40H71O8P||C40H71O8P||C40H71O8P||C40H71O8P||C40H71O8P||C40H71O8P||C4…	[M+Na]+||[M+Na]+||[M+Na]+||[M+Na]+||[M+Na]+||[M+Na]+||[M+Na]+||[M+Na]+||[M+Na]+||[M+Na]+||[M+Na]+||[M+Na]+||[M+Na]+||[M+Na]+||[M+Na]+||[M+Na]+||[M+Na]+||[M+Na]+||[M+Na]+||[M+Na]+||[M+Na]+||[M+Na]+||[M+Na]+||[M+NH4]+||[M+NH4]+||[M+NH4]+||[M+NH4]+||[M+NH4]+||[M+NH4]+||[M+NH4]+||[M+NH4]+||[M+NH4]+||[M+NH4]+||[M+NH4]+||[M+NH4]+||[M+NH4]+||[M+NH4]+||[M+H]+||[M+H]+||[M+H]+||[M+H]+||[M+H]+||[M+H]+||[M+H…	LMGP01010395||LMGP01010416||LMGP01010438||LMGP01010461||LMGP01010481||LMGP01010530||LMGP01010560||LMGP01010702||LMGP01010736||LMGP01010969||LMGP01010995||LMGP01011265||LMGP02010377||LMGP02011253||LMGP02010413||LMGP02011233||LMGP02011227||LMGP02010542||LMGP02010623||LMGP02011186||LMGP02011181||LMGP02011170||LMGP02010337||LMGP10010157||LMGP10010003||LMGP10010267||LMGP10010296||LMGP10010382||LMGP100…	PC(10:0/20:0)||PC(11:0/19:0)||PC(12:0/18:0)||PC(13:0/17:0)||PC(14:0/16:0)||PC(15:0/15:0)||PC(16:0/14:0)||PC(17:0/13:0)||PC(18:0/12:0)||PC(19:0/11:0)||PC(20:0/10:0)||PC(9:0/21:0)||PE(12:0/21:0)||PE(13:0/20:0)||PE(14:0/19:0)||PE(15:0/18:0)||PE(16:0/17:0)||PE(17:0/16:0)||PE(18:0/15:0)||PE(19:0/14:0)||PE(20:0/13:0)||PE(21:0/12:0)||PE-NMe(16:0/16:0)||PA(15:0/22:4(7Z,10Z,13Z,16Z))||PA(17:0/20:4(5Z,8Z,1…	-0.85||-0.85||-0.85||-0.85||-0.85||-0.85||-0.85||-0.85||-0.85||-0.85||-0.85||-0.85||-0.85||-0.85||-0.85||-0.85||-0.85||-0.85||-0.85||-0.85||-0.85||-0.85||-0.85||-4.15||-4.15||-4.15||-4.15||-4.15||-4.15||-4.15||-4.15||-4.15||-4.15||-4.15||-4.15||-4.15||-4.15||-4.15||-4.15||-4.15||-4.15||-4.15||-4.15||-4.15||-4.15||-4.15||-4.15||-4.15||-4.15||-4.15||-4.15||-4.15||-4.15||-4.15||-4.15||-4.15||-4.15||…
728.558	C41H75O7P||C41H75O7P||C41H75O7P||C41H75O7P||C41H75O7P||C41H75O7P||C41H78NO7P||C41H78NO7P||C41H78NO7P||C41H78NO7P||C41H78NO7P||C41H78NO7P||C39H80NO7P||C39H80NO7P||C39H80NO7P||C39H80NO7P||C39H80NO7P	[M+NH4]+||[M+NH4]+||[M+NH4]+||[M+NH4]+||[M+NH4]+||[M+NH4]+||[M+H]+||[M+H]+||[M+H]+||[M+H]+||[M+H]+||[M+H]+||[M+Na]+||[M+Na]+||[M+Na]+||[M+Na]+||[M+Na]+	LMGP10020018||LMGP10020073||LMGP10020057||LMGP10030049||LMGP10030070||LMGP10030071||LMGP01030029||LMGP02020096||LMGP02020049||LMGP02020050||LMGP02030026||LMGP02030046||LMGP01020180||LMGP01020194||LMGP02020101||LMGP02020094||LMGP02020063	PA(O-16:0/22:4(7Z,10Z,13Z,16Z))||PA(O-18:0/20:4(5Z,8Z,11Z,14Z))||PA(O-20:0/18:4(6Z,9Z,12Z,15Z))||PA(P-18:0/20:3(8Z,11Z,14Z))||PA(P-20:0/18:3(6Z,9Z,12Z))||PA(P-20:0/18:3(9Z,12Z,15Z))||PC(P-16:0/17:2(9Z,12Z))||PE(O-16:0/20:3(8Z,11Z,14Z))||PE(O-18:0/18:3(6Z,9Z,12Z))||PE(O-18:0/18:3(9Z,12Z,15Z))||PE(P-16:0/20:2(11Z,14Z))||PE(P-18:0/18:2(9Z,12Z))||PC(O-16:0/15:0)||PC(O-18:0/13:0)||PE(O-16:0/18:0)||PE(…	-0.84||-0.84||-0.84||-0.84||-0.84||-0.84||-0.84||-0.84||-0.84||-0.84||-0.84||-0.84||2.46||2.46||2.46||2.46||2.46
729.555	C40H77N2O7P||C40H77N2O7P||C38H79N2O7P	[M+H]+||[M+H]+||[M+Na]+	LMSP03020073||LMSP03020092||LMSP03020095	PE-Cer(d14:2(4E,6E)/24:1(15Z)(2OH))||PE-Cer(d16:2(4E,6E)/22:1(13Z)(2OH))||PE-Cer(d18:0(17Me)/16:0(3OH,15Me))	1.11||1.11||4.41
730.452	C34H65O13P||C34H65O13P||C42H59N5O6||C42H59N5O6	[M+NH4]+||[M+NH4]+||[M+H]+||[M+H]+	LMGP06010003||LMGP06010036||LMST03020541||LMST03020542	PI(12:0/13:0)||PI(13:0/12:0)||(6R)-vitamin D3 6,19-[4-{2-(6,7-dimethoxy-4-methyl-3-oxo-3,4-dihydroquinoxalinyl)ethyl}-1,2,4-triazoline-3,5-dione] adduct / (6R)-cholecalciferol 6,19-[4-{2-(6,7-dimethoxy-4-methyl-3-oxo-3,4-dihydroquinoxalinyl)ethyl}-1,2,4-triazoline-3,5-dione] adduct||(6S)-vitamin D3 6,19-[4-{2-(6,7-dimethoxy-4-methyl-3-oxo-3,4-dihydroquinoxalinyl)ethyl}-1,2,4-triazoline-3,5-dione]…	2.34||2.34||-2.74||-2.74
730.462	C36H70NO10P||C36H70NO10P||C36H70NO10P||C36H70NO10P||C36H70NO10P||C36H70NO10P||C36H70NO10P||C38H65O10P||C38H65O10P||C38H65O10P||C38H65O10P||C38H68NO10P||C38H68NO10P||C38H68NO10P||C38H68NO10P||C38H68NO10P||C38H68NO10P||C38H68NO10P||C38H68NO10P||C38H68NO10P||C38H68NO10P||C38H68NO10P	[M+Na]+||[M+Na]+||[M+Na]+||[M+Na]+||[M+Na]+||[M+Na]+||[M+Na]+||[M+NH4]+||[M+NH4]+||[M+NH4]+||[M+NH4]+||[M+H]+||[M+H]+||[M+H]+||[M+H]+||[M+H]+||[M+H]+||[M+H]+||[M+H]+||[M+H]+||[M+H]+||[M+H]+	LMGP03010941||LMGP03010935||LMGP03010983||LMGP03010982||LMGP03010970||LMGP03010897||LMGP03010889||LMGP04010063||LMGP04010124||LMGP04010428||LMGP04010648||LMGP20010039||LMGP03010061||LMGP03010099||LMGP03010926||LMGP03010121||LMGP03010171||LMGP03010283||LMGP03010343||LMGP03010368||LMGP03010399||LMGP03010589	PS(12:0/18:0)||PS(13:0/17:0)||PS(14:0/16:0)||PS(15:0/15:0)||PS(16:0/14:0)||PS(17:0/13:0)||PS(18:0/12:0)||PG(12:0/20:5(5Z,8Z,11Z,14Z,17Z))||PG(14:1(9Z)/18:4(6Z,9Z,12Z,15Z))||PG(18:4(6Z,9Z,12Z,15Z)/14:1(9Z))||PG(20:5(5Z,8Z,11Z,14Z,17Z)/12:0)||OKODA-PC||PS(12:0/20:3(8Z,11Z,14Z))||PS(14:0/18:3(6Z,9Z,12Z))||PS(14:0/18:3(9Z,12Z,15Z))||PS(14:1(9Z)/18:2(9Z,12Z))||PS(15:1(9Z)/17:2(9Z,12Z))||PS(17:2(9Z,12Z…	-0.73||-0.73||-0.73||-0.73||-0.73||-0.73||-0.73||-4.02||-4.02||-4.02||-4.02||-4.02||-4.02||-4.02||-4.02||-4.02||-4.02||-4.02||-4.02||-4.02||-4.02||-4.02
730.537	C40H73O8P||C40H73O8P||C40H73O8P||C40H73O8P||C40H73O8P||C40H73O8P||C40H73O8P||C40H73O8P||C40H73O8P||C40H73O8P||C40H73O8P||C40H73O8P||C40H73O8P||C40H73O8P||C40H76NO8P||C40H76NO8P||C40H76NO8P||C40H76NO8P||C40H76NO8P||C40H76NO8P||C40H76NO8P||C40H76NO8P||C40H76NO8P||C40H76NO8P||C40H76NO8P||C40H76NO8P||C40H76NO8P||C40H76NO8P||C40H76NO8P||C40H76NO8P||C40H76NO8P||C40H76NO8P||C40H76NO8P||C40H76NO8P||C40H7…	[M+NH4]+||[M+NH4]+||[M+NH4]+||[M+NH4]+||[M+NH4]+||[M+NH4]+||[M+NH4]+||[M+NH4]+||[M+NH4]+||[M+NH4]+||[M+NH4]+||[M+NH4]+||[M+NH4]+||[M+NH4]+||[M+H]+||[M+H]+||[M+H]+||[M+H]+||[M+H]+||[M+H]+||[M+H]+||[M+H]+||[M+H]+||[M+H]+||[M+H]+||[M+H]+||[M+H]+||[M+H]+||[M+H]+||[M+H]+||[M+H]+||[M+H]+||[M+H]+||[M+H]+||[M+H]+||[M+H]+||[M+H]+||[M+H]+||[M+H]+||[M+H]+||[M+H]+||[M+NH4]+	LMGP10010187||LMGP10010239||LMGP10010266||LMGP10010295||LMGP10010353||LMGP10010381||LMGP10010409||LMGP10010462||LMGP10010463||LMGP10010491||LMGP10010536||LMGP10010565||LMGP10010595||LMGP10010760||LMGP01011330||LMGP01010494||LMGP01010496||LMGP01011390||LMGP01011414||LMGP01011440||LMGP01010682||LMGP01010684||LMGP01011526||LMGP01011555||LMGP01011597||LMGP01011616||LMGP01011835||LMGP02010403||LMGP020…	PA(15:1(9Z)/22:2(13Z,16Z))||PA(17:0/20:3(8Z,11Z,14Z))||PA(17:1(9Z)/20:2(11Z,14Z))||PA(17:2(9Z,12Z)/20:1(11Z))||PA(18:2(9Z,12Z)/19:1(9Z))||PA(18:3(6Z,9Z,12Z)/19:0)||PA(18:3(9Z,12Z,15Z)/19:0)||PA(19:0/18:3(6Z,9Z,12Z))||PA(19:0/18:3(9Z,12Z,15Z))||PA(19:1(9Z)/18:2(9Z,12Z))||PA(20:1(11Z)/17:2(9Z,12Z))||PA(20:2(11Z,14Z)/17:1(9Z))||PA(20:3(8Z,11Z,14Z)/17:0)||PA(22:2(13Z,16Z)/15:1(9Z))||PC(12:0/20:2(11Z,…	-0.89||-0.89||-0.89||-0.89||-0.89||-0.89||-0.89||-0.89||-0.89||-0.89||-0.89||-0.89||-0.89||-0.89||-0.89||-0.89||-0.89||-0.89||-0.89||-0.89||-0.89||-0.89||-0.89||-0.89||-0.89||-0.89||-0.89||-0.89||-0.89||-0.89||-0.89||-0.89||-0.89||-0.89||-0.89||-0.89||-0.89||-0.89||-0.89||-0.89||-0.89||-4.13
731.605	C41H83N2O6P||C41H83N2O6P||C41H83N2O6P||C41H83N2O6P||C41H83N2O6P||C41H83N2O6P	[M+H]+||[M+H]+||[M+H]+||[M+H]+||[M+H]+||[M+H]+	LMSP03020013||LMSP03020018||LMSP03020025||LMSP03010052||LMSP03010031||LMSP03010001	PE-Cer(d14:1(4E)/25:0)||PE-Cer(d15:1(4E)/24:0)||PE-Cer(d16:1(4E)/23:0)||SM(d16:1/20:0)||SM(d18:0/18:1(9Z))||SM(d18:1/18:0)	-0.91||-0.91||-0.91||-0.91||-0.91||-0.91
732.553	C40H75O8P||C40H75O8P||C40H75O8P||C40H75O8P||C40H75O8P||C40H75O8P||C40H75O8P||C40H75O8P||C40H75O8P||C40H75O8P||C40H75O8P||C40H75O8P||C40H75O8P||C40H75O8P||C40H75O8P||C40H78NO8P||C40H78NO8P||C40H78NO8P||C40H78NO8P||C40H78NO8P||C40H78NO8P||C40H78NO8P||C40H78NO8P||C40H78NO8P||C40H78NO8P||C40H78NO8P||C40H78NO8P||C40H78NO8P||C40H78NO8P||C40H78NO8P||C40H78NO8P||C40H78NO8P||C40H78NO8P||C40H78NO8P||C40H78…	[M+NH4]+||[M+NH4]+||[M+NH4]+||[M+NH4]+||[M+NH4]+||[M+NH4]+||[M+NH4]+||[M+NH4]+||[M+NH4]+||[M+NH4]+||[M+NH4]+||[M+NH4]+||[M+NH4]+||[M+NH4]+||[M+NH4]+||[M+H]+||[M+H]+||[M+H]+||[M+H]+||[M+H]+||[M+H]+||[M+H]+||[M+H]+||[M+H]+||[M+H]+||[M+H]+||[M+H]+||[M+H]+||[M+H]+||[M+H]+||[M+H]+||[M+H]+||[M+H]+||[M+H]+||[M+H]+||[M+H]+||[M+H]+||[M+H]+||[M+H]+||[M+H]+||[M+H]+||[M+H]+||[M+H]+||[M+H]+||[M+H]+||[M+H]+||[…	LMGP04040003||LMGP10010156||LMGP10010186||LMGP10010238||LMGP10010265||LMGP10010294||LMGP10010331||LMGP10010352||LMGP10010461||LMGP10010490||LMGP10010515||LMGP10010535||LMGP10010564||LMGP10010729||LMGP10010759||LMGP01011329||LMGP01011352||LMGP01010490||LMGP01010492||LMGP01011389||LMGP01011413||LMGP01011439||LMGP01010566||LMGP01011479||LMGP01011500||LMGP01011525||LMGP01011582||LMGP01012145||LMGP010…	1-tetradecanyl-2-(8-[3]-ladderane-octanyl)-sn-glycero-3-phospho-(1-sn-glycerol)||PA(15:0/22:2(13Z,16Z))||PA(15:1(9Z)/22:1(11Z))||PA(17:0/20:2(11Z,14Z))||PA(17:1(9Z)/20:1(11Z))||PA(17:2(9Z,12Z)/20:0)||PA(18:1(9Z)/19:1(9Z))||PA(18:2(9Z,12Z)/19:0)||PA(19:0/18:2(9Z,12Z))||PA(19:1(9Z)/18:1(9Z))||PA(20:0/17:2(9Z,12Z))||PA(20:1(11Z)/17:1(9Z))||PA(20:2(11Z,14Z)/17:0)||PA(22:1(11Z)/15:1(9Z))||PA(22:2(13Z,…	-1.08||-1.08||-1.08||-1.08||-1.08||-1.08||-1.08||-1.08||-1.08||-1.08||-1.08||-1.08||-1.08||-1.08||-1.08||-1.09||-1.09||-1.09||-1.09||-1.09||-1.09||-1.09||-1.09||-1.09||-1.09||-1.09||-1.09||-1.09||-1.09||-1.09||-1.09||-1.09||-1.09||-1.09||-1.09||-1.09||-1.09||-1.09||-1.09||-1.09||-1.09||-1.09||-1.09||-1.09||-1.09||-1.09||-1.09||-1.09||-1.09||-1.09||-4.32
734.568	C40H77O8P||C40H77O8P||C40H77O8P||C40H77O8P||C40H77O8P||C40H77O8P||C40H77O8P||C40H77O8P||C40H77O8P||C40H77O8P||C40H77O8P||C40H77O8P||C40H77O8P||C40H77O8P||C40H80NO8P||C40H80NO8P||C40H80NO8P||C40H80NO8P||C40H80NO8P||C40H80NO8P||C40H80NO8P||C40H80NO8P||C40H80NO8P||C40H80NO8P||C40H80NO8P||C40H80NO8P||C40H80NO8P||C40H80NO8P||C40H80NO8P||C40H80NO8P||C40H80NO8P||C40H80NO8P||C40H80NO8P||C40H80NO8P||C40H8…	[M+NH4]+||[M+NH4]+||[M+NH4]+||[M+NH4]+||[M+NH4]+||[M+NH4]+||[M+NH4]+||[M+NH4]+||[M+NH4]+||[M+NH4]+||[M+NH4]+||[M+NH4]+||[M+NH4]+||[M+NH4]+||[M+H]+||[M+H]+||[M+H]+||[M+H]+||[M+H]+||[M+H]+||[M+H]+||[M+H]+||[M+H]+||[M+H]+||[M+H]+||[M+H]+||[M+H]+||[M+H]+||[M+H]+||[M+H]+||[M+H]+||[M+H]+||[M+H]+||[M+H]+||[M+H]+||[M+H]+||[M+H]+||[M+H]+||[M+H]+||[M+NH4]+||[M+NH4]+	LMGP10010155||LMGP10010185||LMGP10010219||LMGP10010237||LMGP10010264||LMGP10010316||LMGP10010330||LMGP10010460||LMGP10010489||LMGP10010514||LMGP10010534||LMGP10010680||LMGP10010703||LMGP10010728||LMGP01010397||LMGP01010418||LMGP01010444||LMGP01010463||LMGP01010488||LMGP01010537||LMGP01010564||LMGP01010704||LMGP01010739||LMGP01010970||LMGP01010997||LMGP01011062||LMGP01011080||LMGP01011267||LMGP020…	PA(15:0/22:1(11Z))||PA(15:1(9Z)/22:0)||PA(16:1(9Z)/21:0)||PA(17:0/20:1(11Z))||PA(17:1(9Z)/20:0)||PA(18:0/19:1(9Z))||PA(18:1(9Z)/19:0)||PA(19:0/18:1(9Z))||PA(19:1(9Z)/18:0)||PA(20:0/17:1(9Z))||PA(20:1(11Z)/17:0)||PA(21:0/16:1(9Z))||PA(22:0/15:1(9Z))||PA(22:1(11Z)/15:0)||PC(10:0/22:0)||PC(11:0/21:0)||PC(12:0/20:0)||PC(13:0/19:0)||PC(14:0/18:0)||PC(15:0/17:0)||PC(16:0/16:0)||PC(17:0/15:0)||PC(18:0/1…	-1.32||-1.32||-1.32||-1.32||-1.32||-1.32||-1.32||-1.32||-1.32||-1.32||-1.32||-1.32||-1.32||-1.32||-1.32||-1.32||-1.32||-1.32||-1.32||-1.32||-1.32||-1.32||-1.32||-1.32||-1.32||-1.32||-1.32||-1.32||-1.32||-1.32||-1.32||-1.32||-1.32||-1.32||-1.32||-1.32||-1.32||-1.32||-1.32||-4.54||-4.54
735.563	C39H76NO8P||C39H76NO8P||C39H76NO8P||C39H76NO8P||C39H76NO8P||C39H76NO8P||C39H76NO8P||C39H76NO8P||C39H76NO8P||C39H76NO8P||C39H76NO8P||C39H76NO8P||C39H76NO8P||C39H76NO8P||C39H76NO8P||C39H76NO8P||C39H76NO8P||C39H76NO8P||C39H76NO8P||C39H76NO8P||C39H76NO8P||C39H76NO8P||C39H76NO8P||C39H76NO8P||C39H76NO8P||C39H76NO8P||C39H76NO8P||C39H76NO8P||C39H76NO8P||C39H76NO8P||C39H76NO8P	[M+NH4]+||[M+NH4]+||[M+NH4]+||[M+NH4]+||[M+NH4]+||[M+NH4]+||[M+NH4]+||[M+NH4]+||[M+NH4]+||[M+NH4]+||[M+NH4]+||[M+NH4]+||[M+NH4]+||[M+NH4]+||[M+NH4]+||[M+NH4]+||[M+NH4]+||[M+NH4]+||[M+NH4]+||[M+NH4]+||[M+NH4]+||[M+NH4]+||[M+NH4]+||[M+NH4]+||[M+NH4]+||[M+NH4]+||[M+NH4]+||[M+NH4]+||[M+NH4]+||[M+NH4]+||[M+NH4]+	LMGP01011328||LMGP01011347||LMGP01011367||LMGP01011386||LMGP01010535||LMGP01011437||LMGP01010002||LMGP01011464||LMGP01011477||LMGP01010008||LMGP01011523||LMGP01011596||LMGP01011756||LMGP02010378||LMGP02010415||LMGP02010440||LMGP02010462||LMGP02010491||LMGP02010010||LMGP02010311||LMGP02010009||LMGP02010524||LMGP02010544||LMGP02010569||LMGP02011204||LMGP02010099||LMGP02010770||LMGP02010797||LMGP020…	PC(12:0/19:1(9Z))||PC(13:0/18:1(9Z))||PC(14:0/17:1(9Z))||PC(14:1(9Z)/17:0)||PC(15:0/16:1(9Z))||PC(15:1(9Z)/16:0)||PC(16:0/15:1(14))||PC(16:0/15:1(9Z))||PC(16:1(9Z)/15:0)||PC(17:0/14:1(9Z))||PC(17:1(9Z)/14:0)||PC(18:1(9Z)/13:0)||PC(19:1(9Z)/12:0)||PE(12:0/22:1(11Z))||PE(14:0/20:1(11Z))||PE(14:1(9Z)/20:0)||PE(15:0/19:1(9Z))||PE(15:1(9Z)/19:0)||PE(16:0/18:1(11Z))||PE(16:0/18:1(7Z))||PE(16:0/18:1(9Z)…	-2.38||-2.38||-2.38||-2.38||-2.38||-2.38||-2.38||-2.38||-2.38||-2.38||-2.38||-2.38||-2.38||-2.38||-2.38||-2.38||-2.38||-2.38||-2.38||-2.38||-2.38||-2.38||-2.38||-2.38||-2.38||-2.38||-2.38||-2.38||-2.38||-2.38||-2.38
737.569	C45H78O6||C40H81O9P||C40H81O9P||C40H81O9P||C40H81O9P	[M+Na]+||[M+H]+||[M+H]+||[M+H]+||[M+H]+	LMGL03012642||LMPK01000061||LMGP04020080||LMGP04020073||LMGP04020043	TG(12:0/12:0/18:4(6Z,9Z,12Z,15Z))[iso3]||Mannosyl-1beta-phosphomycoketide C34||PG(O-16:0/18:0)||PG(O-18:0/16:0)||PG(O-20:0/14:0)	-0.66||-0.71||-0.71||-0.71||-0.71
737.578	C39H78NO8P||C39H78NO8P||C39H78NO8P||C39H78NO8P||C39H78NO8P||C39H78NO8P||C39H78NO8P||C39H78NO8P||C39H78NO8P||C39H78NO8P||C39H78NO8P||C39H78NO8P||C39H78NO8P||C39H78NO8P||C39H78NO8P||C39H78NO8P||C39H78NO8P||C39H78NO8P||C39H78NO8P||C39H78NO8P||C39H78NO8P||C39H78NO8P||C39H78NO8P||C39H78NO8P||C39H78NO8P	[M+NH4]+||[M+NH4]+||[M+NH4]+||[M+NH4]+||[M+NH4]+||[M+NH4]+||[M+NH4]+||[M+NH4]+||[M+NH4]+||[M+NH4]+||[M+NH4]+||[M+NH4]+||[M+NH4]+||[M+NH4]+||[M+NH4]+||[M+NH4]+||[M+NH4]+||[M+NH4]+||[M+NH4]+||[M+NH4]+||[M+NH4]+||[M+NH4]+||[M+NH4]+||[M+NH4]+||[M+NH4]+	LMGP01010396||LMGP01010417||LMGP01011327||LMGP01011346||LMGP01011366||LMGP01010532||LMGP01010562||LMGP01011499||LMGP01011581||LMGP01010967||LMGP01010996||LMGP01011061||LMGP01011266||LMGP02011258||LMGP02011252||LMGP02011243||LMGP02011231||LMGP02011225||LMGP02011213||LMGP02011205||LMGP02011185||LMGP02011180||LMGP02011169||LMGP02011165||LMGP02010325	PC(10:0/21:0)||PC(11:0/20:0)||PC(12:0/19:0)||PC(13:0/18:0)||PC(14:0/17:0)||PC(15:0/16:0)||PC(16:0/15:0)||PC(17:0/14:0)||PC(18:0/13:0)||PC(19:0/12:0)||PC(20:0/11:0)||PC(21:0/10:0)||PC(9:0/22:0)||PE(12:0/22:0)||PE(13:0/21:0)||PE(14:0/20:0)||PE(15:0/19:0)||PE(16:0/18:0)||PE(17:0/17:0)||PE(18:0/16:0)||PE(19:0/15:0)||PE(20:0/14:0)||PE(21:0/13:0)||PE(22:0/12:0)||PE-NMe2(16:0/16:0)	-3.02||-3.02||-3.02||-3.02||-3.02||-3.02||-3.02||-3.02||-3.02||-3.02||-3.02||-3.02||-3.02||-3.02||-3.02||-3.02||-3.02||-3.02||-3.02||-3.02||-3.02||-3.02||-3.02||-3.02||-3.02
738.454	C36H65O12P	[M+NH4]+	LMGP20060035	OHODA-PG	-1
738.504	C39H74NO8P||C39H74NO8P||C39H74NO8P||C39H74NO8P||C39H74NO8P||C39H74NO8P||C39H74NO8P||C39H74NO8P||C39H74NO8P||C39H74NO8P||C39H74NO8P||C39H74NO8P||C39H74NO8P||C39H74NO8P||C39H74NO8P||C39H74NO8P||C39H74NO8P||C39H74NO8P||C39H74NO8P||C39H74NO8P||C39H74NO8P||C39H74NO8P||C39H74NO8P||C39H74NO8P||C41H69O8P||C41H69O8P||C41H69O8P||C41H69O8P||C41H69O8P||C41H69O8P||C41H69O8P||C41H69O8P||C41H69O8P||C41H69O8P||C…	[M+Na]+||[M+Na]+||[M+Na]+||[M+Na]+||[M+Na]+||[M+Na]+||[M+Na]+||[M+Na]+||[M+Na]+||[M+Na]+||[M+Na]+||[M+Na]+||[M+Na]+||[M+Na]+||[M+Na]+||[M+Na]+||[M+Na]+||[M+Na]+||[M+Na]+||[M+Na]+||[M+Na]+||[M+Na]+||[M+Na]+||[M+Na]+||[M+NH4]+||[M+NH4]+||[M+NH4]+||[M+NH4]+||[M+NH4]+||[M+NH4]+||[M+NH4]+||[M+NH4]+||[M+NH4]+||[M+NH4]+||[M+NH4]+||[M+NH4]+||[M+H]+||[M+H]+||[M+H]+||[M+H]+||[M+H]+||[M+H]+||[M+H]+||[M+H]+|…	LMGP01011348||LMGP01011368||LMGP01011387||LMGP01011438||LMGP01011478||LMGP01011524||LMGP01011553||LMGP01011615||LMGP02010379||LMGP02010416||LMGP02010441||LMGP02010492||LMGP02011269||LMGP02010042||LMGP02011220||LMGP02010545||LMGP02011209||LMGP02010599||LMGP02011198||LMGP02011194||LMGP02010798||LMGP02010844||LMGP02010873||LMGP02011071||LMGP10010038||LMGP10010878||LMGP10010875||LMGP10010386||LMGP100…	PC(13:0/18:2(9Z,12Z))||PC(14:0/17:2(9Z,12Z))||PC(14:1(9Z)/17:1(9Z))||PC(15:1(9Z)/16:1(9Z))||PC(16:1(9Z)/15:1(9Z))||PC(17:1(9Z)/14:1(9Z))||PC(17:2(9Z,12Z)/14:0)||PC(18:2(9Z,12Z)/13:0)||PE(12:0/22:2(13Z,16Z))||PE(14:0/20:2(11Z,14Z))||PE(14:1(9Z)/20:1(11Z))||PE(15:1(9Z)/19:1(9Z))||PE(16:0(9Cp)/16:0(9Cp))||PE(16:0/18:2(9Z,12Z))||PE(16:1(9Z)/18:1(9Z))||PE(17:0/17:2(9Z,12Z))||PE(17:1(9Z)/17:1(9Z))||PE(…	-0.83||-0.83||-0.83||-0.83||-0.83||-0.83||-0.83||-0.83||-0.83||-0.83||-0.83||-0.83||-0.83||-0.83||-0.83||-0.83||-0.83||-0.83||-0.83||-0.83||-0.83||-0.83||-0.83||-0.83||-4.08||-4.08||-4.08||-4.08||-4.08||-4.08||-4.08||-4.08||-4.08||-4.08||-4.08||-4.08||-4.08||-4.08||-4.08||-4.08||-4.08||-4.08||-4.08||-4.08||-4.08||-4.08||-4.08||-4.08||-4.08||-4.08||-4.08||-4.08
738.771	C48H96O3	[M+NH4]+	LMFA01020331	Hydroxyphthioceranic acid (C48)	1.5
740.522	C41H71O8P||C41H71O8P||C41H71O8P||C41H71O8P||C41H71O8P||C41H71O8P||C41H71O8P||C41H71O8P||C41H71O8P||C41H71O8P||C41H71O8P||C41H71O8P||C41H71O8P||C41H71O8P||C41H74NO8P||C41H74NO8P||C41H74NO8P||C41H74NO8P||C41H74NO8P||C41H74NO8P||C41H74NO8P||C41H74NO8P||C41H74NO8P||C41H74NO8P||C41H74NO8P||C41H74NO8P||C41H74NO8P||C41H74NO8P||C41H74NO8P||C41H74NO8P||C41H74NO8P||C41H74NO8P||C41H74NO8P||C41H74NO8P||C41H7…	[M+NH4]+||[M+NH4]+||[M+NH4]+||[M+NH4]+||[M+NH4]+||[M+NH4]+||[M+NH4]+||[M+NH4]+||[M+NH4]+||[M+NH4]+||[M+NH4]+||[M+NH4]+||[M+NH4]+||[M+NH4]+||[M+H]+||[M+H]+||[M+H]+||[M+H]+||[M+H]+||[M+H]+||[M+H]+||[M+H]+||[M+H]+||[M+H]+||[M+H]+||[M+H]+||[M+H]+||[M+H]+||[M+H]+||[M+H]+||[M+H]+||[M+H]+||[M+H]+||[M+H]+||[M+H]+||[M+H]+||[M+H]+||[M+H]+||[M+H]+||[M+Na]+||[M+Na]+||[M+Na]+||[M+Na]+||[M+Na]+||[M+Na]+||[M+Na…	LMGP10010223||LMGP10010884||LMGP10010879||LMGP10010357||LMGP10010385||LMGP10010413||LMGP10010443||LMGP10010542||LMGP10010570||LMGP10010571||LMGP10010600||LMGP10010629||LMGP10010658||LMGP10010793||LMGP01011356||LMGP01011418||LMGP01011445||LMGP01011446||LMGP01011645||LMGP01011676||LMGP01011704||LMGP01011898||LMGP02010421||LMGP02010096||LMGP02010532||LMGP02011203||LMGP02010643||LMGP02011197||LMGP020…	PA(16:1(9Z)/22:4(7Z,10Z,13Z,16Z))||PA(18:0/20:5(5Z,8Z,11Z,14Z,17Z))||PA(18:1(9Z)/20:4(5Z,8Z,11Z,14Z))||PA(18:2(9Z,12Z)/20:3(8Z,11Z,14Z))||PA(18:3(6Z,9Z,12Z)/20:2(11Z,14Z))||PA(18:3(9Z,12Z,15Z)/20:2(11Z,14Z))||PA(18:4(6Z,9Z,12Z,15Z)/20:1(11Z))||PA(20:1(11Z)/18:4(6Z,9Z,12Z,15Z))||PA(20:2(11Z,14Z)/18:3(6Z,9Z,12Z))||PA(20:2(11Z,14Z)/18:3(9Z,12Z,15Z))||PA(20:3(8Z,11Z,14Z)/18:2(9Z,12Z))||PA(20:4(5Z,8Z,…	-1.04||-1.04||-1.04||-1.04||-1.04||-1.04||-1.04||-1.04||-1.04||-1.04||-1.04||-1.04||-1.04||-1.04||-1.04||-1.04||-1.04||-1.04||-1.04||-1.04||-1.04||-1.04||-1.04||-1.04||-1.04||-1.04||-1.04||-1.04||-1.04||-1.04||-1.04||-1.04||-1.04||-1.04||-1.04||-1.04||-1.04||-1.04||-1.04||2.2||2.2||2.2||2.2||2.2||2.2||2.2||2.2||2.2||2.2||2.2||2.2||2.2||2.2||2.2||2.2||2.2||2.2||2.2||2.2||2.2||2.2||2.2||2.2||2.2||2…
742.537	C41H73O8P||C41H73O8P||C41H73O8P||C41H73O8P||C41H73O8P||C41H73O8P||C41H73O8P||C41H73O8P||C41H73O8P||C41H73O8P||C41H73O8P||C41H73O8P||C41H73O8P||C41H73O8P||C41H76NO8P||C41H76NO8P||C41H76NO8P||C41H76NO8P||C41H76NO8P||C41H76NO8P||C41H76NO8P||C41H76NO8P||C41H76NO8P||C41H76NO8P||C41H76NO8P||C41H76NO8P||C41H76NO8P||C41H76NO8P||C41H76NO8P||C41H76NO8P||C41H76NO8P||C41H76NO8P||C41H76NO8P||C41H76NO8P||C41H7…	[M+NH4]+||[M+NH4]+||[M+NH4]+||[M+NH4]+||[M+NH4]+||[M+NH4]+||[M+NH4]+||[M+NH4]+||[M+NH4]+||[M+NH4]+||[M+NH4]+||[M+NH4]+||[M+NH4]+||[M+NH4]+||[M+H]+||[M+H]+||[M+H]+||[M+H]+||[M+H]+||[M+H]+||[M+H]+||[M+H]+||[M+H]+||[M+H]+||[M+H]+||[M+H]+||[M+H]+||[M+H]+||[M+H]+||[M+H]+||[M+H]+||[M+H]+||[M+H]+||[M+H]+||[M+H]+||[M+H]+||[M+H]+||[M+H]+||[M+Na]+||[M+Na]+||[M+Na]+||[M+Na]+||[M+Na]+||[M+Na]+||[M+Na]+||[M+N…	LMGP10010970||LMGP10010024||LMGP10010333||LMGP10010356||LMGP10010384||LMGP10010412||LMGP10010442||LMGP10010951||LMGP10010540||LMGP10010541||LMGP10010569||LMGP10010599||LMGP10010628||LMGP10010792||LMGP01011355||LMGP01011416||LMGP01011417||LMGP01011444||LMGP01011482||LMGP01011558||LMGP01011619||LMGP01011644||LMGP01011675||LMGP01011867||LMGP02010449||LMGP02011222||LMGP02010531||LMGP02010608||LMGP020…	PA(16:0/22:4(7Z,10Z,13Z,16Z))||PA(18:0/20:4(5Z,8Z,11Z,14Z))||PA(18:1(9Z)/20:3(8Z,11Z,14Z))||PA(18:2(9Z,12Z)/20:2(11Z,14Z))||PA(18:3(6Z,9Z,12Z)/20:1(11Z))||PA(18:3(9Z,12Z,15Z)/20:1(11Z))||PA(18:4(6Z,9Z,12Z,15Z)/20:0)||PA(20:0/18:4(6Z,9Z,12Z,15Z))||PA(20:1(11Z)/18:3(6Z,9Z,12Z))||PA(20:1(11Z)/18:3(9Z,12Z,15Z))||PA(20:2(11Z,14Z)/18:2(9Z,12Z))||PA(20:3(8Z,11Z,14Z)/18:1(9Z))||PA(20:4(5Z,8Z,11Z,14Z)/18:…	-1.13||-1.13||-1.13||-1.13||-1.13||-1.13||-1.13||-1.13||-1.13||-1.13||-1.13||-1.13||-1.13||-1.13||-1.14||-1.14||-1.14||-1.14||-1.14||-1.14||-1.14||-1.14||-1.14||-1.14||-1.14||-1.14||-1.14||-1.14||-1.14||-1.14||-1.14||-1.14||-1.14||-1.14||-1.14||-1.14||-1.14||-1.14||2.1||2.1||2.1||2.1||2.1||2.1||2.1||2.1||2.1||2.1||2.1||2.1||2.1||2.1||2.1||2.1||2.1||2.1||2.1||2.1||2.1||2.1||2.1||2.1||2.1
743.461	C38H64NO10P||C38H64NO10P||C38H64NO10P||C38H64NO10P||C41H69O8P||C41H69O8P||C41H69O8P||C41H69O8P||C41H69O8P||C41H69O8P||C41H69O8P||C41H69O8P||C41H69O8P||C41H69O8P||C41H69O8P||C41H69O8P||C43H67O8P||C43H67O8P||C43H67O8P||C43H67O8P||C43H67O8P||C43H67O8P	[M+NH4]+||[M+NH4]+||[M+NH4]+||[M+NH4]+||[M+Na]+||[M+Na]+||[M+Na]+||[M+Na]+||[M+Na]+||[M+Na]+||[M+Na]+||[M+Na]+||[M+Na]+||[M+Na]+||[M+Na]+||[M+Na]+||[M+H]+||[M+H]+||[M+H]+||[M+H]+||[M+H]+||[M+H]+	LMGP03010063||LMGP03010124||LMGP03010428||LMGP03010648||LMGP10010038||LMGP10010878||LMGP10010875||LMGP10010386||LMGP10010414||LMGP10010444||LMGP10010572||LMGP10010601||LMGP10010602||LMGP10010630||LMGP10010856||LMGP10010845||LMGP10010394||LMGP10010422||LMGP10010640||LMGP10010669||LMGP10010829||LMGP10010830	PS(12:0/20:5(5Z,8Z,11Z,14Z,17Z))||PS(14:1(9Z)/18:4(6Z,9Z,12Z,15Z))||PS(18:4(6Z,9Z,12Z,15Z)/14:1(9Z))||PS(20:5(5Z,8Z,11Z,14Z,17Z)/12:0)||PA(16:0/22:6(4Z,7Z,10Z,13Z,16Z,19Z))||PA(18:1(9Z)/20:5(5Z,8Z,11Z,14Z,17Z))||PA(18:2(9Z,12Z)/20:4(5Z,8Z,11Z,14Z))||PA(18:3(6Z,9Z,12Z)/20:3(8Z,11Z,14Z))||PA(18:3(9Z,12Z,15Z)/20:3(8Z,11Z,14Z))||PA(18:4(6Z,9Z,12Z,15Z)/20:2(11Z,14Z))||PA(20:2(11Z,14Z)/18:4(6Z,9Z,12Z,1…	0.64||0.64||0.64||0.64||-1.54||-1.54||-1.54||-1.54||-1.54||-1.54||-1.54||-1.54||-1.54||-1.54||-1.54||-1.54||-4.78||-4.78||-4.78||-4.78||-4.78||-4.78
744.493	C41H72NO7P||C43H70NO7P	[M+Na]+||[M+H]+	LMGP02030028||LMGP02080001	PE(P-16:0/20:5(5Z,8Z,11Z,14Z,17Z))||1-(6-[5]-ladderane-hexanoyl)-2-(8-[3]-ladderane-octanyl)-sn-glycerophosphoethanolamine	-0.83||-4.06
744.553	C41H75O8P||C41H75O8P||C41H75O8P||C41H75O8P||C41H75O8P||C41H75O8P||C41H75O8P||C41H75O8P||C41H75O8P||C41H75O8P||C41H75O8P||C41H75O8P||C41H78NO8P||C41H78NO8P||C41H78NO8P||C41H78NO8P||C41H78NO8P||C41H78NO8P||C41H78NO8P||C41H78NO8P||C41H78NO8P||C41H78NO8P||C41H78NO8P||C41H78NO8P||C41H78NO8P||C41H78NO8P||C41H78NO8P||C41H78NO8P||C41H78NO8P||C41H78NO8P||C41H78NO8P||C41H78NO8P||C41H78NO8P||C41H78NO8P||C41…	[M+NH4]+||[M+NH4]+||[M+NH4]+||[M+NH4]+||[M+NH4]+||[M+NH4]+||[M+NH4]+||[M+NH4]+||[M+NH4]+||[M+NH4]+||[M+NH4]+||[M+NH4]+||[M+H]+||[M+H]+||[M+H]+||[M+H]+||[M+H]+||[M+H]+||[M+H]+||[M+H]+||[M+H]+||[M+H]+||[M+H]+||[M+H]+||[M+H]+||[M+H]+||[M+H]+||[M+H]+||[M+H]+||[M+H]+||[M+H]+||[M+H]+||[M+H]+||[M+H]+||[M+H]+||[M+H]+||[M+H]+||[M+H]+||[M+H]+||[M+H]+||[M+H]+||[M+H]+	LMGP10010222||LMGP10010885||LMGP10010332||LMGP10010355||LMGP10010383||LMGP10010411||LMGP10010516||LMGP10010517||LMGP10010539||LMGP10010568||LMGP10010598||LMGP10010762||LMGP01011354||LMGP01011396||LMGP01010543||LMGP01011443||LMGP01011465||LMGP01011481||LMGP01011528||LMGP01011557||LMGP01011599||LMGP01011618||LMGP01011759||LMGP01011836||LMGP02010420||LMGP02010448||LMGP02010510||LMGP02010530||LMGP020…	PA(16:1(9Z)/22:2(13Z,16Z))||PA(18:0/20:3(8Z,11Z,14Z))||PA(18:1(9Z)/20:2(11Z,14Z))||PA(18:2(9Z,12Z)/20:1(11Z))||PA(18:3(6Z,9Z,12Z)/20:0)||PA(18:3(9Z,12Z,15Z)/20:0)||PA(20:0/18:3(6Z,9Z,12Z))||PA(20:0/18:3(9Z,12Z,15Z))||PA(20:1(11Z)/18:2(9Z,12Z))||PA(20:2(11Z,14Z)/18:1(9Z))||PA(20:3(8Z,11Z,14Z)/18:0)||PA(22:2(13Z,16Z)/16:1(9Z))||PC(13:0/20:2(11Z,14Z))||PC(14:1(9Z)/19:1(9Z))||PC(15:0/18:2(9Z,12Z))||P…	-1.23||-1.23||-1.23||-1.23||-1.23||-1.23||-1.23||-1.23||-1.23||-1.23||-1.23||-1.23||-1.23||-1.23||-1.23||-1.23||-1.23||-1.23||-1.23||-1.23||-1.23||-1.23||-1.23||-1.23||-1.23||-1.23||-1.23||-1.23||-1.23||-1.23||-1.23||-1.23||-1.23||-1.23||-1.23||-1.23||-1.23||-1.23||-1.23||-1.23||-1.23||-1.23
745.477	C38H66NO10P||C38H66NO10P||C38H66NO10P||C38H66NO10P||C38H66NO10P||C38H66NO10P||C38H66NO10P||C38H66NO10P||C41H71O8P||C41H71O8P||C41H71O8P||C41H71O8P||C41H71O8P||C41H71O8P||C41H71O8P||C41H71O8P||C41H71O8P||C41H71O8P||C41H71O8P||C41H71O8P||C41H71O8P||C41H71O8P||C43H69O8P||C43H69O8P||C43H69O8P||C43H69O8P||C43H69O8P||C43H69O8P||C43H69O8P	[M+NH4]+||[M+NH4]+||[M+NH4]+||[M+NH4]+||[M+NH4]+||[M+NH4]+||[M+NH4]+||[M+NH4]+||[M+Na]+||[M+Na]+||[M+Na]+||[M+Na]+||[M+Na]+||[M+Na]+||[M+Na]+||[M+Na]+||[M+Na]+||[M+Na]+||[M+Na]+||[M+Na]+||[M+Na]+||[M+Na]+||[M+H]+||[M+H]+||[M+H]+||[M+H]+||[M+H]+||[M+H]+||[M+H]+	LMGP03010062||LMGP03010925||LMGP03010122||LMGP03010123||LMGP03010369||LMGP03010400||LMGP03010427||LMGP03010620||LMGP10010223||LMGP10010884||LMGP10010879||LMGP10010357||LMGP10010385||LMGP10010413||LMGP10010443||LMGP10010542||LMGP10010570||LMGP10010571||LMGP10010600||LMGP10010629||LMGP10010658||LMGP10010793||LMGP10010874||LMGP10010452||LMGP10010611||LMGP10010857||LMGP10010668||LMGP10010802||LMGP100…	PS(12:0/20:4(5Z,8Z,11Z,14Z))||PS(14:0/18:4(6Z,9Z,12Z,15Z))||PS(14:1(9Z)/18:3(6Z,9Z,12Z))||PS(14:1(9Z)/18:3(9Z,12Z,15Z))||PS(18:3(6Z,9Z,12Z)/14:1(9Z))||PS(18:3(9Z,12Z,15Z)/14:1(9Z))||PS(18:4(6Z,9Z,12Z,15Z)/14:0)||PS(20:4(5Z,8Z,11Z,14Z)/12:0)||PA(16:1(9Z)/22:4(7Z,10Z,13Z,16Z))||PA(18:0/20:5(5Z,8Z,11Z,14Z,17Z))||PA(18:1(9Z)/20:4(5Z,8Z,11Z,14Z))||PA(18:2(9Z,12Z)/20:3(8Z,11Z,14Z))||PA(18:3(6Z,9Z,12Z)/…	0.83||0.83||0.83||0.83||0.83||0.83||0.83||0.83||-1.35||-1.35||-1.35||-1.35||-1.35||-1.35||-1.35||-1.35||-1.35||-1.35||-1.35||-1.35||-1.35||-1.35||-4.57||-4.57||-4.57||-4.57||-4.57||-4.57||-4.57
746.568	C41H77O8P||C41H77O8P||C41H77O8P||C41H77O8P||C41H77O8P||C41H77O8P||C41H77O8P||C41H77O8P||C41H77O8P||C41H77O8P||C41H77O8P||C41H77O8P||C41H77O8P||C41H80NO8P||C41H80NO8P||C41H80NO8P||C41H80NO8P||C41H80NO8P||C41H80NO8P||C41H80NO8P||C41H80NO8P||C41H80NO8P||C41H80NO8P||C41H80NO8P||C41H80NO8P||C41H80NO8P||C41H80NO8P||C41H80NO8P||C41H80NO8P||C41H80NO8P||C41H80NO8P||C41H80NO8P||C41H80NO8P||C41H80NO8P||C41H…	[M+NH4]+||[M+NH4]+||[M+NH4]+||[M+NH4]+||[M+NH4]+||[M+NH4]+||[M+NH4]+||[M+NH4]+||[M+NH4]+||[M+NH4]+||[M+NH4]+||[M+NH4]+||[M+NH4]+||[M+H]+||[M+H]+||[M+H]+||[M+H]+||[M+H]+||[M+H]+||[M+H]+||[M+H]+||[M+H]+||[M+H]+||[M+H]+||[M+H]+||[M+H]+||[M+H]+||[M+H]+||[M+H]+||[M+H]+||[M+H]+||[M+H]+||[M+H]+||[M+H]+||[M+H]+||[M+H]+||[M+H]+||[M+H]+||[M+H]+||[M+H]+||[M+H]+||[M+H]+||[M+H]+||[M+H]+||[M+H]+||[M+H]+||[M+H]+	LMGP10010198||LMGP10010221||LMGP10010300||LMGP10010965||LMGP10010959||LMGP10010354||LMGP10010496||LMGP10010952||LMGP10010538||LMGP10010567||LMGP10010683||LMGP10010731||LMGP10010761||LMGP01011353||LMGP01011371||LMGP01011395||LMGP01010541||LMGP01011415||LMGP01011442||LMGP01010571||LMGP01011480||LMGP01011502||LMGP01011527||LMGP01011584||LMGP01011598||LMGP01011731||LMGP01011758||LMGP01011806||LMGP020…	PA(16:0/22:2(13Z,16Z))||PA(16:1(9Z)/22:1(11Z))||PA(17:2(9Z,12Z)/21:0)||PA(18:0/20:2(11Z,14Z))||PA(18:1(9Z)/20:1(11Z))||PA(18:2(9Z,12Z)/20:0)||PA(19:1(9Z)/19:1(9Z))||PA(20:0/18:2(9Z,12Z))||PA(20:1(11Z)/18:1(9Z))||PA(20:2(11Z,14Z)/18:0)||PA(21:0/17:2(9Z,12Z))||PA(22:1(11Z)/16:1(9Z))||PA(22:2(13Z,16Z)/16:0)||PC(13:0/20:1(11Z))||PC(14:0/19:1(9Z))||PC(14:1(9Z)/19:0)||PC(15:0/18:1(11Z))||PC(15:0/18:1(9…	-1.49||-1.49||-1.49||-1.49||-1.49||-1.49||-1.49||-1.49||-1.49||-1.49||-1.49||-1.49||-1.49||-1.5||-1.5||-1.5||-1.5||-1.5||-1.5||-1.5||-1.5||-1.5||-1.5||-1.5||-1.5||-1.5||-1.5||-1.5||-1.5||-1.5||-1.5||-1.5||-1.5||-1.5||-1.5||-1.5||-1.5||-1.5||-1.5||-1.5||-1.5||-1.5||-1.5||-1.5||-1.5||-1.5||-1.5
747.493	C38H68NO10P||C38H68NO10P||C38H68NO10P||C38H68NO10P||C38H68NO10P||C38H68NO10P||C38H68NO10P||C38H68NO10P||C38H68NO10P||C38H68NO10P||C38H68NO10P||C41H73O8P||C41H73O8P||C41H73O8P||C41H73O8P||C41H73O8P||C41H73O8P||C41H73O8P||C41H73O8P||C41H73O8P||C41H73O8P||C41H73O8P||C41H73O8P||C41H73O8P||C41H73O8P||C43H71O8P||C43H71O8P||C43H71O8P||C43H71O8P||C43H71O8P||C43H71O8P||C43H71O8P||C43H71O8P||C43H71O8P||C43…	[M+NH4]+||[M+NH4]+||[M+NH4]+||[M+NH4]+||[M+NH4]+||[M+NH4]+||[M+NH4]+||[M+NH4]+||[M+NH4]+||[M+NH4]+||[M+NH4]+||[M+Na]+||[M+Na]+||[M+Na]+||[M+Na]+||[M+Na]+||[M+Na]+||[M+Na]+||[M+Na]+||[M+Na]+||[M+Na]+||[M+Na]+||[M+Na]+||[M+Na]+||[M+Na]+||[M+H]+||[M+H]+||[M+H]+||[M+H]+||[M+H]+||[M+H]+||[M+H]+||[M+H]+||[M+H]+||[M+H]+	LMGP20010039||LMGP03010061||LMGP03010099||LMGP03010926||LMGP03010121||LMGP03010171||LMGP03010283||LMGP03010343||LMGP03010368||LMGP03010399||LMGP03010589||LMGP10010970||LMGP10010024||LMGP10010333||LMGP10010356||LMGP10010384||LMGP10010412||LMGP10010442||LMGP10010951||LMGP10010540||LMGP10010541||LMGP10010569||LMGP10010599||LMGP10010628||LMGP10010792||LMGP10010040||LMGP10010393||LMGP10010421||LMGP100…	OKODA-PC||PS(12:0/20:3(8Z,11Z,14Z))||PS(14:0/18:3(6Z,9Z,12Z))||PS(14:0/18:3(9Z,12Z,15Z))||PS(14:1(9Z)/18:2(9Z,12Z))||PS(15:1(9Z)/17:2(9Z,12Z))||PS(17:2(9Z,12Z)/15:1(9Z))||PS(18:2(9Z,12Z)/14:1(9Z))||PS(18:3(6Z,9Z,12Z)/14:0)||PS(18:3(9Z,12Z,15Z)/14:0)||PS(20:3(8Z,11Z,14Z)/12:0)||PA(16:0/22:4(7Z,10Z,13Z,16Z))||PA(18:0/20:4(5Z,8Z,11Z,14Z))||PA(18:1(9Z)/20:3(8Z,11Z,14Z))||PA(18:2(9Z,12Z)/20:2(11Z,14Z)…	0.92||0.92||0.92||0.92||0.92||0.92||0.92||0.92||0.92||0.92||0.92||-1.25||-1.25||-1.25||-1.25||-1.25||-1.25||-1.25||-1.25||-1.25||-1.25||-1.25||-1.25||-1.25||-1.25||-4.46||-4.46||-4.46||-4.46||-4.46||-4.46||-4.46||-4.46||-4.46||-4.46
748.548	C40H75O9P||C40H75O9P||C40H75O9P||C40H78NO9P||C40H78NO9P||C40H78NO9P||C40H78NO9P||C40H78NO9P||C40H78NO9P	[M+NH4]+||[M+NH4]+||[M+NH4]+||[M+H]+||[M+H]+||[M+H]+||[M+H]+||[M+H]+||[M+H]+	LMGP04020078||LMGP04020077||LMGP04030087||LMGP03020092||LMGP03020072||LMGP03020044||LMGP03030012||LMGP03030034||LMGP03030058	PG(O-16:0/18:3(6Z,9Z,12Z))||PG(O-16:0/18:3(9Z,12Z,15Z))||PG(P-16:0/18:2(9Z,12Z))||PS(O-16:0/18:1(9Z))||PS(O-18:0/16:1(9Z))||PS(O-20:0/14:1(9Z))||PS(P-16:0/18:0)||PS(P-18:0/16:0)||PS(P-20:0/14:0)	-0.64||-0.64||-0.64||-0.64||-0.64||-0.64||-0.64||-0.64||-0.64
748.584	C41H79O8P||C41H79O8P||C41H79O8P||C41H79O8P||C41H79O8P||C41H79O8P||C41H79O8P||C41H79O8P||C41H79O8P||C41H79O8P||C41H79O8P||C41H79O8P||C41H82NO8P||C41H82NO8P||C41H82NO8P||C41H82NO8P||C41H82NO8P||C41H82NO8P||C41H82NO8P||C41H82NO8P||C41H82NO8P||C41H82NO8P||C41H82NO8P||C41H82NO8P||C41H82NO8P||C41H82NO8P||C41H82NO8P||C41H82NO8P||C41H82NO8P||C41H82NO8P||C41H82NO8P||C41H82NO8P||C41H82NO8P||C41H82NO8P	[M+NH4]+||[M+NH4]+||[M+NH4]+||[M+NH4]+||[M+NH4]+||[M+NH4]+||[M+NH4]+||[M+NH4]+||[M+NH4]+||[M+NH4]+||[M+NH4]+||[M+NH4]+||[M+H]+||[M+H]+||[M+H]+||[M+H]+||[M+H]+||[M+H]+||[M+H]+||[M+H]+||[M+H]+||[M+H]+||[M+H]+||[M+H]+||[M+H]+||[M+H]+||[M+H]+||[M+H]+||[M+H]+||[M+H]+||[M+H]+||[M+H]+||[M+H]+||[M+H]+	LMGP10010197||LMGP10010220||LMGP10010270||LMGP10010966||LMGP10010960||LMGP10010465||LMGP10010495||LMGP10010953||LMGP10010537||LMGP10010682||LMGP10010705||LMGP10010730||LMGP01010399||LMGP01010419||LMGP01011334||LMGP01010465||LMGP01011370||LMGP01010539||LMGP01010569||LMGP01011501||LMGP01011583||LMGP01010971||LMGP01010999||LMGP01011063||LMGP01011081||LMGP02011240||LMGP02011230||LMGP02010270||LMGP020…	PA(16:0/22:1(11Z))||PA(16:1(9Z)/22:0)||PA(17:1(9Z)/21:0)||PA(18:0/20:1(11Z))||PA(18:1(9Z)/20:0)||PA(19:0/19:1(9Z))||PA(19:1(9Z)/19:0)||PA(20:0/18:1(9Z))||PA(20:1(11Z)/18:0)||PA(21:0/17:1(9Z))||PA(22:0/16:1(9Z))||PA(22:1(11Z)/16:0)||PC(10:0/23:0)||PC(11:0/22:0)||PC(12:0/21:0)||PC(13:0/20:0)||PC(14:0/19:0)||PC(15:0/18:0)||PC(16:0/17:0)||PC(17:0/16:0)||PC(18:0/15:0)||PC(19:0/14:0)||PC(20:0/13:0)||PC…	-1.02||-1.02||-1.02||-1.02||-1.02||-1.02||-1.02||-1.02||-1.02||-1.02||-1.02||-1.02||-1.02||-1.02||-1.02||-1.02||-1.02||-1.02||-1.02||-1.02||-1.02||-1.02||-1.02||-1.02||-1.02||-1.02||-1.02||-1.02||-1.02||-1.02||-1.02||-1.02||-1.02||-1.02
749.509	C41H75O8P||C41H75O8P||C41H75O8P||C41H75O8P||C41H75O8P||C41H75O8P||C41H75O8P||C41H75O8P||C41H75O8P||C41H75O8P||C41H75O8P||C41H75O8P||C38H70NO10P||C38H70NO10P||C38H70NO10P||C38H70NO10P||C38H70NO10P||C38H70NO10P||C38H70NO10P||C38H70NO10P||C38H70NO10P||C38H70NO10P||C38H70NO10P||C38H70NO10P||C43H73O8P||C43H73O8P||C43H73O8P||C43H73O8P||C43H73O8P||C43H73O8P||C43H73O8P||C43H73O8P||C43H73O8P||C43H73O8P||C…	[M+Na]+||[M+Na]+||[M+Na]+||[M+Na]+||[M+Na]+||[M+Na]+||[M+Na]+||[M+Na]+||[M+Na]+||[M+Na]+||[M+Na]+||[M+Na]+||[M+NH4]+||[M+NH4]+||[M+NH4]+||[M+NH4]+||[M+NH4]+||[M+NH4]+||[M+NH4]+||[M+NH4]+||[M+NH4]+||[M+NH4]+||[M+NH4]+||[M+NH4]+||[M+H]+||[M+H]+||[M+H]+||[M+H]+||[M+H]+||[M+H]+||[M+H]+||[M+H]+||[M+H]+||[M+H]+||[M+H]+	LMGP10010222||LMGP10010885||LMGP10010332||LMGP10010355||LMGP10010383||LMGP10010411||LMGP10010516||LMGP10010517||LMGP10010539||LMGP10010568||LMGP10010598||LMGP10010762||LMGP20010041||LMGP03010060||LMGP03010927||LMGP03010120||LMGP03010144||LMGP03010170||LMGP03010964||LMGP03010253||LMGP03010282||LMGP03010324||LMGP03010342||LMGP03010558||LMGP10010039||LMGP10010363||LMGP10010451||LMGP10010549||LMGP100…	PA(16:1(9Z)/22:2(13Z,16Z))||PA(18:0/20:3(8Z,11Z,14Z))||PA(18:1(9Z)/20:2(11Z,14Z))||PA(18:2(9Z,12Z)/20:1(11Z))||PA(18:3(6Z,9Z,12Z)/20:0)||PA(18:3(9Z,12Z,15Z)/20:0)||PA(20:0/18:3(6Z,9Z,12Z))||PA(20:0/18:3(9Z,12Z,15Z))||PA(20:1(11Z)/18:2(9Z,12Z))||PA(20:2(11Z,14Z)/18:1(9Z))||PA(20:3(8Z,11Z,14Z)/18:0)||PA(22:2(13Z,16Z)/16:1(9Z))||OHODA-PC||PS(12:0/20:2(11Z,14Z))||PS(14:0/18:2(9Z,12Z))||PS(14:1(9Z)/18…	-0.75||-0.75||-0.75||-0.75||-0.75||-0.75||-0.75||-0.75||-0.75||-0.75||-0.75||-0.75||1.41||1.41||1.41||1.41||1.41||1.41||1.41||1.41||1.41||1.41||1.41||1.41||-3.96||-3.96||-3.96||-3.96||-3.96||-3.96||-3.96||-3.96||-3.96||-3.96||-3.96
749.579	C40H78NO8P||C40H78NO8P||C40H78NO8P||C40H78NO8P||C40H78NO8P||C40H78NO8P||C40H78NO8P||C40H78NO8P||C40H78NO8P||C40H78NO8P||C40H78NO8P||C40H78NO8P||C40H78NO8P||C40H78NO8P||C40H78NO8P||C40H78NO8P||C40H78NO8P||C40H78NO8P||C40H78NO8P||C40H78NO8P||C40H78NO8P||C40H78NO8P||C40H78NO8P||C40H78NO8P||C40H78NO8P||C40H78NO8P||C40H78NO8P||C40H78NO8P||C40H78NO8P||C40H78NO8P||C40H78NO8P||C40H78NO8P||C40H78NO8P||C40…	[M+NH4]+||[M+NH4]+||[M+NH4]+||[M+NH4]+||[M+NH4]+||[M+NH4]+||[M+NH4]+||[M+NH4]+||[M+NH4]+||[M+NH4]+||[M+NH4]+||[M+NH4]+||[M+NH4]+||[M+NH4]+||[M+NH4]+||[M+NH4]+||[M+NH4]+||[M+NH4]+||[M+NH4]+||[M+NH4]+||[M+NH4]+||[M+NH4]+||[M+NH4]+||[M+NH4]+||[M+NH4]+||[M+NH4]+||[M+NH4]+||[M+NH4]+||[M+NH4]+||[M+NH4]+||[M+NH4]+||[M+NH4]+||[M+NH4]+||[M+NH4]+||[M+NH4]+	LMGP01011329||LMGP01011352||LMGP01010490||LMGP01010492||LMGP01011389||LMGP01011413||LMGP01011439||LMGP01010566||LMGP01011479||LMGP01011500||LMGP01011525||LMGP01011582||LMGP01012145||LMGP01010882||LMGP01011757||LMGP01011805||LMGP02010402||LMGP02010446||LMGP02010464||LMGP02010493||LMGP02011265||LMGP02010509||LMGP02010527||LMGP02011211||LMGP02010571||LMGP02010626||LMGP02010640||LMGP02010771||LMGP020…	PC(12:0/20:1(11Z))||PC(13:0/19:1(9Z))||PC(14:0/18:1(11Z))||PC(14:0/18:1(9Z))||PC(14:1(9Z)/18:0)||PC(15:0/17:1(9Z))||PC(15:1(9Z)/17:0)||PC(16:0/16:1(9Z))||PC(16:1(9Z)/16:0)||PC(17:0/15:1(9Z))||PC(17:1(9Z)/15:0)||PC(18:0/14:1(9Z))||PC(18:1(11Z)/14:0)||PC(18:1(9Z)/14:0)||PC(19:1(9Z)/13:0)||PC(20:1(11Z)/12:0)||PE(13:0/22:1(11Z))||PE(14:1(9Z)/21:0)||PE(15:0/20:1(11Z))||PE(15:1(9Z)/20:0)||PE(16:0/18:0(…	-2.37||-2.37||-2.37||-2.37||-2.37||-2.37||-2.37||-2.37||-2.37||-2.37||-2.37||-2.37||-2.37||-2.37||-2.37||-2.37||-2.37||-2.37||-2.37||-2.37||-2.37||-2.37||-2.37||-2.37||-2.37||-2.37||-2.37||-2.37||-2.37||-2.37||-2.37||-2.37||-2.37||-2.37||-2.37
749.588	C40H77NO10	[M+NH4]+	LMSP05010042	GlcCer(t18:1(8Z)/16:0(2OH[S]))	-0.92
750.543	C43H73O7P||C43H76NO7P||C43H76NO7P||C41H78NO7P||C41H78NO7P||C41H78NO7P||C41H78NO7P||C41H78NO7P||C41H78NO7P	[M+NH4]+||[M+H]+||[M+H]+||[M+Na]+||[M+Na]+||[M+Na]+||[M+Na]+||[M+Na]+||[M+Na]+	LMGP10030090||LMGP02020020||LMGP02030056||LMGP01030029||LMGP02020096||LMGP02020049||LMGP02020050||LMGP02030026||LMGP02030046	PA(P-18:0/22:6(4Z,7Z,10Z,13Z,16Z,19Z))||PE(O-16:0/22:6(4Z,7Z,10Z,13Z,16Z,19Z))||PE(P-18:0/20:5(5Z,8Z,11Z,14Z,17Z))||PC(P-16:0/17:2(9Z,12Z))||PE(O-16:0/20:3(8Z,11Z,14Z))||PE(O-18:0/18:3(6Z,9Z,12Z))||PE(O-18:0/18:3(9Z,12Z,15Z))||PE(P-16:0/20:2(11Z,14Z))||PE(P-18:0/18:2(9Z,12Z))	-0.44||-0.44||-0.44||2.76||2.76||2.76||2.76||2.76||2.76
751.524	C41H77O8P||C41H77O8P||C41H77O8P||C41H77O8P||C41H77O8P||C41H77O8P||C41H77O8P||C41H77O8P||C41H77O8P||C41H77O8P||C41H77O8P||C41H77O8P||C41H77O8P||C38H72NO10P||C38H72NO10P||C38H72NO10P||C38H72NO10P||C38H72NO10P||C38H72NO10P||C38H72NO10P||C38H72NO10P||C38H72NO10P||C38H72NO10P||C38H72NO10P||C38H72NO10P||C38H72NO10P||C38H72NO10P||C43H75O8P||C43H75O8P||C43H75O8P||C43H75O8P||C43H75O8P||C43H75O8P||C43H75O8…	[M+Na]+||[M+Na]+||[M+Na]+||[M+Na]+||[M+Na]+||[M+Na]+||[M+Na]+||[M+Na]+||[M+Na]+||[M+Na]+||[M+Na]+||[M+Na]+||[M+Na]+||[M+NH4]+||[M+NH4]+||[M+NH4]+||[M+NH4]+||[M+NH4]+||[M+NH4]+||[M+NH4]+||[M+NH4]+||[M+NH4]+||[M+NH4]+||[M+NH4]+||[M+NH4]+||[M+NH4]+||[M+NH4]+||[M+H]+||[M+H]+||[M+H]+||[M+H]+||[M+H]+||[M+H]+||[M+H]+||[M+H]+||[M+H]+||[M+H]+||[M+H]+||[M+H]+||[M+H]+||[M+H]+	LMGP10010198||LMGP10010221||LMGP10010300||LMGP10010965||LMGP10010959||LMGP10010354||LMGP10010496||LMGP10010952||LMGP10010538||LMGP10010567||LMGP10010683||LMGP10010731||LMGP10010761||LMGP03010059||LMGP03010082||LMGP03010977||LMGP03010119||LMGP03010143||LMGP03010169||LMGP03010909||LMGP03010207||LMGP03010228||LMGP03010252||LMGP03010309||LMGP03010882||LMGP03010481||LMGP03010528||LMGP10010337||LMGP100…	PA(16:0/22:2(13Z,16Z))||PA(16:1(9Z)/22:1(11Z))||PA(17:2(9Z,12Z)/21:0)||PA(18:0/20:2(11Z,14Z))||PA(18:1(9Z)/20:1(11Z))||PA(18:2(9Z,12Z)/20:0)||PA(19:1(9Z)/19:1(9Z))||PA(20:0/18:2(9Z,12Z))||PA(20:1(11Z)/18:1(9Z))||PA(20:2(11Z,14Z)/18:0)||PA(21:0/17:2(9Z,12Z))||PA(22:1(11Z)/16:1(9Z))||PA(22:2(13Z,16Z)/16:0)||PS(12:0/20:1(11Z))||PS(13:0/19:1(9Z))||PS(14:0/18:1(9Z))||PS(14:1(9Z)/18:0)||PS(15:0/17:1(9Z…	-0.69||-0.69||-0.69||-0.69||-0.69||-0.69||-0.69||-0.69||-0.69||-0.69||-0.69||-0.69||-0.69||1.46||1.46||1.46||1.46||1.46||1.46||1.46||1.46||1.46||1.46||1.46||1.46||1.46||1.46||-3.89||-3.89||-3.89||-3.89||-3.89||-3.89||-3.89||-3.89||-3.89||-3.89||-3.89||-3.89||-3.89||-3.89
752.519	C40H76NO8P||C40H76NO8P||C40H76NO8P||C40H76NO8P||C40H76NO8P||C40H76NO8P||C40H76NO8P||C40H76NO8P||C40H76NO8P||C40H76NO8P||C40H76NO8P||C40H76NO8P||C40H76NO8P||C40H76NO8P||C40H76NO8P||C40H76NO8P||C40H76NO8P||C40H76NO8P||C40H76NO8P||C40H76NO8P||C40H76NO8P||C40H76NO8P||C40H76NO8P||C40H76NO8P||C40H76NO8P||C40H76NO8P||C40H76NO8P||C42H71O8P||C42H71O8P||C42H71O8P||C42H71O8P||C42H71O8P||C42H71O8P||C42H74NO8…	[M+Na]+||[M+Na]+||[M+Na]+||[M+Na]+||[M+Na]+||[M+Na]+||[M+Na]+||[M+Na]+||[M+Na]+||[M+Na]+||[M+Na]+||[M+Na]+||[M+Na]+||[M+Na]+||[M+Na]+||[M+Na]+||[M+Na]+||[M+Na]+||[M+Na]+||[M+Na]+||[M+Na]+||[M+Na]+||[M+Na]+||[M+Na]+||[M+Na]+||[M+Na]+||[M+Na]+||[M+NH4]+||[M+NH4]+||[M+NH4]+||[M+NH4]+||[M+NH4]+||[M+NH4]+||[M+H]+||[M+H]+||[M+H]+||[M+H]+||[M+H]+||[M+H]+||[M+H]+||[M+H]+||[M+H]+||[M+H]+||[M+H]+||[M+H]+||…	LMGP01011330||LMGP01010494||LMGP01010496||LMGP01011390||LMGP01011414||LMGP01011440||LMGP01010682||LMGP01010684||LMGP01011526||LMGP01011555||LMGP01011597||LMGP01011616||LMGP01011835||LMGP02010403||LMGP02010465||LMGP02010494||LMGP02010528||LMGP02010546||LMGP02010572||LMGP02010601||LMGP02010627||LMGP02010641||LMGP02010660||LMGP02010800||LMGP02010846||LMGP02010875||LMGP02011072||LMGP10010893||LMGP100…	PC(12:0/20:2(11Z,14Z))||PC(14:0/18:2(11Z,14Z))||PC(14:0/18:2(9Z,12Z))||PC(14:1(9Z)/18:1(9Z))||PC(15:0/17:2(9Z,12Z))||PC(15:1(9Z)/17:1(9Z))||PC(16:1(9E)/16:1(9E))||PC(16:1(9Z)/16:1(9Z))||PC(17:1(9Z)/15:1(9Z))||PC(17:2(9Z,12Z)/15:0)||PC(18:1(9Z)/14:1(9Z))||PC(18:2(9Z,12Z)/14:0)||PC(20:2(11Z,14Z)/12:0)||PE(13:0/22:2(13Z,16Z))||PE(15:0/20:2(11Z,14Z))||PE(15:1(9Z)/20:1(11Z))||PE(16:1(9Z)/19:1(9Z))||PE…	-0.85||-0.85||-0.85||-0.85||-0.85||-0.85||-0.85||-0.85||-0.85||-0.85||-0.85||-0.85||-0.85||-0.85||-0.85||-0.85||-0.85||-0.85||-0.85||-0.85||-0.85||-0.85||-0.85||-0.85||-0.85||-0.85||-0.85||-4.04||-4.04||-4.04||-4.04||-4.04||-4.04||-4.04||-4.04||-4.04||-4.04||-4.04||-4.04||-4.04||-4.04||-4.04||-4.04||-4.04||-4.04||-4.04||-4.04||-4.04||-4.04
752.559	C43H75O7P||C43H75O7P||C43H78NO7P||C43H78NO7P||C43H78NO7P||C43H78NO7P||C43H78NO7P||C43H78NO7P||C41H80NO7P||C41H80NO7P||C41H80NO7P||C41H80NO7P||C41H80NO7P||C41H80NO7P||C41H80NO7P||C41H80NO7P	[M+NH4]+||[M+NH4]+||[M+H]+||[M+H]+||[M+H]+||[M+H]+||[M+H]+||[M+H]+||[M+Na]+||[M+Na]+||[M+Na]+||[M+Na]+||[M+Na]+||[M+Na]+||[M+Na]+||[M+Na]+	LMGP10020085||LMGP10030080||LMGP02020006||LMGP02020007||LMGP02020008||LMGP02030033||LMGP02030003||LMGP02030078||LMGP01020184||LMGP01030028||LMGP01030051||LMGP02020033||LMGP02020048||LMGP02030025||LMGP02030004||LMGP02030069	PA(O-18:0/22:6(4Z,7Z,10Z,13Z,16Z,19Z))||PA(P-20:0/20:5(5Z,8Z,11Z,14Z,17Z))||PE(O-16:0/22:5(4Z,7Z,10Z,13Z,16Z))||PE(O-16:0/22:5(7Z,10Z,13Z,16Z,19Z))||PE(O-18:0/20:5(5Z,8Z,11Z,14Z,17Z))||PE(P-16:0/22:4(7Z,10Z,13Z,16Z))||PE(P-18:0/20:4(5Z,8Z,11Z,14Z))||PE(P-20:0/18:4(6Z,9Z,12Z,15Z))||PC(O-16:0/17:2(9Z,12Z))||PC(P-16:0/17:1(9Z))||PC(P-18:0/15:1(9Z))||PE(O-16:0/20:2(11Z,14Z))||PE(O-18:0/18:2(9Z,12Z))|…	0.0||0.0||0.0||0.0||0.0||0.0||0.0||0.0||3.19||3.19||3.19||3.19||3.19||3.19||3.19||3.19
754.536	C40H78NO8P||C40H78NO8P||C40H78NO8P||C40H78NO8P||C40H78NO8P||C40H78NO8P||C40H78NO8P||C40H78NO8P||C40H78NO8P||C40H78NO8P||C40H78NO8P||C40H78NO8P||C40H78NO8P||C40H78NO8P||C40H78NO8P||C40H78NO8P||C40H78NO8P||C40H78NO8P||C40H78NO8P||C40H78NO8P||C40H78NO8P||C40H78NO8P||C40H78NO8P||C40H78NO8P||C40H78NO8P||C40H78NO8P||C40H78NO8P||C40H78NO8P||C40H78NO8P||C40H78NO8P||C40H78NO8P||C40H78NO8P||C40H78NO8P||C40…	[M+Na]+||[M+Na]+||[M+Na]+||[M+Na]+||[M+Na]+||[M+Na]+||[M+Na]+||[M+Na]+||[M+Na]+||[M+Na]+||[M+Na]+||[M+Na]+||[M+Na]+||[M+Na]+||[M+Na]+||[M+Na]+||[M+Na]+||[M+Na]+||[M+Na]+||[M+Na]+||[M+Na]+||[M+Na]+||[M+Na]+||[M+Na]+||[M+Na]+||[M+Na]+||[M+Na]+||[M+Na]+||[M+Na]+||[M+Na]+||[M+Na]+||[M+Na]+||[M+Na]+||[M+Na]+||[M+Na]+||[M+NH4]+||[M+NH4]+||[M+NH4]+||[M+NH4]+||[M+NH4]+||[M+NH4]+||[M+H]+||[M+H]+||[M+H]+||…	LMGP01011329||LMGP01011352||LMGP01010490||LMGP01010492||LMGP01011389||LMGP01011413||LMGP01011439||LMGP01010566||LMGP01011479||LMGP01011500||LMGP01011525||LMGP01011582||LMGP01012145||LMGP01010882||LMGP01011757||LMGP01011805||LMGP02010402||LMGP02010446||LMGP02010464||LMGP02010493||LMGP02011265||LMGP02010509||LMGP02010527||LMGP02011211||LMGP02010571||LMGP02010626||LMGP02010640||LMGP02010771||LMGP020…	PC(12:0/20:1(11Z))||PC(13:0/19:1(9Z))||PC(14:0/18:1(11Z))||PC(14:0/18:1(9Z))||PC(14:1(9Z)/18:0)||PC(15:0/17:1(9Z))||PC(15:1(9Z)/17:0)||PC(16:0/16:1(9Z))||PC(16:1(9Z)/16:0)||PC(17:0/15:1(9Z))||PC(17:1(9Z)/15:0)||PC(18:0/14:1(9Z))||PC(18:1(11Z)/14:0)||PC(18:1(9Z)/14:0)||PC(19:1(9Z)/13:0)||PC(20:1(11Z)/12:0)||PE(13:0/22:1(11Z))||PE(14:1(9Z)/21:0)||PE(15:0/20:1(11Z))||PE(15:1(9Z)/20:0)||PE(16:0/18:0(…	-0.22||-0.22||-0.22||-0.22||-0.22||-0.22||-0.22||-0.22||-0.22||-0.22||-0.22||-0.22||-0.22||-0.22||-0.22||-0.22||-0.22||-0.22||-0.22||-0.22||-0.22||-0.22||-0.22||-0.22||-0.22||-0.22||-0.22||-0.22||-0.22||-0.22||-0.22||-0.22||-0.22||-0.22||-0.22||-3.4||-3.4||-3.4||-3.4||-3.4||-3.4||-3.41||-3.41||-3.41||-3.41||-3.41||-3.41||-3.41||-3.41||-3.41||-3.41||-3.41||-3.41||-3.41||-3.41||-3.41||-3.41||-3.41|…
755.482	C39H73O10P||C39H73O10P||C39H73O10P||C39H73O10P||C39H73O10P||C39H73O10P||C39H73O10P||C39H73O10P||C39H73O10P||C39H73O10P||C39H73O10P||C39H73O10P	[M+Na]+||[M+Na]+||[M+Na]+||[M+Na]+||[M+Na]+||[M+Na]+||[M+Na]+||[M+Na]+||[M+Na]+||[M+Na]+||[M+Na]+||[M+Na]+	LMGP04010084||LMGP04010126||LMGP04010914||LMGP04010173||LMGP04010195||LMGP04010209||LMGP04010255||LMGP04010284||LMGP04010326||LMGP04010344||LMGP04010483||LMGP04010559	PG(13:0/20:2(11Z,14Z))||PG(14:1(9Z)/19:1(9Z))||PG(15:0/18:2(9Z,12Z))||PG(15:1(9Z)/18:1(9Z))||PG(16:0/17:2(9Z,12Z))||PG(16:1(9Z)/17:1(9Z))||PG(17:1(9Z)/16:1(9Z))||PG(17:2(9Z,12Z)/16:0)||PG(18:1(9Z)/15:1(9Z))||PG(18:2(9Z,12Z)/15:0)||PG(19:1(9Z)/14:1(9Z))||PG(20:2(11Z,14Z)/13:0)	-2.45||-2.45||-2.45||-2.45||-2.45||-2.45||-2.45||-2.45||-2.45||-2.45||-2.45||-2.45
756.553	C42H75O8P||C42H75O8P||C42H75O8P||C42H75O8P||C42H75O8P||C42H75O8P||C42H75O8P||C42H75O8P||C42H75O8P||C42H75O8P||C42H78NO8P||C42H78NO8P||C42H78NO8P||C42H78NO8P||C42H78NO8P||C42H78NO8P||C42H78NO8P||C42H78NO8P||C42H78NO8P||C42H78NO8P||C42H78NO8P||C42H78NO8P||C42H78NO8P||C42H78NO8P||C42H78NO8P||C42H78NO8P||C42H78NO8P||C42H78NO8P||C42H78NO8P||C42H78NO8P||C42H78NO8P||C42H78NO8P||C42H78NO8P||C42H78NO8P||C…	[M+NH4]+||[M+NH4]+||[M+NH4]+||[M+NH4]+||[M+NH4]+||[M+NH4]+||[M+NH4]+||[M+NH4]+||[M+NH4]+||[M+NH4]+||[M+H]+||[M+H]+||[M+H]+||[M+H]+||[M+H]+||[M+H]+||[M+H]+||[M+H]+||[M+H]+||[M+H]+||[M+H]+||[M+H]+||[M+H]+||[M+H]+||[M+H]+||[M+H]+||[M+H]+||[M+H]+||[M+H]+||[M+H]+||[M+H]+||[M+H]+||[M+H]+||[M+H]+||[M+H]+||[M+H]+||[M+H]+||[M+H]+||[M+Na]+||[M+Na]+||[M+Na]+||[M+Na]+||[M+Na]+||[M+Na]+||[M+Na]+||[M+Na]+||[M+…	LMGP10010245||LMGP10010303||LMGP10010448||LMGP10010470||LMGP10010500||LMGP10010605||LMGP10010634||LMGP10010688||LMGP10010765||LMGP10010794||LMGP01012127||LMGP01011374||LMGP01011399||LMGP01010598||LMGP01010601||LMGP01010690||LMGP01011530||LMGP01011560||LMGP01011620||LMGP01011646||LMGP01011677||LMGP01011838||LMGP01012192||LMGP01011868||LMGP02010502||LMGP02010554||LMGP02010581||LMGP02010610||LMGP020…	PA(17:0/22:4(7Z,10Z,13Z,16Z))||PA(17:2(9Z,12Z)/22:2(13Z,16Z))||PA(18:4(6Z,9Z,12Z,15Z)/21:0)||PA(19:0/20:4(5Z,8Z,11Z,14Z))||PA(19:1(9Z)/20:3(8Z,11Z,14Z))||PA(20:3(8Z,11Z,14Z)/19:1(9Z))||PA(20:4(5Z,8Z,11Z,14Z)/19:0)||PA(21:0/18:4(6Z,9Z,12Z,15Z))||PA(22:2(13Z,16Z)/17:2(9Z,12Z))||PA(22:4(7Z,10Z,13Z,16Z)/17:0)||PC(14:0/20:3(5Z,8Z,11Z))||PC(14:0/20:3(8Z,11Z,14Z))||PC(14:1(9Z)/20:2(11Z,14Z))||PC(16:0/18…	-1.1||-1.1||-1.1||-1.1||-1.1||-1.1||-1.1||-1.1||-1.1||-1.1||-1.11||-1.11||-1.11||-1.11||-1.11||-1.11||-1.11||-1.11||-1.11||-1.11||-1.11||-1.11||-1.11||-1.11||-1.11||-1.11||-1.11||-1.11||-1.11||-1.11||-1.11||-1.11||-1.11||-1.11||-1.11||-1.11||-1.11||-1.11||2.07||2.07||2.07||2.07||2.07||2.07||2.07||2.07||2.07||2.07||2.07||2.07||2.07||2.07||2.07||2.07||2.07||2.07||2.07||2.07||2.07||2.07||2.07||2.07|…
757.475	C39H66NO10P||C39H66NO10P||C39H66NO10P||C39H66NO10P||C42H71O8P||C42H71O8P||C42H71O8P||C42H71O8P||C42H71O8P||C42H71O8P	[M+NH4]+||[M+NH4]+||[M+NH4]+||[M+NH4]+||[M+Na]+||[M+Na]+||[M+Na]+||[M+Na]+||[M+Na]+||[M+Na]+	LMGP03010087||LMGP03010177||LMGP03010430||LMGP03010649||LMGP10010893||LMGP10010304||LMGP10010502||LMGP10010664||LMGP10010796||LMGP10010823	PS(13:0/20:5(5Z,8Z,11Z,14Z,17Z))||PS(15:1(9Z)/18:4(6Z,9Z,12Z,15Z))||PS(18:4(6Z,9Z,12Z,15Z)/15:1(9Z))||PS(20:5(5Z,8Z,11Z,14Z,17Z)/13:0)||PA(17:0/22:6(4Z,7Z,10Z,13Z,16Z,19Z))||PA(17:2(9Z,12Z)/22:4(7Z,10Z,13Z,16Z))||PA(19:1(9Z)/20:5(5Z,8Z,11Z,14Z,17Z))||PA(20:5(5Z,8Z,11Z,14Z,17Z)/19:1(9Z))||PA(22:4(7Z,10Z,13Z,16Z)/17:2(9Z,12Z))||PA(22:6(4Z,7Z,10Z,13Z,16Z,19Z)/17:0)	-1.17||-1.17||-1.17||-1.17||-3.31||-3.31||-3.31||-3.31||-3.31||-3.31
757.497	C39H75O10P||C39H75O10P||C39H75O10P||C39H75O10P||C39H75O10P||C39H75O10P||C39H75O10P||C39H75O10P||C39H75O10P||C39H75O10P||C39H75O10P||C39H75O10P||C39H75O10P||C39H75O10P||C39H75O10P	[M+Na]+||[M+Na]+||[M+Na]+||[M+Na]+||[M+Na]+||[M+Na]+||[M+Na]+||[M+Na]+||[M+Na]+||[M+Na]+||[M+Na]+||[M+Na]+||[M+Na]+||[M+Na]+||[M+Na]+	LMGP04010083||LMGP04010101||LMGP04010125||LMGP04010145||LMGP04010172||LMGP04010990||LMGP04010908||LMGP04010208||LMGP04010230||LMGP04010254||LMGP04010311||LMGP04010325||LMGP04010456||LMGP04010482||LMGP04010529	PG(13:0/20:1(11Z))||PG(14:0/19:1(9Z))||PG(14:1(9Z)/19:0)||PG(15:0/18:1(9Z))||PG(15:1(9Z)/18:0)||PG(16:0/16:0(9Cp))||PG(16:0/17:1(9Z))||PG(16:1(9Z)/17:0)||PG(17:0/16:1(9Z))||PG(17:1(9Z)/16:0)||PG(18:0/15:1(9Z))||PG(18:1(9Z)/15:0)||PG(19:0/14:1(9Z))||PG(19:1(9Z)/14:0)||PG(20:1(11Z)/13:0)	-2.66||-2.66||-2.66||-2.66||-2.66||-2.66||-2.66||-2.66||-2.66||-2.66||-2.66||-2.66||-2.66||-2.66||-2.66
757.587	C42H81N2O7P||C42H78NO7P||C42H78NO7P||C42H78NO7P||C42H78NO7P||C42H78NO7P||C42H78NO7P	[M+H]+||[M+NH4]+||[M+NH4]+||[M+NH4]+||[M+NH4]+||[M+NH4]+||[M+NH4]+	LMSP03020094||LMGP02080004||LMGP01080005||LMGP01020021||LMGP01020185||LMGP01030031||LMGP01030032	PE-Cer(d16:2(4E,6E)/24:1(15Z)(2OH))||1-(10-methyl-hexadecanoyl)-2-(8-[3]-ladderane-octanyl)-sn-glycerophosphoethanolamine||1-tetradecanoyl-2-(8-[3]-ladderane-octanyl)-sn-glycerophosphocholine||PC(O-14:0/20:4(5Z,8Z,11Z,14Z))||PC(O-16:0/18:4(6Z,9Z,12Z,15Z))||PC(P-16:0/18:3(6Z,9Z,12Z))||PC(P-16:0/18:3(9Z,12Z,15Z))	1.5||1.51||1.51||1.51||1.51||1.51||1.51
757.622	C43H85N2O6P||C43H85N2O6P||C43H85N2O6P	[M+H]+||[M+H]+||[M+H]+	LMSP03010058||LMSP03010059||LMSP03010060	SM(d16:1/22:1)||SM(d18:1/20:1)||SM(d18:2/20:0)	-0.22||-0.22||-0.22
758.569	C42H77O8P||C42H77O8P||C42H77O8P||C42H77O8P||C42H77O8P||C42H77O8P||C42H77O8P||C42H77O8P||C42H77O8P||C42H77O8P||C42H77O8P||C42H77O8P||C42H80NO8P||C42H80NO8P||C42H80NO8P||C42H80NO8P||C42H80NO8P||C42H80NO8P||C42H80NO8P||C42H80NO8P||C42H80NO8P||C42H80NO8P||C42H80NO8P||C42H80NO8P||C42H80NO8P||C42H80NO8P||C42H80NO8P||C42H80NO8P||C42H80NO8P||C42H80NO8P||C42H80NO8P||C42H80NO8P||C42H80NO8P||C42H80NO8P||C42…	[M+NH4]+||[M+NH4]+||[M+NH4]+||[M+NH4]+||[M+NH4]+||[M+NH4]+||[M+NH4]+||[M+NH4]+||[M+NH4]+||[M+NH4]+||[M+NH4]+||[M+NH4]+||[M+H]+||[M+H]+||[M+H]+||[M+H]+||[M+H]+||[M+H]+||[M+H]+||[M+H]+||[M+H]+||[M+H]+||[M+H]+||[M+H]+||[M+H]+||[M+H]+||[M+H]+||[M+H]+||[M+H]+||[M+H]+||[M+H]+||[M+H]+||[M+H]+||[M+H]+||[M+H]+||[M+H]+||[M+H]+||[M+H]+||[M+H]+||[M+H]+||[M+H]+||[M+H]+||[M+H]+||[M+H]+||[M+H]+||[M+H]+||[M+H]+|…	LMGP10010273||LMGP10010302||LMGP10010389||LMGP10010417||LMGP10010469||LMGP10010499||LMGP10010574||LMGP10010604||LMGP10010686||LMGP10010687||LMGP10010734||LMGP10010764||LMGP01011336||LMGP01011373||LMGP01011398||LMGP01011449||LMGP01010585||LMGP01010586||LMGP01010587||LMGP01010588||LMGP01010589||LMGP01010590||LMGP01010591||LMGP01010592||LMGP01010594||LMGP01010678||LMGP01010687||LMGP01010688||LMGP010…	PA(17:1(9Z)/22:2(13Z,16Z))||PA(17:2(9Z,12Z)/22:1(11Z))||PA(18:3(6Z,9Z,12Z)/21:0)||PA(18:3(9Z,12Z,15Z)/21:0)||PA(19:0/20:3(8Z,11Z,14Z))||PA(19:1(9Z)/20:2(11Z,14Z))||PA(20:2(11Z,14Z)/19:1(9Z))||PA(20:3(8Z,11Z,14Z)/19:0)||PA(21:0/18:3(6Z,9Z,12Z))||PA(21:0/18:3(9Z,12Z,15Z))||PA(22:1(11Z)/17:2(9Z,12Z))||PA(22:2(13Z,16Z)/17:1(9Z))||PC(12:0/22:2(13Z,16Z))||PC(14:0/20:2(11Z,14Z))||PC(14:1(9Z)/20:1(11Z))|…	-0.8||-0.8||-0.8||-0.8||-0.8||-0.8||-0.8||-0.8||-0.8||-0.8||-0.8||-0.8||-0.81||-0.81||-0.81||-0.81||-0.81||-0.81||-0.81||-0.81||-0.81||-0.81||-0.81||-0.81||-0.81||-0.81||-0.81||-0.81||-0.81||-0.81||-0.81||-0.81||-0.81||-0.81||-0.81||-0.81||-0.81||-0.81||-0.81||-0.81||-0.81||-0.81||-0.81||-0.81||-0.81||-0.81||-0.81||-0.81||-0.81||-0.81||-0.81||-0.81||-0.81||-0.81||-0.81||-0.81||-0.81||-0.81
760.584	C42H79O8P||C42H79O8P||C42H79O8P||C42H79O8P||C42H79O8P||C42H79O8P||C42H79O8P||C42H79O8P||C42H79O8P||C42H79O8P||C42H79O8P||C42H79O8P||C42H82NO8P||C42H82NO8P||C42H82NO8P||C42H82NO8P||C42H82NO8P||C42H82NO8P||C42H82NO8P||C42H82NO8P||C42H82NO8P||C42H82NO8P||C42H82NO8P||C42H82NO8P||C42H82NO8P||C42H82NO8P||C42H82NO8P||C42H82NO8P||C42H82NO8P||C42H82NO8P||C42H82NO8P||C42H82NO8P||C42H82NO8P||C42H82NO8P||C42…	[M+NH4]+||[M+NH4]+||[M+NH4]+||[M+NH4]+||[M+NH4]+||[M+NH4]+||[M+NH4]+||[M+NH4]+||[M+NH4]+||[M+NH4]+||[M+NH4]+||[M+NH4]+||[M+H]+||[M+H]+||[M+H]+||[M+H]+||[M+H]+||[M+H]+||[M+H]+||[M+H]+||[M+H]+||[M+H]+||[M+H]+||[M+H]+||[M+H]+||[M+H]+||[M+H]+||[M+H]+||[M+H]+||[M+H]+||[M+H]+||[M+H]+||[M+H]+||[M+H]+||[M+H]+||[M+H]+||[M+H]+||[M+H]+||[M+H]+||[M+H]+||[M+H]+||[M+H]+||[M+H]+||[M+H]+||[M+H]+||[M+H]+||[M+H]+|…	LMGP10010244||LMGP10010272||LMGP10010301||LMGP10010359||LMGP10010468||LMGP10010498||LMGP10010544||LMGP10010573||LMGP10010685||LMGP10010708||LMGP10010733||LMGP10010763||LMGP01011335||LMGP01011372||LMGP01011397||LMGP01011419||LMGP01011448||LMGP01010575||LMGP01010576||LMGP01010578||LMGP01010579||LMGP01010581||LMGP01010005||LMGP01011483||LMGP01011503||LMGP01011529||LMGP01010744||LMGP01012146||LMGP010…	PA(17:0/22:2(13Z,16Z))||PA(17:1(9Z)/22:1(11Z))||PA(17:2(9Z,12Z)/22:0)||PA(18:2(9Z,12Z)/21:0)||PA(19:0/20:2(11Z,14Z))||PA(19:1(9Z)/20:1(11Z))||PA(20:1(11Z)/19:1(9Z))||PA(20:2(11Z,14Z)/19:0)||PA(21:0/18:2(9Z,12Z))||PA(22:0/17:2(9Z,12Z))||PA(22:1(11Z)/17:1(9Z))||PA(22:2(13Z,16Z)/17:0)||PC(12:0/22:1(11Z))||PC(14:0/20:1(11Z))||PC(14:1(9Z)/20:0)||PC(15:0/19:1(9Z))||PC(15:1(9Z)/19:0)||PC(16:0/18:1(11E))…	-1.01||-1.01||-1.01||-1.01||-1.01||-1.01||-1.01||-1.01||-1.01||-1.01||-1.01||-1.01||-1.01||-1.01||-1.01||-1.01||-1.01||-1.01||-1.01||-1.01||-1.01||-1.01||-1.01||-1.01||-1.01||-1.01||-1.01||-1.01||-1.01||-1.01||-1.01||-1.01||-1.01||-1.01||-1.01||-1.01||-1.01||-1.01||-1.01||-1.01||-1.01||-1.01||-1.01||-1.01||-1.01||-1.01||-1.01||-1.01
761.588	C41H77NO10||C41H77NO10	[M+NH4]+||[M+NH4]+	LMSP05010118||LMSP05010099	Termitomycesphin A||Termitomycesphin C	-0.74||-0.74
762.504	C41H74NO8P||C41H74NO8P||C41H74NO8P||C41H74NO8P||C41H74NO8P||C41H74NO8P||C41H74NO8P||C41H74NO8P||C41H74NO8P||C41H74NO8P||C41H74NO8P||C41H74NO8P||C41H74NO8P||C41H74NO8P||C41H74NO8P||C41H74NO8P||C41H74NO8P||C41H74NO8P||C41H74NO8P||C41H74NO8P||C41H74NO8P||C41H74NO8P||C41H74NO8P||C41H74NO8P||C41H74NO8P||C43H69O8P||C43H69O8P||C43H69O8P||C43H69O8P||C43H69O8P||C43H69O8P||C43H69O8P||C43H72NO8P||C43H72NO8P…	[M+Na]+||[M+Na]+||[M+Na]+||[M+Na]+||[M+Na]+||[M+Na]+||[M+Na]+||[M+Na]+||[M+Na]+||[M+Na]+||[M+Na]+||[M+Na]+||[M+Na]+||[M+Na]+||[M+Na]+||[M+Na]+||[M+Na]+||[M+Na]+||[M+Na]+||[M+Na]+||[M+Na]+||[M+Na]+||[M+Na]+||[M+Na]+||[M+Na]+||[M+NH4]+||[M+NH4]+||[M+NH4]+||[M+NH4]+||[M+NH4]+||[M+NH4]+||[M+NH4]+||[M+H]+||[M+H]+||[M+H]+||[M+H]+||[M+H]+||[M+H]+||[M+H]+||[M+H]+||[M+H]+||[M+H]+	LMGP01011356||LMGP01011418||LMGP01011445||LMGP01011446||LMGP01011645||LMGP01011676||LMGP01011704||LMGP01011898||LMGP02010421||LMGP02010096||LMGP02010532||LMGP02011203||LMGP02010643||LMGP02011197||LMGP02010112||LMGP02010111||LMGP02010691||LMGP02011190||LMGP02010749||LMGP02010909||LMGP02011174||LMGP02011104||LMGP20020005||LMGP20020008||LMGP20020011||LMGP10010874||LMGP10010452||LMGP10010611||LMGP100…	PC(13:0/20:4(5Z,8Z,11Z,14Z))||PC(15:0/18:4(6Z,9Z,12Z,15Z))||PC(15:1(9Z)/18:3(6Z,9Z,12Z))||PC(15:1(9Z)/18:3(9Z,12Z,15Z))||PC(18:3(6Z,9Z,12Z)/15:1(9Z))||PC(18:3(9Z,12Z,15Z)/15:1(9Z))||PC(18:4(6Z,9Z,12Z,15Z)/15:0)||PC(20:4(5Z,8Z,11Z,14Z)/13:0)||PE(14:0/22:4(7Z,10Z,13Z,16Z))||PE(16:0/20:4(5Z,8Z,11Z,14Z))||PE(16:1(9Z)/20:3(8Z,11Z,14Z))||PE(18:0/18:4(6Z,9Z,12Z,15Z))||PE(18:1(9Z)/18:3(6Z,9Z,12Z))||PE(18…	-0.37||-0.37||-0.37||-0.37||-0.37||-0.37||-0.37||-0.37||-0.37||-0.37||-0.37||-0.37||-0.37||-0.37||-0.37||-0.37||-0.37||-0.37||-0.37||-0.37||-0.37||-0.37||-0.37||-0.37||-0.37||-3.52||-3.52||-3.52||-3.52||-3.52||-3.52||-3.52||-3.53||-3.53||-3.53||-3.53||-3.53||-3.53||-3.53||-3.53||-3.53||-3.53
762.6	C42H81O8P||C42H81O8P||C42H81O8P||C42H81O8P||C42H81O8P||C42H81O8P||C42H81O8P||C42H81O8P||C42H81O8P||C42H81O8P||C42H84NO8P||C42H84NO8P||C42H84NO8P||C42H84NO8P||C42H84NO8P||C42H84NO8P||C42H84NO8P||C42H84NO8P||C42H84NO8P||C42H84NO8P||C42H84NO8P||C42H84NO8P||C42H84NO8P||C42H84NO8P||C42H84NO8P||C42H84NO8P||C42H84NO8P||C42H84NO8P||C42H84NO8P||C42H84NO8P||C42H84NO8P||C42H84NO8P	[M+NH4]+||[M+NH4]+||[M+NH4]+||[M+NH4]+||[M+NH4]+||[M+NH4]+||[M+NH4]+||[M+NH4]+||[M+NH4]+||[M+NH4]+||[M+H]+||[M+H]+||[M+H]+||[M+H]+||[M+H]+||[M+H]+||[M+H]+||[M+H]+||[M+H]+||[M+H]+||[M+H]+||[M+H]+||[M+H]+||[M+H]+||[M+H]+||[M+H]+||[M+H]+||[M+H]+||[M+H]+||[M+H]+||[M+H]+||[M+H]+	LMGP10010243||LMGP10010271||LMGP10010334||LMGP10010467||LMGP10010497||LMGP10010519||LMGP10010543||LMGP10010684||LMGP10010707||LMGP10010732||LMGP01010400||LMGP01010420||LMGP01010446||LMGP01010466||LMGP01010505||LMGP01010545||LMGP01010573||LMGP01010707||LMGP01010742||LMGP01010972||LMGP01011000||LMGP01011064||LMGP01011082||LMGP02010469||LMGP02010511||LMGP02010067||LMGP02010630||LMGP02011184||LMGP020…	PA(17:0/22:1(11Z))||PA(17:1(9Z)/22:0)||PA(18:1(9Z)/21:0)||PA(19:0/20:1(11Z))||PA(19:1(9Z)/20:0)||PA(20:0/19:1(9Z))||PA(20:1(11Z)/19:0)||PA(21:0/18:1(9Z))||PA(22:0/17:1(9Z))||PA(22:1(11Z)/17:0)||PC(10:0/24:0)||PC(11:0/23:0)||PC(12:0/22:0)||PC(13:0/21:0)||PC(14:0/20:0)||PC(15:0/19:0)||PC(16:0/18:0)||PC(17:0/17:0)||PC(18:0/16:0)||PC(19:0/15:0)||PC(20:0/14:0)||PC(21:0/13:0)||PC(22:0/12:0)||PE(15:0/22…	-1.19||-1.19||-1.19||-1.19||-1.19||-1.19||-1.19||-1.19||-1.19||-1.19||-1.19||-1.19||-1.19||-1.19||-1.19||-1.19||-1.19||-1.19||-1.19||-1.19||-1.19||-1.19||-1.19||-1.19||-1.19||-1.19||-1.19||-1.19||-1.19||-1.19||-1.19||-1.19
763.594	C41H80NO8P||C41H80NO8P||C41H80NO8P||C41H80NO8P||C41H80NO8P||C41H80NO8P||C41H80NO8P||C41H80NO8P||C41H80NO8P||C41H80NO8P||C41H80NO8P||C41H80NO8P||C41H80NO8P||C41H80NO8P||C41H80NO8P||C41H80NO8P||C41H80NO8P||C41H80NO8P||C41H80NO8P||C41H80NO8P||C41H80NO8P||C41H80NO8P||C41H80NO8P||C41H80NO8P||C41H80NO8P||C41H80NO8P||C41H80NO8P||C41H80NO8P||C41H80NO8P||C41H80NO8P||C41H80NO8P||C41H80NO8P||C41H80NO8P||C41…	[M+NH4]+||[M+NH4]+||[M+NH4]+||[M+NH4]+||[M+NH4]+||[M+NH4]+||[M+NH4]+||[M+NH4]+||[M+NH4]+||[M+NH4]+||[M+NH4]+||[M+NH4]+||[M+NH4]+||[M+NH4]+||[M+NH4]+||[M+NH4]+||[M+NH4]+||[M+NH4]+||[M+NH4]+||[M+NH4]+||[M+NH4]+||[M+NH4]+||[M+NH4]+||[M+NH4]+||[M+NH4]+||[M+NH4]+||[M+NH4]+||[M+NH4]+||[M+NH4]+||[M+NH4]+||[M+NH4]+||[M+NH4]+||[M+NH4]+||[M+NH4]+	LMGP01011353||LMGP01011371||LMGP01011395||LMGP01010541||LMGP01011415||LMGP01011442||LMGP01010571||LMGP01011480||LMGP01011502||LMGP01011527||LMGP01011584||LMGP01011598||LMGP01011731||LMGP01011758||LMGP01011806||LMGP02010419||LMGP02010447||LMGP02010499||LMGP02010312||LMGP02010529||LMGP02010551||LMGP02010577||LMGP02010301||LMGP02010036||LMGP02010050||LMGP02010773||LMGP02010801||LMGP02010827||LMGP020…	PC(13:0/20:1(11Z))||PC(14:0/19:1(9Z))||PC(14:1(9Z)/19:0)||PC(15:0/18:1(11Z))||PC(15:0/18:1(9Z))||PC(15:1(9Z)/18:0)||PC(16:0/17:1(9Z))||PC(16:1(9Z)/17:0)||PC(17:0/16:1(9Z))||PC(17:1(9Z)/16:0)||PC(18:0/15:1(9Z))||PC(18:1(9Z)/15:0)||PC(19:0/14:1(9Z))||PC(19:1(9Z)/14:0)||PC(20:1(11Z)/13:0)||PE(14:0/22:1(11Z))||PE(14:1(9Z)/22:0)||PE(15:1(9Z)/21:0)||PE(16:0/20:1(11Z))||PE(16:1(9Z)/20:0)||PE(17:0/19:1(9…	-2.72||-2.72||-2.72||-2.72||-2.72||-2.72||-2.72||-2.72||-2.72||-2.72||-2.72||-2.72||-2.72||-2.72||-2.72||-2.72||-2.72||-2.72||-2.72||-2.72||-2.72||-2.72||-2.72||-2.72||-2.72||-2.72||-2.72||-2.72||-2.72||-2.72||-2.72||-2.72||-2.72||-2.72
763.603	C41H79NO10	[M+NH4]+	LMSP05010100	Termitomycesphin E	-1.03
764.52	C41H76NO8P||C41H76NO8P||C41H76NO8P||C41H76NO8P||C41H76NO8P||C41H76NO8P||C41H76NO8P||C41H76NO8P||C41H76NO8P||C41H76NO8P||C41H76NO8P||C41H76NO8P||C41H76NO8P||C41H76NO8P||C41H76NO8P||C41H76NO8P||C41H76NO8P||C41H76NO8P||C41H76NO8P||C41H76NO8P||C41H76NO8P||C41H76NO8P||C41H76NO8P||C41H76NO8P||C43H71O8P||C43H71O8P||C43H71O8P||C43H71O8P||C43H71O8P||C43H71O8P||C43H71O8P||C43H71O8P||C43H71O8P||C43H71O8P||C…	[M+Na]+||[M+Na]+||[M+Na]+||[M+Na]+||[M+Na]+||[M+Na]+||[M+Na]+||[M+Na]+||[M+Na]+||[M+Na]+||[M+Na]+||[M+Na]+||[M+Na]+||[M+Na]+||[M+Na]+||[M+Na]+||[M+Na]+||[M+Na]+||[M+Na]+||[M+Na]+||[M+Na]+||[M+Na]+||[M+Na]+||[M+Na]+||[M+NH4]+||[M+NH4]+||[M+NH4]+||[M+NH4]+||[M+NH4]+||[M+NH4]+||[M+NH4]+||[M+NH4]+||[M+NH4]+||[M+NH4]+||[M+H]+||[M+H]+||[M+H]+||[M+H]+||[M+H]+||[M+H]+||[M+H]+||[M+H]+||[M+H]+||[M+H]+||[M+…	LMGP01011355||LMGP01011416||LMGP01011417||LMGP01011444||LMGP01011482||LMGP01011558||LMGP01011619||LMGP01011644||LMGP01011675||LMGP01011867||LMGP02010449||LMGP02011222||LMGP02010531||LMGP02010608||LMGP02010628||LMGP02010629||LMGP02010048||LMGP02010663||LMGP02010690||LMGP02010720||LMGP02010803||LMGP02010878||LMGP02010908||LMGP02011074||LMGP10010040||LMGP10010393||LMGP10010421||LMGP10010580||LMGP100…	PC(13:0/20:3(8Z,11Z,14Z))||PC(15:0/18:3(6Z,9Z,12Z))||PC(15:0/18:3(9Z,12Z,15Z))||PC(15:1(9Z)/18:2(9Z,12Z))||PC(16:1(9Z)/17:2(9Z,12Z))||PC(17:2(9Z,12Z)/16:1(9Z))||PC(18:2(9Z,12Z)/15:1(9Z))||PC(18:3(6Z,9Z,12Z)/15:0)||PC(18:3(9Z,12Z,15Z)/15:0)||PC(20:3(8Z,11Z,14Z)/13:0)||PE(14:1(9Z)/22:2(13Z,16Z))||PE(16:0/20:3(8Z,11Z,14Z))||PE(16:1(9Z)/20:2(11Z,14Z))||PE(17:2(9Z,12Z)/19:1(9Z))||PE(18:0/18:3(6Z,9Z,12…	-0.05||-0.05||-0.05||-0.05||-0.05||-0.05||-0.05||-0.05||-0.05||-0.05||-0.05||-0.05||-0.05||-0.05||-0.05||-0.05||-0.05||-0.05||-0.05||-0.05||-0.05||-0.05||-0.05||-0.05||-3.2||-3.2||-3.2||-3.2||-3.2||-3.2||-3.2||-3.2||-3.2||-3.2||-3.2||-3.2||-3.2||-3.2||-3.2||-3.2||-3.2||-3.2||-3.2||-3.2||-3.2||-3.2||-3.2||-3.2||-3.2||-3.2||-3.2||-3.2||-3.2
766.537	C43H73O8P||C43H73O8P||C43H73O8P||C43H73O8P||C43H73O8P||C43H73O8P||C43H73O8P||C43H73O8P||C43H73O8P||C43H73O8P||C43H73O8P||C43H76NO8P||C43H76NO8P||C43H76NO8P||C43H76NO8P||C43H76NO8P||C43H76NO8P||C43H76NO8P||C43H76NO8P||C43H76NO8P||C43H76NO8P||C43H76NO8P||C43H76NO8P||C43H76NO8P||C43H76NO8P||C43H76NO8P||C43H76NO8P||C43H76NO8P||C43H76NO8P||C43H76NO8P||C43H76NO8P||C43H76NO8P||C43H76NO8P||C43H76NO8P||C4…	[M+NH4]+||[M+NH4]+||[M+NH4]+||[M+NH4]+||[M+NH4]+||[M+NH4]+||[M+NH4]+||[M+NH4]+||[M+NH4]+||[M+NH4]+||[M+NH4]+||[M+H]+||[M+H]+||[M+H]+||[M+H]+||[M+H]+||[M+H]+||[M+H]+||[M+H]+||[M+H]+||[M+H]+||[M+H]+||[M+H]+||[M+H]+||[M+H]+||[M+H]+||[M+H]+||[M+H]+||[M+H]+||[M+H]+||[M+H]+||[M+H]+||[M+H]+||[M+H]+||[M+H]+||[M+H]+||[M+H]+||[M+H]+||[M+Na]+||[M+Na]+||[M+Na]+||[M+Na]+||[M+Na]+||[M+Na]+||[M+Na]+||[M+Na]+||[…	LMGP10010039||LMGP10010363||LMGP10010451||LMGP10010549||LMGP10010579||LMGP10010609||LMGP10010638||LMGP10010666||LMGP10010771||LMGP10010799||LMGP10010826||LMGP01011425||LMGP01011454||LMGP01011536||LMGP01011564||LMGP01011565||LMGP01011650||LMGP01011681||LMGP01011709||LMGP01011902||LMGP01011930||LMGP02010538||LMGP02011201||LMGP02011196||LMGP02010672||LMGP02010700||LMGP02010728||LMGP02010758||LMGP020…	PA(18:0/22:6(4Z,7Z,10Z,13Z,16Z,19Z))||PA(18:2(9Z,12Z)/22:4(7Z,10Z,13Z,16Z))||PA(18:4(6Z,9Z,12Z,15Z)/22:2(13Z,16Z))||PA(20:1(11Z)/20:5(5Z,8Z,11Z,14Z,17Z))||PA(20:2(11Z,14Z)/20:4(5Z,8Z,11Z,14Z))||PA(20:3(8Z,11Z,14Z)/20:3(8Z,11Z,14Z))||PA(20:4(5Z,8Z,11Z,14Z)/20:2(11Z,14Z))||PA(20:5(5Z,8Z,11Z,14Z,17Z)/20:1(11Z))||PA(22:2(13Z,16Z)/18:4(6Z,9Z,12Z,15Z))||PA(22:4(7Z,10Z,13Z,16Z)/18:2(9Z,12Z))||PA(22:6(4Z…	-1.37||-1.37||-1.37||-1.37||-1.37||-1.37||-1.37||-1.37||-1.37||-1.37||-1.37||-1.38||-1.38||-1.38||-1.38||-1.38||-1.38||-1.38||-1.38||-1.38||-1.38||-1.38||-1.38||-1.38||-1.38||-1.38||-1.38||-1.38||-1.38||-1.38||-1.38||-1.38||-1.38||-1.38||-1.38||-1.38||-1.38||-1.38||1.76||1.76||1.76||1.76||1.76||1.76||1.76||1.76||1.76||1.76||1.76||1.76||1.76||1.76||1.76||1.76||1.76||1.76||1.76||1.76||1.76||1.76||1…
768.494	C43H72NO7P	[M+Na]+	LMGP02080008	1-(6-[3]-ladderane-hexanoyl)-2-(8-[3]-ladderane-octanyl)-sn-glycerophosphoethanolamine	-0.45
768.553	C43H75O8P||C43H75O8P||C43H75O8P||C43H75O8P||C43H75O8P||C43H75O8P||C43H75O8P||C43H75O8P||C43H75O8P||C43H75O8P||C43H75O8P||C43H75O8P||C43H75O8P||C43H75O8P||C43H78NO8P||C43H78NO8P||C43H78NO8P||C43H78NO8P||C43H78NO8P||C43H78NO8P||C43H78NO8P||C43H78NO8P||C43H78NO8P||C43H78NO8P||C43H78NO8P||C43H78NO8P||C43H78NO8P||C43H78NO8P||C43H78NO8P||C43H78NO8P||C43H78NO8P||C43H78NO8P||C43H78NO8P||C43H78NO8P||C43H7…	[M+NH4]+||[M+NH4]+||[M+NH4]+||[M+NH4]+||[M+NH4]+||[M+NH4]+||[M+NH4]+||[M+NH4]+||[M+NH4]+||[M+NH4]+||[M+NH4]+||[M+NH4]+||[M+NH4]+||[M+NH4]+||[M+H]+||[M+H]+||[M+H]+||[M+H]+||[M+H]+||[M+H]+||[M+H]+||[M+H]+||[M+H]+||[M+H]+||[M+H]+||[M+H]+||[M+H]+||[M+H]+||[M+H]+||[M+H]+||[M+H]+||[M+H]+||[M+H]+||[M+H]+||[M+H]+||[M+H]+||[M+H]+||[M+H]+||[M+H]+||[M+H]+||[M+H]+||[M+H]+||[M+H]+||[M+H]+||[M+H]+||[M+H]+||[M+…	LMGP10010337||LMGP10010392||LMGP10010420||LMGP10010450||LMGP10010521||LMGP10010548||LMGP10010578||LMGP10010608||LMGP10010637||LMGP10010665||LMGP10010740||LMGP10010769||LMGP10010770||LMGP10010798||LMGP01011361||LMGP01011424||LMGP01011453||LMGP01011508||LMGP01011534||LMGP01011535||LMGP01011563||LMGP01010931||LMGP01011623||LMGP01011649||LMGP01011680||LMGP01011708||LMGP01011871||LMGP01011901||LMGP010…	PA(18:1(9Z)/22:4(7Z,10Z,13Z,16Z))||PA(18:3(6Z,9Z,12Z)/22:2(13Z,16Z))||PA(18:3(9Z,12Z,15Z)/22:2(13Z,16Z))||PA(18:4(6Z,9Z,12Z,15Z)/22:1(11Z))||PA(20:0/20:5(5Z,8Z,11Z,14Z,17Z))||PA(20:1(11Z)/20:4(5Z,8Z,11Z,14Z))||PA(20:2(11Z,14Z)/20:3(8Z,11Z,14Z))||PA(20:3(8Z,11Z,14Z)/20:2(11Z,14Z))||PA(20:4(5Z,8Z,11Z,14Z)/20:1(11Z))||PA(20:5(5Z,8Z,11Z,14Z,17Z)/20:0)||PA(22:1(11Z)/18:4(6Z,9Z,12Z,15Z))||PA(22:2(13Z,1…	-0.53||-0.53||-0.53||-0.53||-0.53||-0.53||-0.53||-0.53||-0.53||-0.53||-0.53||-0.53||-0.53||-0.53||-0.53||-0.53||-0.53||-0.53||-0.53||-0.53||-0.53||-0.53||-0.53||-0.53||-0.53||-0.53||-0.53||-0.53||-0.53||-0.53||-0.53||-0.53||-0.53||-0.53||-0.53||-0.53||-0.53||-0.53||-0.53||-0.53||-0.53||-0.53||-0.53||-0.53||-0.53||-0.53||-0.53||-0.53||2.6||2.6||2.6||2.6||2.6||2.6||2.6||2.6||2.6||2.6||2.6||2.6||2.6…
768.588	C42H84NO7P||C42H84NO7P||C42H84NO7P||C42H84NO7P||C42H84NO7P||C42H84NO7P||C42H84NO7P||C42H84NO7P||C42H84NO7P||C42H84NO7P||C42H84NO7P||C42H84NO7P||C42H84NO7P||C42H84NO7P||C44H82NO7P||C44H82NO7P||C44H82NO7P||C44H82NO7P||C44H82NO7P||C44H82NO7P||C44H82NO7P||C44H82NO7P||C44H82NO7P	[M+Na]+||[M+Na]+||[M+Na]+||[M+Na]+||[M+Na]+||[M+Na]+||[M+Na]+||[M+Na]+||[M+Na]+||[M+Na]+||[M+Na]+||[M+Na]+||[M+Na]+||[M+Na]+||[M+H]+||[M+H]+||[M+H]+||[M+H]+||[M+H]+||[M+H]+||[M+H]+||[M+H]+||[M+H]+	LMGP01020003||LMGP01020256||LMGP01020089||LMGP01020261||LMGP01020152||LMGP01020219||LMGP01030030||LMGP01030052||LMGP01030076||LMGP02020053||LMGP02020069||LMGP02030029||LMGP02030050||LMGP02030070||LMGP01020054||LMGP01020056||LMGP01020245||LMGP01020206||LMGP01020270||LMGP01030129||LMGP01030039||LMGP01030059||LMGP01030060	PC(O-16:0/18:1(9Z))||PC(O-16:1(9Z)/18:0)||PC(O-18:0/16:1(9Z))||PC(O-18:1(11Z)/16:0)||PC(O-18:1(9Z)/16:0)||PC(O-20:0/14:1(9Z))||PC(P-16:0/18:0)||PC(P-18:0/16:0)||PC(P-20:0/14:0)||PE(O-18:0/19:1(9Z))||PE(O-20:0/17:1(9Z))||PE(P-16:0/21:0)||PE(P-18:0/19:0)||PE(P-20:0/17:0)||PC(O-16:0/20:4(5E,8E,11E,14E))||PC(O-16:0/20:4(5Z,8Z,11Z,14Z))||PC(O-16:0/20:4(8Z,11Z,14Z,17Z))||PC(O-18:0/18:4(6Z,9Z,12Z,15Z))|…	0.31||0.31||0.31||0.31||0.31||0.31||0.31||0.31||0.31||0.31||0.31||0.31||0.31||0.31||-2.82||-2.82||-2.82||-2.82||-2.82||-2.82||-2.82||-2.82||-2.82
769.476	C40H66NO10P||C40H66NO10P||C40H66NO10P||C40H66NO10P||C43H71O8P||C43H71O8P||C43H71O8P||C43H71O8P||C43H71O8P||C43H71O8P||C43H71O8P||C43H71O8P||C43H71O8P||C43H71O8P	[M+NH4]+||[M+NH4]+||[M+NH4]+||[M+NH4]+||[M+Na]+||[M+Na]+||[M+Na]+||[M+Na]+||[M+Na]+||[M+Na]+||[M+Na]+||[M+Na]+||[M+Na]+||[M+Na]+	LMGP03010937||LMGP03010132||LMGP03010651||LMGP03010817||LMGP10010040||LMGP10010393||LMGP10010421||LMGP10010580||LMGP10010610||LMGP10010639||LMGP10010667||LMGP10010800||LMGP10010801||LMGP10010827	PS(12:0/22:6(4Z,7Z,10Z,13Z,16Z,19Z))||PS(14:1(9Z)/20:5(5Z,8Z,11Z,14Z,17Z))||PS(20:5(5Z,8Z,11Z,14Z,17Z)/14:1(9Z))||PS(22:6(4Z,7Z,10Z,13Z,16Z,19Z)/12:0)||PA(18:1(9Z)/22:6(4Z,7Z,10Z,13Z,16Z,19Z))||PA(18:3(6Z,9Z,12Z)/22:4(7Z,10Z,13Z,16Z))||PA(18:3(9Z,12Z,15Z)/22:4(7Z,10Z,13Z,16Z))||PA(20:2(11Z,14Z)/20:5(5Z,8Z,11Z,14Z,17Z))||PA(20:3(8Z,11Z,14Z)/20:4(5Z,8Z,11Z,14Z))||PA(20:4(5Z,8Z,11Z,14Z)/20:3(8Z,11Z,…	-0.45||-0.45||-0.45||-0.45||-2.56||-2.56||-2.56||-2.56||-2.56||-2.56||-2.56||-2.56||-2.56||-2.56
769.497	C40H75O10P||C40H75O10P||C40H75O10P||C40H75O10P||C40H75O10P||C40H75O10P||C40H75O10P||C40H75O10P||C40H75O10P||C40H75O10P||C40H75O10P||C40H75O10P||C40H75O10P||C40H75O10P||C40H75O10P||C40H75O10P	[M+Na]+||[M+Na]+||[M+Na]+||[M+Na]+||[M+Na]+||[M+Na]+||[M+Na]+||[M+Na]+||[M+Na]+||[M+Na]+||[M+Na]+||[M+Na]+||[M+Na]+||[M+Na]+||[M+Na]+||[M+Na]+	LMGP04100004||LMGP04010066||LMGP04010103||LMGP04010128||LMGP04010179||LMGP04010983||LMGP04010902||LMGP04010232||LMGP04010891||LMGP04010286||LMGP04010881||LMGP04010877||LMGP04010485||LMGP04010531||LMGP04010560||LMGP04010756	LBPA(16:1(9Z)/18:1(9Z))||PG(12:0/22:2(13Z,16Z))||PG(14:0/20:2(11Z,14Z))||PG(14:1(9Z)/20:1(11Z))||PG(15:1(9Z)/19:1(9Z))||PG(16:0/18:2(9Z,12Z))||PG(16:1(9Z)/18:1(9Z))||PG(17:0/17:2(9Z,12Z))||PG(17:1(9Z)/17:1(9Z))||PG(17:2(9Z,12Z)/17:0)||PG(18:1(9Z)/16:1(9Z))||PG(18:2(9Z,12Z)/16:0)||PG(19:1(9Z)/15:1(9Z))||PG(20:1(11Z)/14:1(9Z))||PG(20:2(11Z,14Z)/14:0)||PG(22:2(13Z,16Z)/12:0)	-2.08||-2.08||-2.08||-2.08||-2.08||-2.08||-2.08||-2.08||-2.08||-2.08||-2.08||-2.08||-2.08||-2.08||-2.08||-2.08
770.509	C43H74NO7P	[M+Na]+	LMGP02030001	PE(P-16:0/22:6(4Z,7Z,10Z,13Z,16Z,19Z))	-0.23
770.568	C43H77O8P||C43H77O8P||C43H77O8P||C43H77O8P||C43H77O8P||C43H77O8P||C43H77O8P||C43H77O8P||C43H77O8P||C43H77O8P||C43H77O8P||C43H77O8P||C43H77O8P||C43H77O8P||C43H77O8P||C43H80NO8P||C43H80NO8P||C43H80NO8P||C43H80NO8P||C43H80NO8P||C43H80NO8P||C43H80NO8P||C43H80NO8P||C43H80NO8P||C43H80NO8P||C43H80NO8P||C43H80NO8P||C43H80NO8P||C43H80NO8P||C43H80NO8P||C43H80NO8P||C43H80NO8P||C43H80NO8P||C43H80NO8P||C43H80…	[M+NH4]+||[M+NH4]+||[M+NH4]+||[M+NH4]+||[M+NH4]+||[M+NH4]+||[M+NH4]+||[M+NH4]+||[M+NH4]+||[M+NH4]+||[M+NH4]+||[M+NH4]+||[M+NH4]+||[M+NH4]+||[M+NH4]+||[M+H]+||[M+H]+||[M+H]+||[M+H]+||[M+H]+||[M+H]+||[M+H]+||[M+H]+||[M+H]+||[M+H]+||[M+H]+||[M+H]+||[M+H]+||[M+H]+||[M+H]+||[M+H]+||[M+H]+||[M+H]+||[M+H]+||[M+H]+||[M+H]+||[M+H]+||[M+H]+||[M+H]+||[M+Na]+||[M+Na]+||[M+Na]+||[M+Na]+||[M+Na]+||[M+Na]+||[M+…	LMGP10010883||LMGP10010362||LMGP10010391||LMGP10010419||LMGP10010449||LMGP10010861||LMGP10010547||LMGP10010577||LMGP10010607||LMGP10010636||LMGP10010712||LMGP10010738||LMGP10010739||LMGP10010768||LMGP10010797||LMGP01011423||LMGP01011452||LMGP01011506||LMGP01011507||LMGP01011533||LMGP01011562||LMGP01011602||LMGP01011622||LMGP01011648||LMGP01011679||LMGP01011840||LMGP01011870||LMGP02010537||LMGP020…	PA(18:0/22:4(7Z,10Z,13Z,16Z))||PA(18:2(9Z,12Z)/22:2(13Z,16Z))||PA(18:3(6Z,9Z,12Z)/22:1(11Z))||PA(18:3(9Z,12Z,15Z)/22:1(11Z))||PA(18:4(6Z,9Z,12Z,15Z)/22:0)||PA(20:0/20:4(5Z,8Z,11Z,14Z))||PA(20:1(11Z)/20:3(8Z,11Z,14Z))||PA(20:2(11Z,14Z)/20:2(11Z,14Z))||PA(20:3(8Z,11Z,14Z)/20:1(11Z))||PA(20:4(5Z,8Z,11Z,14Z)/20:0)||PA(22:0/18:4(6Z,9Z,12Z,15Z))||PA(22:1(11Z)/18:3(6Z,9Z,12Z))||PA(22:1(11Z)/18:3(9Z,12Z,…	-1.22||-1.22||-1.22||-1.22||-1.22||-1.22||-1.22||-1.22||-1.22||-1.22||-1.22||-1.22||-1.22||-1.22||-1.22||-1.22||-1.22||-1.22||-1.22||-1.22||-1.22||-1.22||-1.22||-1.22||-1.22||-1.22||-1.22||-1.22||-1.22||-1.22||-1.22||-1.22||-1.22||-1.22||-1.22||-1.22||-1.22||-1.22||-1.22||1.9||1.9||1.9||1.9||1.9||1.9||1.9||1.9||1.9||1.9||1.9||1.9||1.9||1.9||1.9||1.9||1.9||1.9||1.9||1.9||1.9||1.9
770.605	C44H84NO7P||C44H84NO7P||C44H84NO7P||C44H84NO7P||C44H84NO7P||C44H84NO7P||C44H84NO7P||C44H84NO7P||C42H86NO7P||C42H86NO7P||C42H86NO7P||C42H86NO7P||C42H86NO7P||C42H86NO7P||C42H86NO7P	[M+H]+||[M+H]+||[M+H]+||[M+H]+||[M+H]+||[M+H]+||[M+H]+||[M+H]+||[M+Na]+||[M+Na]+||[M+Na]+||[M+Na]+||[M+Na]+||[M+Na]+||[M+Na]+	LMGP01020053||LMGP01020204||LMGP01020205||LMGP01020262||LMGP01020264||LMGP01030038||LMGP01030058||LMGP01030137||LMGP01020033||LMGP01020076||LMGP01020086||LMGP01020218||LMGP02020034||LMGP02020052||LMGP02020068	PC(O-16:0/20:3(8Z,11Z,14Z))||PC(O-18:0/18:3(6Z,9Z,12Z))||PC(O-18:0/18:3(9Z,12Z,15Z))||PC(O-18:1(11Z)/18:2(9Z,12Z))||PC(O-18:1(9Z)/18:2(9Z,12Z))||PC(P-16:0/20:2(11Z,14Z))||PC(P-18:0/18:2(9Z,12Z))||PC(P-18:1(11Z)/18:1(11Z))||PC(O-16:0/18:0)||PC(O-17:0/17:0)||PC(O-18:0/16:0)||PC(O-20:0/14:0)||PE(O-16:0/21:0)||PE(O-18:0/19:0)||PE(O-20:0/17:0)	-0.68||-0.68||-0.68||-0.68||-0.68||-0.68||-0.68||-0.68||2.44||2.44||2.44||2.44||2.44||2.44||2.44
771.493	C43H73O8P||C43H73O8P||C43H73O8P||C43H73O8P||C43H73O8P||C43H73O8P||C43H73O8P||C43H73O8P||C43H73O8P||C43H73O8P||C43H73O8P||C40H68NO10P||C40H68NO10P||C40H68NO10P||C40H68NO10P||C40H68NO10P||C40H68NO10P||C45H71O8P||C45H71O8P||C45H71O8P||C45H71O8P	[M+Na]+||[M+Na]+||[M+Na]+||[M+Na]+||[M+Na]+||[M+Na]+||[M+Na]+||[M+Na]+||[M+Na]+||[M+Na]+||[M+Na]+||[M+NH4]+||[M+NH4]+||[M+NH4]+||[M+NH4]+||[M+NH4]+||[M+NH4]+||[M+H]+||[M+H]+||[M+H]+||[M+H]+	LMGP10010039||LMGP10010363||LMGP10010451||LMGP10010549||LMGP10010579||LMGP10010609||LMGP10010638||LMGP10010666||LMGP10010771||LMGP10010799||LMGP10010826||LMGP03010922||LMGP03010131||LMGP03010899||LMGP03010432||LMGP03010623||LMGP03010650||LMGP10010617||LMGP10010675||LMGP10010810||LMGP10010837	PA(18:0/22:6(4Z,7Z,10Z,13Z,16Z,19Z))||PA(18:2(9Z,12Z)/22:4(7Z,10Z,13Z,16Z))||PA(18:4(6Z,9Z,12Z,15Z)/22:2(13Z,16Z))||PA(20:1(11Z)/20:5(5Z,8Z,11Z,14Z,17Z))||PA(20:2(11Z,14Z)/20:4(5Z,8Z,11Z,14Z))||PA(20:3(8Z,11Z,14Z)/20:3(8Z,11Z,14Z))||PA(20:4(5Z,8Z,11Z,14Z)/20:2(11Z,14Z))||PA(20:5(5Z,8Z,11Z,14Z,17Z)/20:1(11Z))||PA(22:2(13Z,16Z)/18:4(6Z,9Z,12Z,15Z))||PA(22:4(7Z,10Z,13Z,16Z)/18:2(9Z,12Z))||PA(22:6(4Z…	-0.47||-0.47||-0.47||-0.47||-0.47||-0.47||-0.47||-0.47||-0.47||-0.47||-0.47||1.63||1.63||1.63||1.63||1.63||1.63||-3.59||-3.59||-3.59||-3.59
771.513	C40H77O10P||C40H77O10P||C40H77O10P||C40H77O10P||C40H77O10P||C40H77O10P||C40H77O10P||C40H77O10P||C40H77O10P||C40H77O10P||C40H77O10P||C40H77O10P||C40H77O10P||C40H77O10P||C40H77O10P||C40H77O10P||C40H77O10P||C40H77O10P||C40H77O10P	[M+Na]+||[M+Na]+||[M+Na]+||[M+Na]+||[M+Na]+||[M+Na]+||[M+Na]+||[M+Na]+||[M+Na]+||[M+Na]+||[M+Na]+||[M+Na]+||[M+Na]+||[M+Na]+||[M+Na]+||[M+Na]+||[M+Na]+||[M+Na]+||[M+Na]+	LMGP04100002||LMGP04010065||LMGP04010102||LMGP04010127||LMGP04010149||LMGP04010178||LMGP04010008||LMGP04010002||LMGP04010987||LMGP04010211||LMGP04010231||LMGP04010256||LMGP04010887||LMGP04010962||LMGP04010457||LMGP04010484||LMGP04010511||LMGP04010530||LMGP04010725	LBPA(16:0/18:1(9Z))||PG(12:0/22:1(11Z))||PG(14:0/20:1(11Z))||PG(14:1(9Z)/20:0)||PG(15:0/19:1(9Z))||PG(15:1(9Z)/19:0)||PG(16:0/18:1(11Z))||PG(16:0/18:1(9Z))||PG(16:0/18:1(9Z))||PG(16:1(9Z)/18:0)||PG(17:0/17:1(9Z))||PG(17:1(9Z)/17:0)||PG(18:0/16:1(9Z))||PG(18:1(9Z)/16:0)||PG(19:0/15:1(9Z))||PG(19:1(9Z)/15:0)||PG(20:0/14:1(9Z))||PG(20:1(11Z)/14:0)||PG(22:1(11Z)/12:0)	-2.48||-2.48||-2.48||-2.48||-2.48||-2.48||-2.48||-2.48||-2.48||-2.48||-2.48||-2.48||-2.48||-2.48||-2.48||-2.48||-2.48||-2.48||-2.48
771.562	C43H78O11||C42H76NO8P||C42H76NO8P||C42H76NO8P||C42H76NO8P||C42H76NO8P||C42H76NO8P||C42H76NO8P||C42H76NO8P||C42H76NO8P||C42H76NO8P||C42H76NO8P||C42H76NO8P||C42H76NO8P||C42H76NO8P||C42H76NO8P||C42H76NO8P||C42H76NO8P||C42H76NO8P||C42H76NO8P||C42H76NO8P||C42H76NO8P||C42H76NO8P||C42H76NO8P||C42H76NO8P||C42H76NO8P||C42H76NO8P||C42H76NO8P||C42H76NO8P||C42H76NO8P||C42H76NO8P||C42H76NO8P||C42H76NO8P||C42H…	[M+H]+||[M+NH4]+||[M+NH4]+||[M+NH4]+||[M+NH4]+||[M+NH4]+||[M+NH4]+||[M+NH4]+||[M+NH4]+||[M+NH4]+||[M+NH4]+||[M+NH4]+||[M+NH4]+||[M+NH4]+||[M+NH4]+||[M+NH4]+||[M+NH4]+||[M+NH4]+||[M+NH4]+||[M+NH4]+||[M+NH4]+||[M+NH4]+||[M+NH4]+||[M+NH4]+||[M+NH4]+||[M+NH4]+||[M+NH4]+||[M+NH4]+||[M+NH4]+||[M+NH4]+||[M+NH4]+||[M+NH4]+||[M+NH4]+||[M+NH4]+||[M+NH4]+||[M+NH4]+||[M+NH4]+	LMGL05010032||LMGP01011337||LMGP01010506||LMGP01012128||LMGP01012132||LMGP01011400||LMGP01010603||LMGP01010604||LMGP01010606||LMGP01010608||LMGP01011484||LMGP01011485||LMGP01010699||LMGP01010731||LMGP01011647||LMGP01011678||LMGP01011706||LMGP01010963||LMGP01012193||LMGP01011869||LMGP01011899||LMGP01012209||LMGP01012066||LMGP02010472||LMGP02010003||LMGP02010582||LMGP02010611||LMGP02010697||LMGP020…	alpha-GlcADAG(18:1/16:0)||PC(12:0/22:4(7Z,10Z,13Z,16Z))||PC(14:0/20:4(5Z,8Z,11Z,14Z))||PC(14:0/20:4(8Z,11Z,14Z,17Z))||PC(14:1(9Z)/20:3(5Z,8Z,11Z))||PC(14:1(9Z)/20:3(8Z,11Z,14Z))||PC(16:0/18:4(6Z,9Z,12Z,15Z))||PC(16:0/18:4(9E,11E,13E,15E))||PC(16:0/18:4(9Z,11E,13E,15Z))||PC(16:0/18:4(9Z,11Z,13Z,15Z))||PC(16:1(9Z)/18:3(6Z,9Z,12Z))||PC(16:1(9Z)/18:3(9Z,12Z,15Z))||PC(16:2(2E,4E)/18:2(2E,4E))||PC(17:2…	0.96||-2.91||-2.91||-2.91||-2.91||-2.91||-2.91||-2.91||-2.91||-2.91||-2.91||-2.91||-2.91||-2.91||-2.91||-2.91||-2.91||-2.91||-2.91||-2.91||-2.91||-2.91||-2.91||-2.91||-2.91||-2.91||-2.91||-2.91||-2.91||-2.91||-2.91||-2.91||-2.91||-2.91||-2.91||-2.91||-2.91
772.507	C39H76NO10P||C39H76NO10P||C39H76NO10P||C39H76NO10P||C39H76NO10P||C39H76NO10P||C39H76NO10P||C39H76NO10P||C39H76NO10P||C39H76NO10P	[M+Na]+||[M+Na]+||[M+Na]+||[M+Na]+||[M+Na]+||[M+Na]+||[M+Na]+||[M+Na]+||[M+Na]+||[M+Na]+	LMGP03010064||LMGP03010933||LMGP03010100||LMGP03010914||LMGP03010908||LMGP03010229||LMGP03010310||LMGP03010871||LMGP03010866||LMGP03010855	PS(12:0/21:0)||PS(13:0/20:0)||PS(14:0/19:0)||PS(15:0/18:0)||PS(16:0/17:0)||PS(17:0/16:0)||PS(18:0/15:0)||PS(19:0/14:0)||PS(20:0/13:0)||PS(21:0/12:0)	-3.39||-3.39||-3.39||-3.39||-3.39||-3.39||-3.39||-3.39||-3.39||-3.39
772.516	C41H74NO10P||C41H74NO10P||C41H74NO10P||C41H74NO10P||C41H74NO10P||C41H74NO10P||C41H74NO10P||C41H74NO10P||C41H74NO10P||C41H74NO10P||C41H74NO10P||C41H74NO10P||C41H71O10P||C41H71O10P||C41H71O10P||C41H71O10P||C41H71O10P||C41H71O10P||C41H71O10P||C41H71O10P||C41H71O10P||C41H71O10P	[M+H]+||[M+H]+||[M+H]+||[M+H]+||[M+H]+||[M+H]+||[M+H]+||[M+H]+||[M+H]+||[M+H]+||[M+H]+||[M+H]+||[M+NH4]+||[M+NH4]+||[M+NH4]+||[M+NH4]+||[M+NH4]+||[M+NH4]+||[M+NH4]+||[M+NH4]+||[M+NH4]+||[M+NH4]+	LMGP03010153||LMGP03010182||LMGP03010234||LMGP03010235||LMGP03010260||LMGP03010289||LMGP03010329||LMGP03010348||LMGP03010374||LMGP03010404||LMGP03010563||LMGP03010593||LMGP04010155||LMGP04010184||LMGP04010263||LMGP04010291||LMGP04010292||LMGP04010376||LMGP04010406||LMGP04010434||LMGP04010625||LMGP04010652	PS(15:0/20:3(8Z,11Z,14Z))||PS(15:1(9Z)/20:2(11Z,14Z))||PS(17:0/18:3(6Z,9Z,12Z))||PS(17:0/18:3(9Z,12Z,15Z))||PS(17:1(9Z)/18:2(9Z,12Z))||PS(17:2(9Z,12Z)/18:1(9Z))||PS(18:1(9Z)/17:2(9Z,12Z))||PS(18:2(9Z,12Z)/17:1(9Z))||PS(18:3(6Z,9Z,12Z)/17:0)||PS(18:3(9Z,12Z,15Z)/17:0)||PS(20:2(11Z,14Z)/15:1(9Z))||PS(20:3(8Z,11Z,14Z)/15:0)||PG(15:0/20:5(5Z,8Z,11Z,14Z,17Z))||PG(15:1(9Z)/20:4(5Z,8Z,11Z,14Z))||PG(17:1…	4.59||4.59||4.59||4.59||4.59||4.59||4.59||4.59||4.59||4.59||4.59||4.59||4.59||4.59||4.59||4.59||4.59||4.59||4.59||4.59||4.59||4.59
772.525	C43H76NO7P||C43H76NO7P||C45H74NO7P	[M+Na]+||[M+Na]+||[M+H]+	LMGP02020020||LMGP02030056||LMGP02080002	PE(O-16:0/22:6(4Z,7Z,10Z,13Z,16Z,19Z))||PE(P-18:0/20:5(5Z,8Z,11Z,14Z,17Z))||1-(8-[5]-ladderane-octanoyl)-2-(8-[3]-ladderane-octanyl)-sn-glycerophosphoethanolamine	-0.61||-0.61||-3.72
772.584	C43H79O8P||C43H79O8P||C43H79O8P||C43H79O8P||C43H79O8P||C43H79O8P||C43H79O8P||C43H79O8P||C43H79O8P||C43H79O8P||C43H79O8P||C43H79O8P||C43H82NO8P||C43H82NO8P||C43H82NO8P||C43H82NO8P||C43H82NO8P||C43H82NO8P||C43H82NO8P||C43H82NO8P||C43H82NO8P||C43H82NO8P||C43H82NO8P||C43H82NO8P||C43H82NO8P||C43H82NO8P||C43H82NO8P||C43H82NO8P||C43H82NO8P||C43H82NO8P||C43H82NO8P||C43H82NO8P||C43H82NO8P||C43H82NO8P||C43…	[M+NH4]+||[M+NH4]+||[M+NH4]+||[M+NH4]+||[M+NH4]+||[M+NH4]+||[M+NH4]+||[M+NH4]+||[M+NH4]+||[M+NH4]+||[M+NH4]+||[M+NH4]+||[M+H]+||[M+H]+||[M+H]+||[M+H]+||[M+H]+||[M+H]+||[M+H]+||[M+H]+||[M+H]+||[M+H]+||[M+H]+||[M+H]+||[M+H]+||[M+H]+||[M+H]+||[M+H]+||[M+H]+||[M+H]+||[M+H]+||[M+H]+||[M+H]+||[M+H]+||[M+H]+||[M+H]+||[M+H]+||[M+H]+||[M+H]+||[M+H]+||[M+H]+||[M+H]+	LMGP10010336||LMGP10010361||LMGP10010390||LMGP10010418||LMGP10010520||LMGP10010546||LMGP10010576||LMGP10010606||LMGP10010710||LMGP10010711||LMGP10010737||LMGP10010767||LMGP01011360||LMGP01011422||LMGP01011451||LMGP01011487||LMGP01011505||LMGP01011532||LMGP01011561||LMGP01011587||LMGP01011601||LMGP01011621||LMGP01011763||LMGP01011810||LMGP01011839||LMGP01012036||LMGP02010513||LMGP02010536||LMGP020…	PA(18:1(9Z)/22:2(13Z,16Z))||PA(18:2(9Z,12Z)/22:1(11Z))||PA(18:3(6Z,9Z,12Z)/22:0)||PA(18:3(9Z,12Z,15Z)/22:0)||PA(20:0/20:3(8Z,11Z,14Z))||PA(20:1(11Z)/20:2(11Z,14Z))||PA(20:2(11Z,14Z)/20:1(11Z))||PA(20:3(8Z,11Z,14Z)/20:0)||PA(22:0/18:3(6Z,9Z,12Z))||PA(22:0/18:3(9Z,12Z,15Z))||PA(22:1(11Z)/18:2(9Z,12Z))||PA(22:2(13Z,16Z)/18:1(9Z))||PC(13:0/22:2(13Z,16Z))||PC(15:0/20:2(11Z,14Z))||PC(15:1(9Z)/20:1(11Z)…	-0.87||-0.87||-0.87||-0.87||-0.87||-0.87||-0.87||-0.87||-0.87||-0.87||-0.87||-0.87||-0.87||-0.87||-0.87||-0.87||-0.87||-0.87||-0.87||-0.87||-0.87||-0.87||-0.87||-0.87||-0.87||-0.87||-0.87||-0.87||-0.87||-0.87||-0.87||-0.87||-0.87||-0.87||-0.87||-0.87||-0.87||-0.87||-0.87||-0.87||-0.87||-0.87
772.621	C44H86NO7P||C44H86NO7P||C44H86NO7P||C44H86NO7P||C44H86NO7P||C44H86NO7P||C44H86NO7P||C44H86NO7P||C44H86NO7P||C44H86NO7P	[M+H]+||[M+H]+||[M+H]+||[M+H]+||[M+H]+||[M+H]+||[M+H]+||[M+H]+||[M+H]+||[M+H]+	LMGP01020188||LMGP01020203||LMGP01020263||LMGP01030037||LMGP01030130||LMGP01030013||LMGP01030136||LMGP01030146||LMGP01030081||LMGP02030080	PC(O-16:0/20:2(11Z,14Z))||PC(O-18:0/18:2(9Z,12Z))||PC(O-18:1(9Z)/18:1(11Z))||PC(P-16:0/20:1(11Z))||PC(P-18:0/18:1(11Z))||PC(P-18:0/18:1(9Z))||PC(P-18:1(11Z)/18:0)||PC(P-18:1(9Z)/18:0)||PC(P-20:0/16:1(9Z))||PE(P-20:0/19:1(9Z))	-0.88||-0.88||-0.88||-0.88||-0.88||-0.88||-0.88||-0.88||-0.88||-0.88
773.509	C43H75O8P||C43H75O8P||C43H75O8P||C43H75O8P||C43H75O8P||C43H75O8P||C43H75O8P||C43H75O8P||C43H75O8P||C43H75O8P||C43H75O8P||C43H75O8P||C43H75O8P||C43H75O8P||C40H70NO10P||C40H70NO10P||C40H70NO10P||C40H70NO10P||C40H70NO10P||C40H70NO10P||C40H70NO10P||C40H70NO10P||C40H70NO10P||C40H70NO10P||C40H70NO10P||C40H70NO10P||C40H70NO10P||C45H73O8P||C45H73O8P||C45H73O8P||C45H73O8P	[M+Na]+||[M+Na]+||[M+Na]+||[M+Na]+||[M+Na]+||[M+Na]+||[M+Na]+||[M+Na]+||[M+Na]+||[M+Na]+||[M+Na]+||[M+Na]+||[M+Na]+||[M+Na]+||[M+NH4]+||[M+NH4]+||[M+NH4]+||[M+NH4]+||[M+NH4]+||[M+NH4]+||[M+NH4]+||[M+NH4]+||[M+NH4]+||[M+NH4]+||[M+NH4]+||[M+NH4]+||[M+NH4]+||[M+H]+||[M+H]+||[M+H]+||[M+H]+	LMGP10010337||LMGP10010392||LMGP10010420||LMGP10010450||LMGP10010521||LMGP10010548||LMGP10010578||LMGP10010608||LMGP10010637||LMGP10010665||LMGP10010740||LMGP10010769||LMGP10010770||LMGP10010798||LMGP03010067||LMGP03010923||LMGP03010130||LMGP03010904||LMGP03010212||LMGP03010213||LMGP03010890||LMGP03010373||LMGP03010403||LMGP03010431||LMGP03010592||LMGP03010622||LMGP03010787||LMGP10010586||LMGP100…	PA(18:1(9Z)/22:4(7Z,10Z,13Z,16Z))||PA(18:3(6Z,9Z,12Z)/22:2(13Z,16Z))||PA(18:3(9Z,12Z,15Z)/22:2(13Z,16Z))||PA(18:4(6Z,9Z,12Z,15Z)/22:1(11Z))||PA(20:0/20:5(5Z,8Z,11Z,14Z,17Z))||PA(20:1(11Z)/20:4(5Z,8Z,11Z,14Z))||PA(20:2(11Z,14Z)/20:3(8Z,11Z,14Z))||PA(20:3(8Z,11Z,14Z)/20:2(11Z,14Z))||PA(20:4(5Z,8Z,11Z,14Z)/20:1(11Z))||PA(20:5(5Z,8Z,11Z,14Z,17Z)/20:0)||PA(22:1(11Z)/18:4(6Z,9Z,12Z,15Z))||PA(22:2(13Z,1…	0.0||0.0||0.0||0.0||0.0||0.0||0.0||0.0||0.0||0.0||0.0||0.0||0.0||0.0||2.09||2.09||2.09||2.09||2.09||2.09||2.09||2.09||2.09||2.09||2.09||2.09||2.09||-3.11||-3.11||-3.11||-3.11
773.624	C43H81NO9||C43H81NO9||C43H81NO9||C43H81NO9||C43H81NO9||C43H81NO9||C53H82O2	[M+NH4]+||[M+NH4]+||[M+NH4]+||[M+NH4]+||[M+NH4]+||[M+NH4]+||[M+Na]+	LMSP05010103||LMSP05010116||LMSP0501AA75||LMSP0501AA83||LMSP05010051||LMSP05010112||LMPR02020068	Allantoside||Flavicerebroside A||GlcCer(d15:2(4E,6E)/22:0(2OH))||GlcCer(d18:2(4E,8E)(9Me)/18:0(2OH[S]))||GlcCer(d18:2(4E,8Z)/19:0(2OH[R]))||N-(2R-hydroxy-octadecanoyl)-1-beta-glucosyl-9-methyl-sphing-4E,8E-dienine||Plastochromanol-8	-0.93||-0.93||-0.93||-0.93||-0.93||-0.93||4.57
774.564	C42H77O9P||C42H77O9P||C42H77O9P||C42H77O9P||C42H77O9P||C42H80NO9P||C42H80NO9P||C42H80NO9P||C42H80NO9P||C42H80NO9P	[M+NH4]+||[M+NH4]+||[M+NH4]+||[M+NH4]+||[M+NH4]+||[M+H]+||[M+H]+||[M+H]+||[M+H]+||[M+H]+	LMGP04020090||LMGP04020031||LMGP04030021||LMGP04030041||LMGP04030042||LMGP03020013||LMGP03020028||LMGP03030019||LMGP03030091||LMGP03030063	PG(O-16:0/20:4(5Z,8Z,11Z,14Z))||PG(O-18:0/18:4(6Z,9Z,12Z,15Z))||PG(P-16:0/20:3(8Z,11Z,14Z))||PG(P-18:0/18:3(6Z,9Z,12Z))||PG(P-18:0/18:3(9Z,12Z,15Z))||PS(O-16:0/20:2(11Z,14Z))||PS(O-18:0/18:2(9Z,12Z))||PS(P-16:0/20:1(11Z))||PS(P-18:0/18:1(9Z))||PS(P-20:0/16:1(9Z))	-0.21||-0.21||-0.21||-0.21||-0.21||-0.21||-0.21||-0.21||-0.21||-0.21
774.6	C43H81O8P||C43H81O8P||C43H81O8P||C43H81O8P||C43H81O8P||C43H81O8P||C43H81O8P||C43H81O8P||C43H81O8P||C43H84NO8P||C43H84NO8P||C43H84NO8P||C43H84NO8P||C43H84NO8P||C43H84NO8P||C43H84NO8P||C43H84NO8P||C43H84NO8P||C43H84NO8P||C43H84NO8P||C43H84NO8P||C43H84NO8P||C43H84NO8P||C43H84NO8P||C43H84NO8P||C43H84NO8P||C43H84NO8P||C43H84NO8P||C43H84NO8P||C43H84NO8P||C43H84NO8P||C43H84NO8P||C43H84NO8P||C43H84NO8P||…	[M+NH4]+||[M+NH4]+||[M+NH4]+||[M+NH4]+||[M+NH4]+||[M+NH4]+||[M+NH4]+||[M+NH4]+||[M+NH4]+||[M+H]+||[M+H]+||[M+H]+||[M+H]+||[M+H]+||[M+H]+||[M+H]+||[M+H]+||[M+H]+||[M+H]+||[M+H]+||[M+H]+||[M+H]+||[M+H]+||[M+H]+||[M+H]+||[M+H]+||[M+H]+||[M+H]+||[M+H]+||[M+H]+||[M+H]+||[M+H]+||[M+H]+||[M+H]+||[M+H]+||[M+H]+||[M+H]+||[M+H]+||[M+H]+||[M+H]+||[M+H]+	LMGP10010319||LMGP10010335||LMGP10010360||LMGP10010949||LMGP10010859||LMGP10010575||LMGP10010709||LMGP10010736||LMGP10010766||LMGP01011359||LMGP01011403||LMGP01011421||LMGP01011450||LMGP01011467||LMGP01011486||LMGP01010711||LMGP01011531||LMGP01011586||LMGP01011600||LMGP01011734||LMGP01011762||LMGP01011789||LMGP01011809||LMGP01011955||LMGP01012005||LMGP02010512||LMGP02010136||LMGP02010535||LMGP020…	PA(18:0/22:2(13Z,16Z))||PA(18:1(9Z)/22:1(11Z))||PA(18:2(9Z,12Z)/22:0)||PA(20:0/20:2(11Z,14Z))||PA(20:1(11Z)/20:1(11Z))||PA(20:2(11Z,14Z)/20:0)||PA(22:0/18:2(9Z,12Z))||PA(22:1(11Z)/18:1(9Z))||PA(22:2(13Z,16Z)/18:0)||PC(13:0/22:1(11Z))||PC(14:1(9Z)/21:0)||PC(15:0/20:1(11Z))||PC(15:1(9Z)/20:0)||PC(16:0/19:1(9Z))||PC(16:1(9Z)/19:0)||PC(17:0/18:1(9Z))||PC(17:1(9Z)/18:0)||PC(18:0/17:1(9Z))||PC(18:1(9Z)…	-0.74||-0.74||-0.74||-0.74||-0.74||-0.74||-0.74||-0.74||-0.74||-0.75||-0.75||-0.75||-0.75||-0.75||-0.75||-0.75||-0.75||-0.75||-0.75||-0.75||-0.75||-0.75||-0.75||-0.75||-0.75||-0.75||-0.75||-0.75||-0.75||-0.75||-0.75||-0.75||-0.75||-0.75||-0.75||-0.75||-0.75||-0.75||-0.75||-0.75||-0.75
[truncated: 362 more rows]
